# Supplementary material for: Transcriptomic profile of the predatory mite Amblyseius swirskii (Acari: Phytoseiidae) on different host plants
Source: Exp Appl Acarol. 2022 May 9;86(4):479–98. doi: 10.1007/s10493-022-00715-w (PMC9110503; doi:10.1007/s10493-022-00715-w)
Supplement: Supplementary file 2 — Supplementary file1 (FASTA 96 kb) [file 10493_2022_715_MOESM2_ESM.fasta]

>Cluster-14096.612
GGTTGCACGTCTCGCAGCCTCCTGCTTTGACGTGTGCCTCGCGGCTACTTACTGTGCGTGTTTCAGTCGTTTCCACAATC
GTTCTGATCGATGTTCCAGAGGCGTCTAGCACCTGATCGGCAGCTCGTGTGAGAGACACAGAGAATAGGAAAGTGCTAGA
CGGCAGTGGCTAGTCAGTTCGGCTCCCGGTGCTAATCGAGGATGCTGTTGTTTTTGTTCGTCATGTCGGGTGTTGTGTGC
TTCAGCTGAAAACCCCTGAGGATTATTACACCTCTACCCCAACTAGGAATCCGTCAAGCTGAGAGGATCCGCCCGAAGAA
GGTGACTGTCAAAGTGAACTTTATTTGGCGTTATCAGCAGGACTTTTGGCAAAGCTGAGATGCTGGGAATCGGGCGTTGG
AAAGCGTGCTAGTCCATTGAGAACGGCAAACGTCACAGAGAACGGCTCTCGACATGCGATTGGAGATACTCGTCTTCGTA
CTGGTCGGGGCCGCGGTGGCCGCGGGAACTTCGCAACCTCCCGGGGCCAGTGGGGCGTCTCCACCACCTCCACACCCAGT
GTTCCAGGGCTGGCGTCCGAGTGAACGAATCGTGAAAACAAATTACGGGAAATTACGCGGCAGAGTCGTCATACCGGAGT
CGAAATTCGGTATCACGCTACAGCCTGTGGAAGTGTTCCTCGGGATTCCTTACGTCTCGCCGCCGATCGGCACGCTGCGA
TTCCTTCCGCCGATGAATTCGCCGCATTGGGAAGACGTGCGAGAAGCAGATCATTTCGGGCCCGTGTGTCCTCAGAAAGT
TCCCATTGACAGCAATGAGACGGCAGCGCAGGCGACACAAAGGATGCCGCTCGCCCGAGTTGAGTTCCTCAAGAAGATCT
CTCGTCATCTGATCAATCAGTCGGAGGATTGCTTATTTCTCAACATATACACACCGGCGAAAGTTGCTCGCACCAATCAG
AAACTTCCTGTAGTGATGTTCATTCACGGAGGAGGATACGATTGGGGAAGCGGGAACGCCTACGATGGAACCCTTATATC
TTCCTACGCGAACGTCGTCTTTGTCACCATCAATTTCCGCTTGGGCATTTTGGGGTTTTTTCCGGCCATGGAACATGCGT
CGAGAGCGAATAACGGACTCCTCGATCAAGTGGCCGCACTCCACTGGATTCATCGAAACATCGAAGCCTTCGGCGGCGAT
CCAGATGACGTCACAATTTTCGGCCATGGCACCGGAGCCGCCTGTGTCAACTTTCTCATGATGTACCCCATGGCGAAAGA
TCTGTTCAAGCGAGGCGTCATGATGTCGGGATCGGCCTTGAGTCCTTGGGCGGTTGCCCGTGACGCGGCATTGTACGCCA
AGCAAGTTGGCCGACATCTCGGCTGCCCCGTCAGCGAAGCCACCGCTTTCGTCGAATGTCTACGGCATCGTCCAGTGCAG
GATCTCATAGGGATTCCGTTGGACGTGCCCGACTACCTAACGGCGTTCGGACCAACTATTGATGGCAGCGTCGTTGCCGG
CGAGCCTCGACAGGAGATGGCTTCTCTCACGTCCCCGTTCGCGCAGCACGACCTTCTATTTGGAGTGGTGAAGTTTGAGA
GCTACTTCGGATTTTCGAGTCATGAAGAGAAGCACGGCTTCGAGGCCGAGCGACGTGATCGGATTATCCGAACCCTAGTG
CGCAATCTCTACTCGTTCCATCAACAGGAGATTTTCCTTACCATCATTAACGAGTACACCGATTGGACTCGTTCCATGCA
ACATCCGATTAGTGTTCTCGAAGAGACCGCAGAGGCTCTGAGCGATGCTCTCGTCGTTGGACCAATTGTTGAAACGGGGA
CACTGCACGCGCAGGCCGTCGCTTACCGACGGAGCCATTCAACAACAAATTTTTACGTCTTCGGCTACCATTCCGAAGAC
AGTTTGTACGCTCAGAAAACGGGCTGCGTAAACGGCGAGGATCTTTCATACGTGTTAGGTGCTCCTCTGTTAGGCACTCC
AAACGCCCTTTTCGGCAACTACTCGAGACAAGAGGCACAGCTGTCCGAGATGGTTATCAATTACTGGGCCAACTTCTTCC
GTTCGGGGTCACCGAATGTTTCAGACGCGGACATGGAATCGAAGAACAAACTTCGCTCTGAGCGGCCCGGTTGGCCCGAC
TACGAGCCCCTGCACCAGAAGTTCTTCACAATCGGTCTTAAACCGAAAATTCGTGACCACTACCACGCA
>Cluster-14096.617
GTTGACCATTAATCTCCATTGCAGATCTGTTCAAGCGAGGCGTCATGATGTCGGGATCGGCCTTGAGTCCTTGGGCGGTT
GCCCGTGACGCGGCATTGTACGCCAAGCAAGTTGGCCGACATCTCGGCTGCCCCGTCAGCGAAGCCACCGCTTTCGTCGA
ATGTCTACGGCATCGTCCAGTGCAGGATCTCATAGGGATTCCGTTGGACGTGCCCGACTACCTAACGGCGTTCGGACCAA
CTATTGATGGCAGCGTCGTTGCCGGCGAGCCTCGACAGGAGATGGCTTCTCTCACGTCCCCGTTCGCGCAGCACGACCTT
CTATTTGGAGTGGTGAAGTTTGAGAGCTACTTCGGATTTTCGAGTCATGAAGAGAAGCACGGCTTCGAGGCCGAGCGACG
TGATCGGATTATCCGAACCCTAGTGCGCAATCTCTACTCGTTCCATCAACAGGAGATTTTCCTTACCATCATTAACGAGT
ACACCGATTGGACTCGTTCCATGCAACATCCGATTAGTGTTCTCGAAGAGACCGCAGAGGCTCTGAGCGATGCTCTCGTC
GTTGGACCAATTGTTGAAACGGGGACACTGCACGCGCAGGCCGTCGCTTACCGACGGAGCCATTCAACAACAAATTTTTA
CGTCTTCGGCTACCATTCCGAAGACAGTTTGTACGCTCAGAAAACGGGCTGCGTAAACGGCGAGGATCTTTCATACGTGT
TAGGTGCTCCTCTGTTAGGCACTCCAAACGCCCTTTTCGGCAACTACTCGAGACAAGAGGCACAGCTGTCCGAGATGGTT
ATCAATTACTGGGCCAACTTCTTCCGTTCGGGGTCACCGAATGTTTCAGACGCGGACATGGAATCGAAGAACAAACTTCG
CTCTGAGCGGCCCGGTTGGCCCGACTACGAGCCCCTGCACCAGAAGTTCTTCACAATCGGTCTTAAACCGAAAATTCGTG
ACCACTACCACGCA
>Cluster-14096.919
GGCGGGGCAACCCTCCGGTCATGTAGGAGAACTGCCGAACTCTTTCTGGTCTCGGTATTTTGTTCTCGAGGTACTCGAGA
GGGCTGTGTGGCATTCCTGGGAACTTGTACCTCGTGTTCCGATCCAGCACAGGTCCCCAAGGTAGCCATCCTCGGAGGGG
TGTGACCGTTGTCAGAGTGAATTCCACACTGTTGTTGCTTTTCCGTTTCAGACACTCCACGAGTTGCCAACTGTCGGTTG
CCCAGCAACCTATCTGCTCCCCGTAGAGCCTCGAGATGTTCCTGACGAAGATGGCGTCATCGATGGAAGCCCATTCCGCC
ACAGCGCTACCGGACATGGCAATGACCCGCCTGATGTGGAGATTCTCCCCATAAATCTGTTGCATCATGTGGATTCCAGC
AGAGGCGGCTCCTGCCCCTGGTCCGAAGAGGGTTATTCTCTCGGGGTCGCCACTGAATTGTTCTATGTTGTGGTACACCC
AATTGATAGCGGCTCGCTGGTCGAGCAGACCGAAGTTCCCGGCTGACGAGTTGTCGCCCGTGGACAGGAATCCGAGCGCT
CCGAGACGGTAGTTGAAAGTAACGACAATGACCTCTTGCGTAGCGGCCAACATATGTCCCGGAAATAAGTTCCCCGAGCC
GTGGCTGTACTCTCCGCCGTGAATGTACATCATGACCGCGTATCTCTGTCCACGATTCACTTCATCATTAGGAGTATAGA
TGTTGAGGTAAAGGCAGTCTTCATTGACCTGCTCGATCCCTTTGCTCGAGCCGGTATAGTTCGTATGCTGGAGGCAGGCA
GGTCGAAACTTCTTCGCCTCCACATTTCCTTTGAACGTCAATGGTTGCGGCTCCCGGAAGCGGAAAATCCCTAGGGGTGG
CTCAGCGTACGGAACCCCGAGGTAGGCCACTGCCGACGCCGGATAGTCTCGCTTCGGGAGCTTCAAACCACCTTGCTCCA
CGGGTCGATCTTCGCGTTTCGTTGACGGGGTATCGCAGAGGTACACTACTTTACCCTCGTAGGTACCGTAGTTTGTCTCC
ACACTTTTGGTGAGGGGCAGGTTGTCCACTTGGATAACGTTACACCTCGAGTCACCGTCTTCTTGGATTCGTCTCTCGAC
ATCGATTCCCGGGTATCGATTTTCGTATGGGAGTCTCCCGTCCAAGTAGCGCGGTCTGTCCAGAACTCTGTCATACTGA
>Cluster-14096.6682
TACAGCCATTGTCACTGGTGACTCAGCGTTCTGTTTATTATGAGGATTCATATTTCTCTGTGATAGCTTTGTTGAAAAGA
ACTGCGTCGATTTCATGAAATATTTACATAGCAAGCTCAATTACAACATCATAAATCACGACTCTGCGGAACACATGCAC
GTCGCCGCGGGATACTGCAGCCTTCTATGGTAGGTTCGAGATTGCAGTTCTTTGATCTAAAATGATTCAGGAGTATCCCA
AGGATCCTCACTGAGTCTCGAAGCAAATATATGTAGTGTTTCTGAGCTCTATTGGACATCTTTTTGTTTCTCTCCCCCGA
CCGATCACGTGAGAGTAATCAAGCGGAAGTATGCTAGGGAACAGAAGAGCATCAGAACTGAAAATTGCGCTGAAACGATA
TCGGACGCATTTTGGCTCTGCGTACGTCGCAGAACCTTTCCTCGCCTGATGACGTTCTCGCTGATCGATTCTGTCGTGGA
CCGCATAACTTCGGGCGCTTTCGTAGGGACTGTATCCTCCTTTGGACTAGATACGATATAGGGTTCCCAAAGACCACACT
TGTCAGATTTCGGGCCTTTGACAACTGTGAAGTTGTTGGGGGCCATAAACACGATTTGAGGGTTGGCCTTGGTATATAAT
GGCCACTCTTTTTCACTGCCTGGGATTCTCGGCTTCCCGGTTCGCATGAAATTCGCGATTTGTCTTATTACGATTCTGGA
AAAGTGGTGCTCTTCGGGCGAGAACTTTTTCTGTGCATCGAGGAAGAATTTAGGCACTTTCATCCGAAGAGTGTGACTGT
TGTCCGCGATTGAGTTTATCGATCCGAGCATGAAAGGGATGTCATCGATGTGTGTCGGTTCGTTAGCGGTGTTGAGGTTG
ATCTTCACCGATGGCTGATGAGCATAGACATAATGACGAACGTTCACGCCTGCGTCTGCTGCATGGGTGGCAAAAATTTC
CGTTGGACAGTCGAATACGCAGTTGCCGACAATGTCGCTGACCTTACGGATGAGATCGTCGGCCGACGCTTTGTCTTGGT
ACTCATCCCCGAAGTAAGCGTCGTAAACCTTTTTAGAGTCTCGGATTCCGATTCCAAATAAAACTTTCATGGCCAATCGA
ATCGCAGCCTGCGGGGTT
>Cluster-14096.6939
ACCGATCTTGTGGTTGAAGGTCCTCTAGGAAGGATAACAGGAAAAATCGAAAGAGTTCTCGATGTTGAAATCGAATCTTA
CCTCGGGATACCCTACGCTAAACCTCCACTGGGTGAACTCAGATTCGCGTTGCCAGAACCCTTCGGCGCGGTTGGTGATC
TTCAAGCAACCGAATACGGCTCACGATGTCCCCAACCGGACCCCGAAACGTACACGCTACAAAATTGGAGCTTGGAAGAA
GATTGTCTACATCTGAATGTTGTGCGAAGGGTGGGCACCACCAAAAGTGACAAGAAAGCTGTGATTGCAATCATCCCTGG
CGGTGCATACATCCAGGGCTCGACGTCCGACCCGCACCAGAATGCAGCAGCCCTCGCTGCACGCGGCGATGTGATTCTGG
TCAGCTTCAACTATCGACTCGGAGTTCTTGGATTTGCAGACATGAGAGGCCTCGCTCCGGGGAATTTAGGCCTCCGTGAT
CAACGCCTCGCTCTACAGTGGATCCAAGACCACATTTCTGACTTTGGTGGTGATCCGAAGAAGGTCACTGTCATGGGAGT
CAGTGCTGGATCGATGTCACTCGCTGCTCAGATCATCACTCCGATCGACGACAAGAATCTGTTCCGAGCGGCCGTTCTCG
ATGCCGGTGTGGTGGCCAGCAATGGGTTCTACGAGGATTCGGAGAGTAGCTACATCAGAGCGGAGAAAATCGCGAAGTCT
CTCGGCTGTCCGACTGGTACCGGTGAGATGGTGGATTGCCTCCGAAGAGCAAAAGTTGATGAACTTATTCCTCTCTCATT
CAATTTCACGGGCCGGACTCCAATCAAGTTCTTCGTCGCTACAGAGGACGGGGTATTCATACCTCGAAACGTGGAAGAGT
ATGTTGAGGAGCACTCAGCTAAACTTCGCAAGGTTCCTATCATAATCGGTTATGCCAAAGACGAAGGAAGCACTTACGTT
TATTCCTCGCTGTTTGAATTTGTTTTCCCGAACTGCAAAACCAAGGAGGAAACTATGGCTCATATCGAAAAAGTGTCGTC
ACCATACAATCATCCACTCGACTTCGCTGATGAAAGCGTCAGGAACCTAATCAACAAATTCTACATTGATAGATTCCCAC
GGGACCCTCGTCGAGCTGTGGCTGAGCTGCAGGGCGACGGAGTTTTCAAATGTCCGATCAATAACTTCGTACGAAGCTAT
TCGAAGATCAACGATGAGGTTTACGTCTACCAGTTTGAGAGGAAGCTCCGCGGCTTGTATACGGTCAACCCTGCTCCCGA
TTTGTTTGGAGTTTTCCATTATTCCCCTTATCTACATTTCAGCGGCTCCCTATTCACCCTTACGAAGTCCATAGATCTGG
AGGACGAAGTGTATTCTCTGGATAGCATGGACATGATTTGCGATTTTGCTAAAAGTGGAAAGAGACCTACTTTCCGCAAC
TTTAAGTGGCCGAAATTTTCTGAGACGGGCAAAATTCTGATATTCAATGACAGACCTTTCGTGCGTAGAGGTTTATCGAG
TGAAGACAGCTGTCGCGAAGTTTTCGCTCGTGGTAACGGTGGTCGAGTCAAGAACGAACTCTGATCTTCGAAGACAATAT
CCGGCTATAAGACATTCAGGCGTGTGGCCTGAAGAAAGCAGAAAAGTTTTCTTTCTGTAAGGTCTGGACGACGTGCAAAC
GAGCCCGACTTAAGGCATGTAGCTCCCGGGCTCGACTCCCGCCGGGTGCACTTGCATTTCCAGAAATCCGTCGACTGAAA
CAATGTCTAACGATGATTCTGTTGAATGAAACTTGCTGTGTGATTCAGCTTGGTGATTCTGTTCCCGGACGATACAATCA
GTTGGGATCCCAAGTCAACGGAACCGATCCTTGTTCTTCCGAGATCTTCCTCTATTAACGTTATCCAAATAAATCGAACT
TATGGACAACCGCG
>Cluster-14096.7323
AGTTTTCGATCGAGTCTGTGTGAAGAGTTCAGACTCCAACAATGATGTTGAAAACACGGATGTTCAGAGAAGACTTTGAC
GGGGAACGAAACAAAATCACAAGACTCTCGCGTTCGGAACTCACCTTCGAGTCCTTGCTCTGTTTTACCCGGTCCCGCTG
ATAGCAAACTCCGCAAAATATGAGCAAATTAAGTACAAGCAGTGAACATCCAACTGCGATAGTGACACTGAGCGCAGTTG
AATAGCCACCGTACTCCACCAAAAGGTTATCCAAGGACTTTGGCGGATGCTGGATTCCGCTGCTGGCGTTTGAGACTGAT
GCGGCGACGTGCTCTGGAGTTGAAGCGGCCGCCGAGCCTTTATGAGCTAACCTGTTGTCCTGGAGAGCGTGATCTTCATC
GTCGTTCACGCCACCAGGGCCTCCCTTGAAGGTGGGCGTCTGCCGGAGGTTGGTTCCGAGAATGACTCCATCAAACAAAT
GTGGATTGTCGTGCCCTTCCAACAGGTGATGAGAGGGACTCACATCCGAACCACCAGACCTGTGCAGCATCGGTATCAGG
TGGTTCCACAGAGACAATCTGTGTGCGTGATAGTGATCTTTGAGCTTTGGTTTCATTCCTAAATACATGAATTTCTGGTG
ATTCGAATCGAAAGCTGCCCACGGCAATCTATCTAAACGATTTTTGTCTCTCGAGTTATTCCGCTCGGAACCCTCTCCGA
TGTCTGGGTATACGCTCGGGTCCCCTGAACGAGCAAAGTTGCTCCAGTAGCTGACGTAGGCTTCCGCGAGAGCTTGTTCG
CTCTTGCTGTAGTTGCCATCCTTGAAATGGCTGTGGAGCGGCGTCAAAGGAGCGCCGAACAGATAAGGAAGATCTTCGCC
ATGTGCGCCGCCCACCCTGTTCGGGTAGTCGCCGTGTTCTGTCATGTACCCAAAAACGTACACGAAAGAGTTCTTCGCCA
CCTTTGCGTGGAGGCTGGCCGCCCGGAAAAGAGGCGCGACAACAAGAGCGTCTCCTAGAATCTCGGCAGTTGCTGAAATA
ATGTTTTCGGCTTTAGCTTGAGTTTAGTGTCCCAATTTTGTCAGCACGCCTGATCCGCTCCGTCGTACCAACAGGACGGC
CGCACGGGGAAG
>Cluster-14096.7546
ATGGATTCAAGACCACATCGCTGATTTCGGCGGAGATCCTAAACAGGTCACTGTGATGGGTGTGAGCGCCGGTGCAATGT
CTGTCGCCGCACAGATCATCACCATAGCTGATAAGAAAGATCTTTTCCAAGCCGCCATTCTTGACGCTGGAGTCGTCGCA
AGTCATGGATCCTTGGAAGATTCGGAGGCCAGTTTCGCGAGGGTCAAGAAAGTTGCGAAGGCCCTTCGATGCTCATTAGA
TAAGGCTAAGATGCTGGACTGTCTGCGGAAGGCTTCCGTGCCCGCACTGCTTTCGAACACAAGCTCGCACACAAGTTCCA
GTGATGGCAAGAATTTCGTGGCGACTTCGGACGGAGTTTTCCTCCCTCATGACGTGGAAGATTACGTCGACAAGAATCCC
CCAGAGCTCCGGAAGGTCCGAACGATTGTCGGTTACGCTCTCGACGAAGGTTCAATGTTTGCTGACCCGTTCAATGCCAG
CGCGGAAGAGACCCGGAAGAAGATCGGTGAACTGTACGTTGATGAGCACCAGGGCAGTCCTTTCAATGCCATTTCCTCGT
TCATTGCCGATGGCGTGTTCAGATGCCTTCTTTGTCTTCGACCCCGACACCTTGGGAGCCTTCCATTTCTCTCCATATCT
GCATTTCAGTGGTGCGTTGCTTCTAGACAAAGGAACGGTGAATGAGTTGGACAAACAGTTTGCGCTGGATGCCATGAAAA
CCATCTCTCATTTCTGCAAATCAGACGACGCTGTAGTTTTCCGTGGCGTTGAGTGGCCGAGTTACTCAAAGTCTGGTGAG
GTGTTCATCTTCAACGAAACTCCAACTGTGGAAAAGAAACTTGGAAGTGAACGGAACTGCCGAGAACTATTCTCGGGCAA
GCGATGAGACGTCATGAAATGATTTGATTCAAATGGCTTCAGAATTGAATAAAGAATAATCTCTA
>Cluster-14096.8540
ATGGATTCAAGACCACATCGCTGATTTCGGCGGAGATCCTAAACAGGTCACTGTGATGGGTGTGAGCGCCGGTGCAATGT
CTGTCGCCGCACAGATCATCACCATAGCTGATAAGAAAGATCTTTTCCAAGCCGCCATTCTTGACGCTGGAGTCGTCGCA
AGTCATGGATCCTTGGAAGATTCGGAGGCCAGTTTCGCGAGGGTCAAGAAAGTTGCGAAGGCCCTTCGATGCTCATTAGA
TAAGGCTAAGATGCTGGACTGTCTGCGGAAGGCTTCCGTGCCCGCACTGCTTTCGAACACAAGCTCGCACACAAGTTCCA
GTGATGGCAAGAATTTCGTGGCGACTTCGGACGGAGTTTTCCTCCCTCATGACGTGGAAGATTACGTCGACAAGAATCCC
CCAGAGCTCCGGAAGGTCCGAACGATTGTCGGTTACGCTCTCGACGAAGGTTCAATGTTTGCTGACCTGGCAGACAGGAA
GTTTGATTTCTCAAATGTCACAACCGGAGAAGAGCTCCTGAAATACTGCAGAAATGTCTCCGAATTGTTCAGTTACCCGT
TCAATGCCAGCGCGGAAGAGACCCGGAAGAAGATCGGTGAACTGTACGTTGATGAGCACCAGGGCAGTCCTTTCAATGCC
ATTTCCTCGTTCATTGCCGATGGCGTGTTCAGATGCCCTATAAACAAGTTCATCCAAAGCTACTCGCGACACAACGATAA
AGTGTTCGCTTATCAATTCGAACGCAAATTGAACAGGACGTACTTCTTTGTCTTCGACCCCGACACCTTGGGAGCCTTCC
ATTTCTCTCCATATCTGCATTTCAGTGGTGCGTTGCTTCTAGACAAAGGAACGGTGAATGAGTTGGACAAACAGTTTGCG
CTGGATGCCATGAAAACCATCTCTCATTTCTGCAAATCAGACGACGCTGTAGTTTTCCGTGGCGTTGAGTGGCCGAGTTA
CTCAAAGTCTGGTGAGGTGTTCATCTTCAACGAAACTCCAACTGTGGAAAAGAAACTTGGAAGTGAACGGAACTGCCGAG
AACTATTCTCGGGCAAGCGATGAGACGTCATGAAATGATTTGATTCAAATGGCTTCAGAATTGAATAAAGAATAATCTCT
A
>Cluster-14096.10054
GGTTGCACGTCTCGCAGCCTCCTGCTTTGACGTGTGCCTCGCGGCTACTTACTGTGCGTGTTTCAGTCGTTTCCACAATC
GTTCTGATCGATGTTCCAGAGGCGTCTAGCACCTGATCGGCAGCTCGTGTGAGAGACACAGAGAATAGGAAAGTGCTAGA
CGGCAGTGGCTAGTCAGTTCGGCTCCCGGTGCTAATCGAGGATGCTGTTGTTTTTGTTCGTCATGTCGGGTGTTGTGTGC
TTCAGCTGAAAACCCCTGAGGATTATTACACCTCTACCCCAACTAGGAATCCGTCAAGCTGAGAGGATCCGCCCGAAGAA
GGTGACTGTCAAAGTGAACTTTATTTGGCGTTATCAGCAGGACTTTTGGCAAAGCTGAGATGCTGGGAATCGGGCGTTGG
AAAGCGTGCTAGTCCATTGAGAACGGCAAACGTCACAGAGAACGGCTCTCGACATGCGATTGGAGATACTCGTCTTCGTA
CTGGTCGGGGCCGCGGTGGCCGCGGGAACTTCGCAACCTCCCGGGGCCAGTGGGGCGTCTCCACCACCTCCACACCCAGT
GTTCCAGGGCTGGCGTCCGAGTGAACGAATCGTGAAAACAAATTACGGGAAATTACGCGGCAGAGTCGTCATACCGGAGT
CGAAATTCGGTATCACGCTACAGCCTGTGGAAGTGTTCCTCGGGATTCCTTACGTCTCGCCGCCGATCGGCACGCTGCGA
TTCCTTCCGCCGATGAATTCGCCGCATTGGGAAGACGTGCGAGAAGCAGATCATTTCGGGCCCGTGTGTCCTCAGAAAGT
TCCCATTGACAGCAATGAGACGGCAGCGCAGGCGACACAAAGGATGCCGCTCGCCCGAGTTGAGTTCCTCAAGAAGATCT
CTCGTCATCTGATCAATCAGTCGGAGGATTGCTTATTTCTCAACATATACACACCGGCGAAAGTTGCTCGCACCAATCAG
AAACTTCCTGTAGTGATGTTCATTCACGGAGGAGGATACGATTGGGGAAGCGGGAACGCCTACGATGGAACCCTTATATC
TTCCTACGCGAACGTCGTCTTTGTCACCATCAATTTCCGCTTGGGCATTTTGGGGTTTTTTCCGGCCATGGAACATGCGT
CGAGAGCGAATAACGGACTCCTCGATCAAGTGGCCGCACTCCACTGGATTCATCGAAACATCGAAGCCTTCGGCGGCGAT
CCAGATGACGTCACAATTTTCGGCCATGGCACCGGAGCCGCCTGTGTCAACTTTCTCATGATGTACCCCATGGCGAAAGA
TCTGTTCAAGCGAGGCGTCATGATGTCGGGATCGGCCTTGAGTCCTTGGGCGGTTGCCCGTGACGCGGCATTGTACGCCA
AGCAAGTTGGCCGACATCTCGGCTGCCCCGTCAGCGAAGCCACCGCTTTCGTCGAATGTCTACGGCATCGTCCAGTGCAG
GATCTCATAGGGATTCCGTTGGACGTGCCCGACTACCTAACGGCGTTCGGACCAACTATTGATGGCAGCGTCGTTGCCGG
CGAGCCTCGACAGGAGATGGCTTCTCTCACGTCCCCGTTCGCGCAGCACGACCTTCTATTTGGAGTGGTGAAGTTTGAGA
GCTACTTCGGATTTTCGAGTCATGAAGAGAAGCACGGCTTCGAGGTAAGTCTGTTCACTGGTCTGCTCCAAGTTCTCACC
GCTCGT
>Cluster-14096.11228
TACAGCCATTGTCACTGGTGACTCAGCGTTCTGTTTATTATGAGGATTCATATTTCTCTGTGATAGCTTTGTTGAAAAGA
ACTGCGTCGATTTCATGAAATATTTACATAGCAAGCTCAATTACAACATCATAAATCACGACTCTGCGGAACACATGCAC
GTCGCCGCGGGATACTGCAGCCTTCTATGGTAGGTTCGAGATTGCAGTTCTTTGATCTAAAATGATTCAGGAGTATCCCA
AGGATCCTCACTGAGTCTCGAAGCAAATATATGTAGTGTTTCTGAGCTCTATTGGACATCTTTTTGTTTCTCTCCCCCGA
CCGATCACGTGAGAGTAATCAAGCGGAAGTATGCTAGGGAACAGAAGAGCATCAGAACTGAAAATTGCGCTGAAACGATA
TCGGACGCATTTTGGCTCTGCGTACGTCGCAGAACCTTTCCTCGCCTGATGACGTTCTCGCTGATCGATTCTGTCGTGGA
CCGCATAACTTCGGGCGCTTTCGTAGGGACTGTATCCTCCTTTGGACTAGATACGATATAGGGTTCCCAAAGACCACACT
TGTCAGATTTCGGGCCTTTGACAACTGTGAAGTTGTTGGGGGCCATAAACACGATTTGAGGGTTGGCCTTGGTATATAAT
GGCCACTCTTTTTCACTGCCTGGGATTCTCGGCTTCCTTTTGTGGATGAAATCACCGATGAATTTGACGGTATCGAAAGT
CCACGAAACTTCAGCCGCCGTCAAGTTAGTTAGGCCTTCGCGAGGAATCGAGTAGGTTTTCTGAGCGTTCTTCCATATTC
CGAGAGCCTGCCCACTCGTGATCGGTATGTCGTCTCCATGTCCCGTGACCGAATACTGGGGCCATGGTGAGTAGGACAAC
CGGGCTTCGAACGATCCTCTATACACTGGGATCCCGTTGGCTTCAGCCGCGTCAGTGAAGAACTCAATGGGGCAAATGAA
CAACATGTCCGACACATACCTGAGCAAGATAGGTATGGCGCTCTCAATGTCTGGAGGTGATTCATCGCCATCGAGGTAGG
AATAGGCGATTTTGGTAGCCGCACCGACGGGTATTTGGAGCATTTGCTTCGTTGCTATTGCCATTAGGAAGCGGAGATCC
CCGACTCTCTCGGCGATACCATCGCTGCGACTGCGCAGGACCTCCACGAAGAGGGTTCCTTCCGAAGAAGTTGAGGTGAC
CAGGAGCTCCTTCGCAGAGTGCAGTCGTTGCCCCTTGACGAATGGATCCACCGGCATGAGTTCGTCGCCGATTATAGGCT
GCCACGCGAGAAGATCCAAATTCAATCCGCGTGAACTCAGTTTCGAAAGAATCGTATCTGCACTGAGTTTCTTCGCACAT
TTGAGGGCTTCATCGCGGTTGGCTTCGAACTCCTGGGCGTCTTCAAGGCAACCCAACTTCTGCATAGCTCGCGCGGCGAC
TTCAGGCGAATTCTGTTTGAATAGAATTGCGCCGGTACTCGTTGCCCCTGACTGCAAGATCGCTCGGTGGAAGA
>Cluster-14096.13369
CTCAGATCCGGGGAAACAAGGGAAGAAAAAAAAACCGCTAGTCATTGAGTTGACCGGTCTGGTACCAGAAATGAGAGTCT
GTGTCGATTAATCATCCAGCATCCGCACAGGAACCCCTCTGACCGACTCGGCTCTGCACGACAACGCGCGTGAAACCCTC
CAGAACGCTGCTGGGAGCCTCCGCTGCAGGATTTCATCGAAAACGTCCAGTCATGACATCTTGGACTGTCTCACGAAATC
TCCGATCACGGACCTGCTCAGACTACAACAGGAAACCAAAATTTTCGCCGAGTACCCGATGAAGTACACGCCGCGGATAG
ATTCGGACCTCCCAGACGCAGTTGTGCCTTCGAGTTTCTCACAGTTATTGGCCTCGGGGCTTCCGGTCAAGATGCCGACG
CTGATCGGGTACAACATGCACGAGACCGCCTTCCTCTATCCTGAGTTATTAGCGTTGCTGCGGACCGAGCTGGGCAACGA
TCAAGACTACGTGAGGAACATTCTGCTACCAAAATATTTCCGGACGGCGCTCGGCGTGAGGGAGCCCTCGAGAGATCTTC
TCGACGAGATATACGAAAGCTATTTTTCTGGCATCAATTACAAGGATCACGACGGAATCATCCAGGCGTTCGTCAACATG
TCGACAGCCTCGTTGTATTCGGTTCCAATCTTGGAGACAGCTGTTACCCTAGCGCGATCGTCTCCACAAACCTTCGTGTA
CTCGTTCTCCTATCGAGGAGATATCAGCATGCTCGACTCAAAACTCGGCCCGAGTGCTTCGAGACGTGTCAATTTGGGTC
CATCGCATGGCGACGAGCTCCTGTATTTGTTCCAAGTTCTCGGAAACGGTCTCCGCCCCTCAACCAATCTGGTAGATGGA
ATGATTTCCAGGAGGATGATCAGAATATGGTCGGATTTCACGCATAGTGGAGTTCCCGTCCCCAACCCTGACCCTGAATT
CCTGCCTTTCCCGGCGTCGAGCCCGACGAACATCACCATCTACCACATCGGCCGATCTCTGCGACCTTCACCCCTCGATC
CCTACGAAGCTGACACCGTAGCACTGTGGAGATCCGTTTTGCCTAACGTGTACGAAAGCAGGGAGAGCTCTCAAACCATT
TCTCAGGTGGCCTTGTCCGGATCAACTCTCGTGGATCCCGTTTACCGCACGCTCGCCTACTCCATGTTGACCGTGGCCTT
AGCTCTACTCGTGGCCGTCGGAGTTCTCCTCGTTATCATTTATCGGCAGACGAAAAGCAGCACCTTCATGTGCGGGAGCG
CTGAGACTAGTTCCCGAGCTTCCCCGGATACTAGTTACCACATATACTGACTAAACGAGAAGCTCCACCGGAATGAGGAG
AACGTGCGCCAAACGAGGAACTCCACACGACTATGATTCACGTCGGCAACGTAGATTATACACTTGTACAGATTCGTTGA
ATTTCGTTAACCCCTGTCTCTTGTTCCGCCGCGAAGCTACGCAGTTGAAGCTCTAAGCGCAACGAACGTCATGCGTTATT
CGATTCGTTTCGGAAAGCTGGACATCGTTTGAAGCAGGCTCGTTGTGTTGACGTTTCATTGTTGTGCTTTTTGAGCACAT
TGTTGTGTTCGTTGTTGTGGGGGAACCGAAACCTTTATTTATTGCTTGCGCCGCTGTACATAGAAATACGAACACTAACA
ATCCATAGCTTCATAAAGACACGAAAAAAATGATGCTGCGTCGTCAGTTGACCGACCTTGACGGAAATAGAAACAGTGTT
GCTCGGTGTCCAA
>Cluster-14096.14165
TTTGCCAAACATAACATCTTTTGAAAAAATCTCCATTGGTTCTCACAACGAATGCACGAACATCGAATGTCGACAACTAA
AATTCTCATAGAAATACACCCGAACCCTAGATACATGTAACTAGAATCGAGGATATGAAATGAAATATCAAGATTTCGTG
CAGTTCGATGCGGCGAAGACGGGCCAGACCGTATCACAGGTGTGGGTTTTCGGATGAGCTTGGAGAATCCTCAAGCCACC
AGCGTCGAAATCGTTCACTGCGCCACCAGCAGTGTGGCGTTGGAGGTTGGTGCCGTTGAATGAAAGCGACTCGCTTGGAT
TTGAGGCGAAATCCGCAATCATTTTTATGGTGTTTTGAATGTAGGACTTGTCGGCTTCAACCATTTGACCTTTCAAATAG
AGGTATTGGCTACCGGATCCCGTGTAGAACATTAAACCGTGATAAGCACCATTCTCTCGCTCATTCGGGAACGTTTCGTT
GATGCGCAAACGCTCCCAGCGATAGAAATAAACGTTCGACTGAACTGAAGAGTAGCGATCAGCGAAATTCATTACGGGGC
ACACGAACAGTCCATCACCGATGATTTGGGCTGCGTCGTTCAGGAGAGTGTCCGGATCGGGAGAAACGTCGTTGGATTGG
GTGTCGTATATGCTCCTTATAGTACTGTTGTTCGGGCCATACGTCGGAGCCTGCGCCAAGTGGTGGCCTCTTAGAATGTC
AATGTCCCACTCCAGAACTTCATCGAAGCTTGAAAAACTTGGGAGGGGATCGTGTGTTTTGTGCGTTAGCAGGAACAGTC
CTTCATTCGTCGTATCCCCGATGATTATCGGGACGGTGACGGCGAAAGCTTTTTCATTCGTCATGCAAGTGGGCGATCGC
GGTAGATACTTCTTGTTGTTGAATGTCGGCCGGAAAGTGTATGTCTGACTAGCTCCGTACTGCTCTTGGAGTTTGACCAA
CTCGTCCGCATCGATTCTCATTAAGCAGTTCAAGATTTTCTGACGCTGTTGTTTAGTCGCTTGCTGGCCATATTCTTTCA
AGTTCTTACAGACGCTTGCCTTAACCATCCGTTGAGCCCTGCTCACGTGGTCCTGTTGGGTTTCGGCCTGTGTGTGAGTT
AGGACTCCCGCATCTATTATGGCCGCATGGAACAAACCCGACGAGAAACCGCTGAACAAATGCCACGATATGGAGAACGA
TCCAGCGCTGACGCCGAAAAGAGCCACTCGTTCTGGGTCTCCACCAAAAAACTTTATATTCTGGTTGACCCATTTCAAGG
CGAGCACTTGATCCAGATGACCTTGGTGCCCCGACGCATCCGGGAGCCCAAGGTCGAGGAAACCGAAGACTCCCAATCTG
TAGTTGAAGTTCACGACCACCAGGTCCTCGAAGAAAGCCATCTGAGGCCCTCGCCAATCGTACTCGTGACCATCGCCCGC
GATGTAACCACCACCGTGTATGACGACAACGACTGGTCGGAGATCGTCCCGGGATGTACCTCGTCGCTTCCAAATGTTCA
GATAGAGACAGTCTTCACTGAAGTTGCTGCTGTCGGTCGTGAACACGCCGAACTCTTGCATGCAACCAGGTTTCCATTGC
GTAGCGTCGAATTTGGATCCCAGAGTGTGCACGGGCCTGAGGGCAGTTTCTTTGAATCGGTTCGTTCCGGTGGGTTTGGT
GGCGTAGGGAATGCCGAGGTA
>Cluster-14096.14167
AGTTTTCGATCGAGTCTGTGTGAAGAGTTCAGACTCCAACAATGATGTTGAAAACACGGATGTTCAGAGAAGACTTTGAC
GGGGAACGAAACAAAATCACAAGACTCTCGCGTTCGGAACTCACCTTCGAGTCCTTGCTCTGTTTTACCCGGTCCCGCTG
ATAGCAAACTCCGCAAAATATGAGCAAATTAAGTACAAGCAGTGAACATCCAACTGCGATAGTGACACTGAGCGCAGTTG
AATAGCCACCGTACTCCACCAAAAGGTTATCCAAGGACTTTGGCGGATGCTGGATTCCGCTGCTGGCGTTTGAGACTGAT
GCGGCGACGTGCTCTGGAGTTGAAGCGGCCGCCGAGCCTTTATGAGCTAACCTGTTGTCCTGGAGAGCGTGATCTTCATC
GTCGTTCACGCCACCAGGGCCTCCCTTGAAGGTGGGCGTCTGCCGGAGGTTGGTTCCGAGAATGACTCCATCAAACAAAT
GTGGATTGTCGTGCCCTTCCAACAGGTGATGAGAGGGACTCACATCCGAACCACCAGACCTGTGCAGCATCGGTATCAGG
TGGTTCCACAGAGACAATCTGTGTGCGTGATAGTGATCTTTGAGCTTTGGTTTCATTCCTAAATACATGAATTTCTGGTG
ATTCGAATCGAAAGCTGCCCACGGCAATCTATCTAAACGATTTTTGTCTCTCGAGTTATTCCGCTCGGAACCCTCTCCGA
TGTCTGGGTATACGCTCGGGTCCCCTGAACGAGCAAAGTTGCTCCAGTAGCTGACGTAGGCTTCCGCGAGAGCTTGTTCG
CTCTTGCTGTAGTTGCCATCCTTGAAATGGCTGTGGAGCGGCGTCAAAGGAGCGCCGAACAGATAAGGAAGATCTTCGCC
ATGTGCGCCGCCCACCCTGTTCGGGTAGTCGCCGTGTTCTGTCATGTACCCAAAAACGTACACGAAAGAGTTCTTCGCCA
CCTTTGCGTGGAGGCTGGCCGCCCGGAAAAGAGGCGCGACAACAAGAGCGTCTCCTAGAATCTCGGCAGTTGAGTCAAGA
ATGGAAAGCGGATGCGGAGGGAAGGGCCGAGTCCAGTCGGTGTATTCGTTCAACACCGTGAGAAGTATCTCTTGTTGATG
GTATGTAAACAGATTCCTCACAAGGGTTCTCAGGATCCGATCTCGTCGTTCTACTTCGATCCCGTATTTCTCTTCCTCGG
CCGACATCCAGCCATAGGCCTCAAATGCGGTGACTCCAAATATGACATCGTAGGTTTTGAACTGAGCGACAGAATGCTCT
TCCATGAGAACTGAGGGCTCTCTGGCAACCACGATTCCGTCTATGCAAGGCCCGAACGCCGAGTGATATTCTGGCGCCTC
TATCTCCACGGCGACGATGTCTAAGGCAGGTCTGGAAAGGGAGCGTCGGAGAATGAGCTCTGTATTTGAACCGGGATCGC
TCCCATCTCGAGAACAATTCTCACTGTTTTCCATCAGCGGATTCAGT
>Cluster-14096.15138
ACAGGGTGTTTCAGGAAGAACTACGGGATTCCCTTTGGGTCTTGAAAAACGCCTCGTGTTAGAATTAAAAGTAAAAGTGC
ATCCGAAAGGGCAGACATTACCGTTACTTATGAAACACAATATCACTCAAATGGGCCCCACGGGCTTTCCTTACAACCTC
TAGCCGATACACCAGGTTTTCGACGACTCGGCCACACAAATTGACTGAGAGTGTCGAAATTTCTCGCCGAATGTTCGTCT
CCAGCTCCTGAATGGTTTCTCTCCTGAATAACTCGAGGGTTTTCGGCTGACCAAACTCGACAGTTTTGCTTATTCACCTC
TCCGGACAGATGAAAGAGGGCCTCGTCGGAGAAAATTATTCGCTCGGCGAAATCGGCATCTTCTTAAAGTCTCTGTTTAA
ACCAATGCGCGAAGTTTCGTCGCTGTTTGTGGTCAGCTGGCCTTAGCTCTTGCGTCAGCTGAACTTTGTAAGCCTTGAGA
TGGAGGTTTTCACGAAGAATTCTCGTCAGAGAGGGGACTGAAAGGCCCAGAGCCTGCGAACGACGTCGAATCGACAGGCT
TGGATCTTCGATCACACTGGCCGCAACAGCTTCGATGTTTTCGTCCGAGCGAGCTGTGCGCGGGCGTCTCTGTTGGTCCG
GCGTGACGTCCGTGAACTGTACCTTGCGGAGGCAGTCCACCATTTTGCTGGAACCGATCGGACAGCCGAGCTTTTCGGCG
ATCTTCTCCACTCGGGTCAGACTGCTCTCAGAATCTTCATCAAACCCAGCAATCACCCCAGCGTCCAGGACCGCTGATTG
GAAAAGGTGTCTGTCATCGATCGGTGTGATGATTTGAACGGAGAGCGACATTGATCCGGCACTGACTCCGATAGCTGTCA
CTTGATTTGGATTGCCTCCGAATTCAGCGATGTGGTCTTGAATCCATTGCAGAGCCAACCTCTGATCGTAAAAACCGAGA
TTTCCCGGAGCGAGTTCTTTCATGTCCGCGAACCCGAAAATCCCGAGGCGATAGTTGAAACTGACGAGAATGACGTCGCC
CAGGGCGGCAAGGGAAACAGAGTTCATGTATGAATCTGACGCTGAACCGATCACGAAGCCTCCACCGTGAACGATAGCGA
TAACCGATTTCCTTTCGCTTTTCAGGGTGCCACGCTTGCGAAAAACATTCAGATATAGACAGTCTTCTCCGCCGCTCCAG
GTTTCGCTAACGTTGGGGTTCTGGTTGGGCTGAGGACATGTGATCGAATACTCGGTCGCCTGGAGATCCCCAACCGGTCC
AAAAGCTTCCGGCAGAGCGAAGCGGAGATCTCCAACTGGGGGTTTGGCGAAGGGTATTCCAAGAAACGACTCGATTTCCA
CATCGAGAACTGTTTCGACCTTTCCCGTTATTTTCCCTAGCGGACCTTCGACGGTAGGACCGCCAAAAACACAGACGAAA
AGCCCTCCCAGCAGAAGAACTCGCTTCATGGTTGGTTGTGATCGC
>Cluster-14096.17155
TACAGCCATTGTCACTGGTGACTCAGCGTTCTGTTTATTATGAGGATTCATATTTCTCTGTGATAGCTTTGTTGAAAAGA
ACTGCGTCGATTTCATGAAATATTTACATAGCAAGCTCAATTACAACATCATAAATCACGACTCTGCGGAACACATGCAC
GTCGCCGCGGGATACTGCAGCCTTCTATGGTAGGTTCGAGATTGCAGTTCTTTGATCTAAAATGATTCAGGAGTATCCCA
AGGATCCTCACTGAGTCTCGAAGCAAATATATGTAGTGTTTCTGAGCTCTATTGGACATCTTTTTGTTTCTCTCCCCCGA
CCGATCACGTGAGAGTAATCAAGCGGAAGTATGCTAGGGAACAGAAGAGCATCAGAACTGAAAATTGCGCTGAAACGATA
TCGGACGCATTTTGGCTCTGCGTACGTCGCAGAACCTTTCCTCGCCTGATGACGTTCTCGCTGATCGATTCTGTCGTGGA
CCGCATAACTTCGGGCGCTTTCGTAGGGACTGTATCCTCCTTTGGATTGAAGAGCAGGGCTACAGTAGTTGTCGAAAATT
TTCTGGGCGCACTGCTCCTCGACAATTCCGGCAACCACGCAGTGTAGTTCTCGGAGTCAACAAAAATTCCGAGAGGATCC
TTCTCTTTGATTAGATGACTAGATACGATATAGGGTTCCCAAAGACCACACTTGTCAGATTTCGGGCCTTTGACAACTGT
GAAGTTGTTGGGGGCCATAAACACGATTTGAGGGTTGGCCTTGGTATATAATGGCCACTCTTTTTCACTGCCTGGGATTC
TCGGCTTCCTTCCGTGGAAGAAGCTCCGTAGGAGTTCGATCATCGAGTCGCTGAACTTCCAGTCTGCCTCGGTAGTGTTC
AAGAAAGCGTCCAACATGGCCCCAGAGAGTCCCCTGACGCCGGGCTTGTAGAGATGGAGGGTGCCATGAATCAGCGGCAG
TTCTTCCGCATGTGACATCGATGCCCACTCGGGCAGGAAGCTGTAGCCCGGTCGAAAATGAAACTCACCGCGGTAGACTC
GCGCGCCGTAGTCGCTCGCACCCGCAGCGCGACTCTCCGCTGGGCAGAAGAACATCGCGTCGGTGAACATGTACGCAACG
TTTTTTCTCAAAATTATTTCCCTCAATTCGTCCAAATTTTCTGCTCCCATTATATCACTTGGAATGTAGTGAGGAATCAT
TCCCCGGGTGGCTTTGTACGGCACGTCCCTAATGAGTTTGAATATCACCATCAGGGCCGTCATCCAGTCCGTGTCGGAGA
TGGCATCGGCTTGATAGAGTTTCTTGAAGAAAAAGTCCACGAAAAGGAAACCCTCGAGCTCATCGTTCAGGATGAGGATA
TCCTTAACAGAGTCTACAACCCTCGTCGAGGATAACGCGTCTCCGAGGATGAGCTTGTTGTCAATGAACGGTTGGATCGA
AATTTTGTCCAGGGGAGTGCTTCCATCGACTTCCCCTATTATTTCTTGCCATGGGAATTTCCGGAGGCATGACAGCAGCT
CCTCAGTAGATTTCCGCTCGGAATCGTCACCATCGCAGCCCAGACCATAAGCGAGTTGCTGGCTTGCGTAGAGGCCCTCG
GCCATGAGGAGTATTTGTCCTGTTCCCGAACTGCCTCCTTGGAGAATCGCCCTTTGCACCAAGCCGTCCAAAACGCTTGT
CTTGAGCAAGATGTCGATGGCGATCGCTCCTGCACTCTGGCCCCATATAGTTATCTGGCTCGGATCGCCCCCGAAGGCTT
CGGCGTTCTCACGAGCCCAATGCAACGATCTCAGGATGTCATGGAATCCCACGTTGGTCGTCTTCATATCGGGAAGCTGG
AGGAAGCCTAGAGCGCCGAGACGCATGTTTATTGCTATGAAGATGACATTCGCTCGCGCGGCCATACGAGTGCCGTCGTA
GGCGAACCAGTTCCCACTTCCAGTCACAAATATCCCACCGTGCACGTAGATAACAATCGGTACCTTTGAGGCATTAGCAG
GCGCCCACATGTTGAGGTACAAACAGTCTTCGTCCGGCTCACCAAAGTCCACTTGGATCGCCGGTCCCACATCAATGTGG
ACACCCGGACAGCTAGGCCGCTTTTCGGTAGCATTGTAGAGACTTGAAGAGTACAAGGGCGGCAACGGAGCTTCGAACCT
TAACGGTCCGAGAGGCGGCTGGGCGAACGGAACTCCGAGAAACGCGCTCACAGGTCCATAAGGAGTCTCTACGTCCAGGC
CTCGGATTGGGCCTTGACGAGTTTTCACAATTAGAGCACAAGCTGGAGAAAGCAGGGCAAGAAACAGAGTCAACCGAGAC
ATCTTTCT
>Cluster-14096.17240
TGCTCATGGAAGCGTGGGCCAACTTCGCCAAAGAGGGGAACCCCACGCCGAACGCTCTTTTCGGAGTTGTGGATTGGAGA
CCCATGAGAAAGGGTCTCCTACGGTATTTGTCACTGAACGCTACGTACTACGAAGCGCAGAACTCTTCGTCTTTCATGTT
CCAAGACTACCGCCAAAAGCAAGCCCAGTTCTGGAATTCTTACATCCCTGGAATCTTCGGGAGAGCCGAACACTATTGGC
CGTATTGGAATGAGCTGCCGTGGGAGTACGACATACGCGTGTTCAAAACGTCATTATATTTTGTCTCAACTCTAGCGG
>Cluster-14096.17565
GTCTCAAACCAGTTTTAGTTTATTTCGTCTCCAAGAACGAACATACGCTAACCTATGATAATATGAGCAGTGCCTGGTGA
AGTGACTGAGAGTTCAGGTGAACGGTTCTTCACCATTCTTCGTGGATGACTAACTTTTGTAAGAACAACCTCCAAACTCA
TTGCAATCTCAGAATCGTCGATACTTATCTACGATTGACTTCCTTTTTCGTTATCGAAATGATGGTGATGAGCTCGGAGA
AGCGTTCATAGGATGCTCGTACTCATGGAGCGTTCCGCTTGCGTAGCGATTGTAGTCAGGCGGATGTTCCTCCGCTTCCT
TTAATTTATTGCTGTTTTCCGAGCTTGCAGCTTCTTCGTATTTACATTCGGAAAATAATCGCTCTCAACCACGATGACCG
ACCAACCGACCGACCGCCTTGGTCGCACGCATCATCTCGAGTCAACAATACCGAAAAACCCCAACAACACCCCAACTCCC
GAGATGGTGGGAGTTTCCAACAACCTCCCCACATGCGTTTCCATAACTTTAACGAACTCTCTCAGCAAAGACCCGCTTTG
ATGAGCAGAAAAACGCTGACGACCACAAACAGAGTGTTGCTTTGAGTGAGGAAAGCTCCGTTCTTGTATCGGTTTTCAAC
ACGTTTCCGATAATTCGTCTTTGATGTGTTCTTGGACTTCTTCGTTGGTTTTGGCGGAGCCTTTTTGATGGGCCCGAAGC
CGATGGACGGCTTCTTCGTTGTCGACGTAGTCGGTGTCAGCGACTCTTTCTTTCTGATTAGGTACGGTCTCCATAGTTCG
CATTTGTCTTTCTTCGGGCCGTCAGATGAACGCGTGAAGTTGTTTGGTGCCAGGTTCACGTATTCCTGGTTCTTTTCGGT
GTAGAGCGGCCAATCCGCATTCGAGTCTGGAATCGTGGGTTTCCCAGTCTTGACGAAATCTCCGAGCATCTTCACCAGTT
GTTTGGAGAACTTGATCTCCTCGTTTGTGAACTTATGCTTCCTGAACCATTCTGGGGTATTGTTGTAACGCGGATCAGCG
AGATTGATTTCGTGCGTCAGCATTGATCCAATCAAGTACGGCAAATCCGTCGTGTGCACAACTCCCATCCACTCGGGCCA
GAGTTTCAGCGATGGTCGATGAGTGAATTGATACCGGTATACTGAATGCTTGCGCTTGGCGAGGAATTGTCCGAAAAGAT
TCGTCGGGCACGTGAAAACAGCGTCACCGTACGTTTGACCGATAAGATTGTACGTGGTTTCTTCAGGGTAGCTGTCGATT
GAGTTTTCGAAGTATTGATCGAAGTTGTGATAGATGGCACCCCATGGCGCATCGAACAACCTGGGGTAGATGGACGACGG
CACTATCTTGTACTGTGTCTTAGCAATATCCCCTTGCGCGAGTAGATTCTGGAGCGGAAAGTTGATGAACAATGTGCCCT
CGTCGGGAACGGTTCCCATGAATACTTCCTCGCCATTGAGGACTTTAACGTCTTCAGGCATCAATGGATGAACAGGAATG
AACTCGTCGTTGTATATCGGCAAGAACATATCGGCCAAATGCCCGAGATGTGACACTCCTTCAATGATCGAGCTGGCACT
GGCCTTCCTGATGCACTCCATGGTCTGGTTGTATTTATCCTCGCTGAATATTCCGTAGGAGCAGTTGGTCAGACCGATCA
GGGTGTGGAAGCGGGAGATTTCGTTCTTCATCTGGAAAGTGATCAGAGACAGCGCGGTTCCAGATTCGAAAATCGTCCGC
TTGAAAAGTCCTTTCTCAGTCGGCCTTCACATGTACTCGCCTCTGTCGAAAGGACTTTTCAA
>Cluster-14096.19664
AACGGAAGATGAGGGCGAAACTCAGCGTTTATTCCAACTTCAATGCGATACAGGGAAACTAATGTCATGATTCTACCGCG
AAACGCAGTTTTCTAACGCTCAAGCGCTCTCGAGGAATGAGAAAACCTTCTGGCATCTCTCAGGCTGCGAAATACTCTTC
GCAACCGTAGTGTTATCGTTGATCACCAGTACTCCCTCGCCACTCGAAAAGTTGGGCCAGGCTACATCTCCGAGCTTAGG
GGCGGCGTCCGACGTGACGAAGTCAGATAACATTTTCACAGACTTCTTGATGAAATCCTTGTCTTCCTGTTCCAAGGGTA
CCTTCCGAACTTCATCGGAAATCGCCAAGGGAGCGCCGATGAAGTGAAGGAATGATGAGCCGTGGTACACGCCCAACAGC
GCGGGCTCGAATCGGCCGTACCTCAAGAATTGCGACTTAAACATCCGCTCGAACATGTAGACGTAAACGTTCTTGTGAGT
TTTAGCGAAGTTTTTCACGAGGACGTCGGTGGGGCAAATGAAGCTGCCATCGGCGATAAATTCAGCGGCATCGTTGAGGT
GATCGGCGGACTTTCCGTAATAGGTTTGAACGATTGCGTCCTTGACCTCCTTCTTGTCCATCGCAAGCGAGTATAGAAAA
CCGCGCGAGATTTTTTTCGGACAGAGAGACAAATTCCTCCTCCGTCTTCAGAGTTTGCGTCGTTGGGTACATCGCGGCAA
ACATGGTACCCTCGTTCTTTGAGACTCCGATGATCATTCGGACGTCATCCAATTTATCTGCGTTCTCTATGGTATCCTTC
GTCGGATCGATAGTGAGGAACTTCCCGTCGACAGTGGGCAGGAATGTGAAGATAGGGCTCAGCTTTGGATCGTATGATAG
TTCTATCAGTTGCGTGGCATTGGCCGCCCTGAGACAGCTGAGCATCTTCTCGCCTTCGGTGGCGCAGCCGAGCTTGCCAG
CGATCTCTTTCACTCGGTTCAGAGCATAATCCTGGGTTGTGATGCTGGTCCGGGACATCACTCCAGCGTCCATGACGACT
TGTTTGAATAGTTTTTTACCACGTACCAGAGGCGACAGGAGAAGAGCACCGACCGACATCGATCCAGCGCTCACGCCAAT
GAGCGTGACCCTCTCTGCGTCACCTCCAAACGCAGCGATGTTGTCGCGGACCCATTCCAAGGCGAGAACTTGATCGGATA
AGCCGAGGTTTCCTGGTGCCAACTCCTTCATGTCGGCAAAACCGAGCACTCCGAGTCGGTAGTTGAAGCTGACAACGATA
ACGTCGCCCAGCGCTGCCATCGCAATCGTGTTGTACATGTCGCTGGAAGCAGATCCCATCGAGAACGCGCCTCCATGGAT
GACCACGAGCACCGCTTTCTTGGCGTCCGGCTGGGTTCCTGCCTTGCGACGAATGTTCAGATACAGACAATCCTCTGACT
CGTTGACGGCACCTTTCTCGAGAACTTTTGGCTGTGGGCATATCGCCGAAAACTGTTCAGCTTTCAATTCACCAACAGGG
CCGACAGCTTGAGGGCTGGCGAATCGTAGATCACCCAAAGGAGGCTTGGCGTAGGGTATACCGAGGAAAGACTCGATTTC
CACACTGTCGAACGTTTCCAGAGTTCCGGAGATGGTTCCCAGCTCGCTCTTGACCACCGGCTCGCTGCTTGCCAAGCAAG
CAAGGGCCGCAGCTACGAGAATCCACGTGAAGGAAGCCATTCTATCCCAGCGTGGATGTCTG
>Cluster-14096.22084
TATCATCATCATTCTACTTAGTACCCATGTTTGGGATTCTCTTGTTTTTATTTCATACTCTTTCATCCCTCCTCACCAAA
GCCACAGGGACATTTGATAAAAAACTATCCATAACTCAGAACAAGGGGTGGACGCAAAATTAAAAAAAAATCGATGAAAA
ATAATGTCAAAGGTCGGATTCAGATGATGATCCACATGCAGGGCTCGCTGGAAAGTGTTGGTTCACATGCGATTGCCTTC
TTCGACAGTCACGGTCTCCATTCCGGCGTTGTAGTGAGCGCTTGATCTCGCGGGTTTCTCGATCGGACTCAGAGAACCAC
CTCGACGCTTGTCCATGACCATCTTCACCAGGATTCCGATCAAGAGGATGCTCAGAACTGCCAAAACGATCAAACCGACG
AGCATGCCCAAGAATGACGCCCCGCCGGACTTGACTCCCGCGTTCTTCTGCTTCTCCAGCTCAAGCGCCCGATTCCTGAC
TTCGAGCTGGTCCATCGACGACGCCAACGCCAGGCCAGAGCTCCATCGAGAAATCGATTGGAACCGATACGGATTGTTTC
CTTCTCTTCCTGCCGGCTTCTGTCCAGTGTAGGTGGCTTGTTGCTCGCTGTACCCCAGGGGTGCAGTGGCGCAAGATCTT
GCGGGATTGAAGAGACATCTGATTATTGGAGCGATGACCTTGGCATTTTCGGAAACCACCTGTGATCCCGTGTAGGTTCC
GTCTTCATTCTTCGTATGCATTGTGATGTCCTTGCAGCCGACGAACAGGAGCATGTCGTCAAGAGTGGAGCCAAATCTTT
GCTCAGCTTTCGTCCCCTTCGTTTGGACGAGCTTCGAAGCCAATGTTGGAACGACCTCTCCGCCTTCAACGATCTCTGCC
CGAGGGTCTAGAACGATGAAGGAGTCCAGTTTGACTTTGGTTTCGGTTGTCGCGGCGAGGTTTTGTTTCACTTGGCGTGA
GACCAAACTTTGGGTGGGGTAGCCAACGTTGAAATCGGTGAGAAGCTCGATAAACTTCGTCGGATTCTCCTCAATTGCTT
TCTTGACGCCCGTTGTGCCGGGGTGCTGCTCGAGGACAGCTTTCGCGAGGCTCTCCGCCGTCGCCTTACTGTACATGTCG
AAGAAGTTCGCGAGGTAGGAAACGTCGTCATCAGTGGAGGTTTTGTCTTTGTTTCGGGCGAACTGACTCAGACCCGCGAG
AGCCGAATAGCCGTGGATGACCACTTCCATGTCGCTGATATTCTCCTCTCGGACCAAGTCTCTCAGAGGAGCTCTGATGA
AGACGTTCTCAAACTTCGTATCGGATTCGTTAGCATCGACCGAAGCCGCGAAACGAAGAGCAGGCGCTACTCTTACCTGA
GTCAGAATATCTTCAGGAGACTTTTCGCGAAGGCACTTGGCCACGGCTTCCATGGTGGAAATGTCGCATTCCAGCCTGCT
CGCCAACGTCAGCGTGGTGTTCAGAGGATCCGATTGTAAAGCTCCAGGCGAGAGAGCGTTACCACCAGACAGGAGAACTT
TCTTGAGCAAAGGCCGCGATACGGGATTGAGCATGTGCACGTGTAGCGCCACCGCGCCGGAACCGAAGCCGAGGACGACG
AAGTTCTCGTTCACTTTCAGTGCGTTGAACTCCTTCTTCAGAAACTGCAACGCCATCTGCTGATCCCACAGGCCCAGGTT
CGCCGGCATGAGCTGGTTCTGGAGCGTCATGAAACCGAAAGGTCCGGTGCGGTAGTGAACCACTGCCAGCATGTGTTTCG
CAAGCGCCTCTGAAGTGATGTCGTACGTCAGGTAGCCTGCCAAAGAGCTCTCGAAGTCCACGCCTTCAATCAGAACGATC
AGATGTCGAGGATTGGCTGAGTCATCTTTGTCCCAGTCCTCCGGGAAGTACAGATCGAACACCAAGCAGTCTTCGTTCAC
AGTGTTGGTTCCGGTGAATGGATCCGTTTGAGCACAATGAACAGCTTCATTCTTCCATTTGTCCTTGAGTTCTTTCCTCA
TTTCCGCGCCGAGTGCTTGAGGTCTTCCGAACCGAGAAGCGTTGGCGTAGGGAATTCCTCTGATGGCACAGATTTTGGTC
GCTTCAGCCTGGCAGGTTGACGGACAGTCGCCTCCCGTCAACGGTTTACGTAATATTGTACAATCAGGTTTGTACTCCAC
GGTGTCGATCGTCACTGAGAAGCCCTGACTCCACGAGAGAGTCGGGAGGCTCACTCCGATCACAAGCGCCAAGAGCAACA
TGGCTTGTCTTGGCGAACTACTGCGTCCTCGGAACTTGGCGCAACGTCTTTATATAGGGAAGCGATTGTAAAAACCAATT
CTG
>Cluster-14096.22568
GGACCGGTGGTTGGCCACCGCTGGCTTAGAGTGTAGACTGCGTTTTGAAGGGAGAAAGATACGGATAGTAGAAGATGAAA
GTCATCCTCAAGCCTTCGGGTTGTCAGCTGGTCGCCCTCGACGATAGAAGAATGAAACCCTCCCAAGGATCCGTGGACGC
CAGACCGAGGCGAAGTCAGCTAGAACAGAACCAGGATCACCAGATGATCATGCATGCCGGAGGTCTCGAATTTCATCTAA
GGGATCATCTGCCCGCCACTCGTCAATTCAGATAGCTCGAAATGGACCCCACCTCCCGCTTACCGAGAGTTCAGCTCCAA
TACTGGAGTTGGACTCATTGACTTGTAGCATTTCGCATCAGAATCCAGCGGCTGCGTATAACTCATAGGATGCATGGACT
TATCAGCGGGTGGGAGAAAGCCAGTATCCTCTTCGTCGTTTCCCGAAATCATCCAAGTCGAGACATGGCTGATAAGACTT
CATGAACTTATCTACGAAAGTAATGCGAAAAATTATCGGAGAATAATATTATTTATATGGCATCATGCTGTCTATTTACA
AATGTTTCATGATCCCGAAGAGACCTAGATCACAGTCGTCATCATCCATCGTGCATCGGTGTGCTGAGTTTTGGAGATGG
TTGCTCAATTCCGCATCGTAGCAGCGCACAGTGGGGCTCTTCTCATTCTCTTTTTGTTTCAACTAACGAGCGTTTTTCGC
CGCTAGGCGAAGCTATGCGTAGACAGATAGAATCTCAGGGATGAAGTATGAGCTGCGTTTTTTACCACGCTGGTTTCGGG
AGCAATGATTTCTCTGAATATGACTCGATTTTGAAGGGAACGCCTCATAGATTATTTCAATGAGCACCGCCGAAAATTCT
CGATAGTGCACAGCAAGTGATCAGGACGAGAGCGGAGGCAGCGAGACTCGCTGAGTTGTTGAATGCCGACGAGTATCTCG
ACTTGGCGTTCCTCCGGCCATTCTTCTCAAGAATCTTTGCCTGACGGAAATAGGGCTTCGCGGTCGTCGTTGTCGTCGTG
GGAGCATCATAGACATCGCGTACGTCGCCTGTCAGGATGTATGGAGCCCACAGATGGCATTTATCGGTGACATCAGTGTT
CACTGCGGTGATCGCCTCCGGAGCCAAATGGACCACGGCAGGGTTCGCTTCTGAGTACAAAGGCCAAGCCGCGCGCTTTC
CAGGGATCGATGGCTTTCCTCCAACCATGAAGTCTCTCACGGCGGCGAGGATGTGCTTAGAGAGCTGGCGATCCTTGTCG
GTGTATCCATCGAGGGTTTGCTGCAGAGCTTCTGGGTTCGTTGGGTTCCATGGTCTTTCGACTTTCTTGTTGAGAGCGAT
GCCGAGGAAGAGCATCACGTCGTCCGTGTGGGTGGCGGGTCCGTCTCCCATGGACTCGGCGAATGTTTTCGCTCGCGGTC
CATCGAGAGCATAGCGGTAAATTCGAGTCCTCTTTCCGTTAACCTTTTCAACAGAGTTCACGTAGAACTTGATCGGGCAA
TCGAACGACACATCTGTCACGAGACGGGGAGCTTTCTTGATCACGGTATCGAAGCCGGCGTTGTGCTCGGCCTCAGTGAC
ATATTCGTTGTAAATGCTGTAAGCGTCTTTGCTGTTGATTCCGAACATGTGCCGAAGAGCGAGGCGGACCGCGATGTCTG
GACCGGAATTTCTGGCTAGGTCTTCGATACTCGCGTCCAGTCCCATGACTTGTTTGACGATGAGTTCGCCGTCAGCGGCC
GTTGACCCGATCATGATATCCTCTACGTTGTACTGAAGCTCAGTGGGCCGCCTGATGTTCCCAGCGATGATTTCCCCATC
GAAACCGGGTCCGAAACCGAGCGCGTCGCCTCCGTCCAGCTTTTTCATTTGTCCGAGTAGAGTTTCTTTGTCGAGTTTCT
TGAGACACGAAGCCATCTGGTCGTACTGCTCGGCTATGGAGTAGTTTCCATCAAAACAGTCGAGGAAGTTCGAGATCGTG
AAGAGCAGAGTTTGAACGTTTGTCTCGCTGAAGAAGGCGAGAGTGCTTGCGGCTCCACTTAGCATGATTGCACGTTTGAA
AAGTCCCTTACTCGCGGGCGATGACGTGTGAACCGATGTTGAGATAGCTCCCGCACTCTGGCCCGCGAGGGTGATCAGAT
CCGGATCACCTCCGAAAGCCTCAGCGTTTTTCTTGACGAACTTCATCGCCATCAGCTGGTCGAAGAGTCCCGCGTTTCCG
GGCGCCGTGTCCGTCGTAGAGTTCATGAAACCGAACATGTTCACTCTGTAAGACGGCAGAGCGAGCACGGAGCCAGTTTC
CGCGGCGAACTCAACGCCGTCGTAGAGACCTAGGTTAATGTCGCCCCATTGGAAGAATCCTCCGTAGAGATAGACCATTA
CCGGTTTCAGATTCTCTGTGGTCTCAGCTGACGCGAAAATGTTCATGTAAAGACAATCTTCATCGTTGAAGGTATTCTCG
AGAAGGATGCCGGGGAGTTTCATTGGCATCTGAGGACACATGGGTTTCTTCTCCAAAGTCTCGATTTCTCGGTCGGACGG
TTCAAGGGGCTCTGGGCGTTTGAATCGGAGATCACCCACGGGTGGTTTCGCGAAGGGAACACCGATGAAAACATTCACGT
CCTTGCCTTCAAGTGAACGGACACGGTATCCTTTTAGAGTTCCGATTTCGGTTTTCACGGTGACATGGTCCTCTGCGAAA
CTGGCCTGGATGGCCAGGAGGAAGAACGGCACGAACACTGAGGATGACCACATTTTCCGAGCAGTGGCGAGCTCTCAGTG
AGTGGATAAGGAACCAACTGAACGACTGGCTGTCTGGATGGCTGACACTTGCGACCGCGCCGTCCGAGTCAACCTTGGCG
AGAGGCTTCTTCTCACCCACAGAACACGAAGGGGCAGCTCGGATGGATTCGCGCGTGCTTGCTTTATTTCAGTCAAACCT
TCTCGTCTCGCCCT
>Cluster-14096.23198
TAATGATTTAAAAGAGATTCACCGCCGGGTATTTGAAGGTGGACAGGAAGGAGCAGGTTTTGTACGGCTGTTTCTCTTAT
TGCAGCCAACGAGTGCAGCCGCTTGGCCAAACTTCCAGGCATACGTGCGACACTCTCATTTTCACATCCTACTTTGTAAC
TACAGCAACAAAACTGTAATTACGGTTTACGGCTTACCATTGTTAGCAAACTCGAGGAACTGTGGAGGAAAGGACGCCTT
CGATACCTTCGGCATCCTGGGAGAAGAGGACATGCTAAAAATCATAAACCGCGAATTACGGCCGACATCTCGAACTACAG
CGAATACCGTAATTACGGTTCTGTTCTTCTTTTGAAGCTGAAAGCGGCCGGCTTCTCATTCGGACAAACAGTAACAACCA
ACAACGTCTTTGGTGAGGGCTGTTCTCAGACGGATCCATGGGATGCTTCTCATTCAGCATCTCAAGCATGCAATCTTGAT
ACTGCTAGCGAACTCTTCAACGCAAAGTTTCGGGAATGGAAGTCCGGCGTACAGTGACGCTTTTAGAGCTCGAATGAGTT
TCCTTGACACCACACAACAAGTTTTCTTTCCGGTAAGTCTTTCATTGGTTAGAAACTGCTCTCAGGAGGCTGCTGCGTTT
CCGCTTTTCGAGGTCGCAGCCTGATTGGCACGGAAACTCTCTTGGAATGACCTGCTCAAGATTCATCCGTGGAATCCCCT
GCCGCTACCTGTGAGAGCATGCCACTGTGAGCCTGGCCGGGAAAAGGGAGTCTGCGAGTTAACGATAATAACTTTTTGAC
TCATTTCCCCTGGAGATGCGAACTTTTTCACCGCTGAGATTATTTCTGACTGACGCGTGACTGAGGATGGGATTCTCCTG
GCGATACTTTTCCCTGGAACAGCGTTCAAAATGGAGGGCGTGTGAACTTCCCTGATTGGGAATGGTGGCAAGAGCATTGG
GTTTATTCGAAAATATCAAGGTTGTGTCTGACGAAAAACTTCTCCAACGTTCCGCATCGATCGGCAGCTTTGTGTTTTCT
CAGCTGGCGAATCCGATTGTCGATTTCAACCACGGCGGGATATGATGTTTTAGGAATCTCGGATACCCGACCAACCACAG
CATATTCGGCTATCCATTTCATGGATTTCAGCGTAAACTCGAGATCATCAGGATGGATCTTATCCCGCAGTGTGAGTAAT
TGAGATCCAACGAAGTGCATGTGCGCTGTCATGTGGAATGACTTGTATACCTCGGGATTCACATCCCATTCGATGTTCTT
CTTGAAAGCTCTCTCAAAAACGTAGAACGTCGAGTTCGATAGAGTTTTGTAGAAACTCAACATGGGACAGTGGAAATAGA
GGTCCCCGATGAACATGGCGGCACGTTCGACCAGGCTCGGGTCCTTGAAGCCCTTGAAATACTCCAATTCCAACATCTCG
CTGATTGCACGCCATTTACTCTGAATCTTGCTTTCAATGTCACGCATTCCTGTCAGCAAGAGTACTTTGCACCACTCAAT
GGCCTCGGAAGCGTCGCGGAATTCAGGCAAAGGGTCGTTGATACCGAAACCGTTCGGAACGAGGGTGAGGCCCTCGTTGC
CTGAATGGCCGAGAAAAACGGAGATGTTCTTCGGGACCTCGTCAAGCAGGTCCTCGGAAAACTTTGTGGGCCGGAAACTC
AATAGCGGCGAATCCATGACGCTCGTGGATGCATCTTTGATCAGCGTTGCCGGAACTTCTCGGAGGCAGCGAAGCAAGAA
CCTCGGGGTGGTCGAGTTACAACCGACCTTTACTGCTAAGCGGATCATCCTCCGCAGAGAGCTTCGGACTGTTTCCAAAC
GCCTCGTTGAAAGCACTCCTGCGTCCATCACGGCTTTCGAGAACTGTCCACGAGTTTGCCGTGACCGCAGATGGTACGAG
ACACCGATCGCTCCAGCACTGCAACCCATGAGAGTGATATCGTTCTCGTCCCCGTCGAAATCTGCGATGTATTTCTTGAC
CCACATTATGGCCAATCGTTGATCGAGGAAGCCTTGGTTTCCTTGTATGTTGATGATCTCGGACATGTCAGAGAAACCAA
AGGCTCCCAGTCGGTAGTTGAAGTTGACCACGATCACATCGTGGAGCGCCGTCAGCGGGAGCCCGCTATAGTTGGGATTT
TGTGAGTGACCTACGATGAAGGCTCCTCCGTAAATCATCACTATGACGGGGAGCTTGCCGCGTCTCTCTATAGGTCTCCA
GATGTTCAGGTAGAGACAGTCTTCACTCTGGGTGTCGTTAGAGTATATCTGGATGCAAGCCGGGGAATATTCGCTTGCGT
TGAAGAAATGATCCGGAAGTCTGTCAATGATTTTCGTCTCCCTGAAGCGGCGTGCACCAACCGGGGGCTCAGCGTAGGGT
ATGCCTCGGAACACCTCAACTGAGCGGTTGTTGTAATCCAACGTTTCGTGTGTTCCCACAATGATTCCCAATCGGTGGAC
CTTTACTTTGGGCGGAGCGGGATGAGGGGAACGGCTCTGGCAGAGTGTAACGCACGCGAGGAGAACAAGCAAACGAAAGC
TTTTCATCGCAACGAACAATTGCGGCCACTGTTTCATCACATTTACATTTGCCGCCATTGTGCACTCCGAAGGAAGAACG
CTTTGGCGGAACACGCCGAGCGCGGCGTGTTTGTTCTGAAGGTCGGCCTTAATTGATTGTACACATTTTTTGCTCACACG
TTTATCGAAGTTCGGCGCGAACCACAGATGAGGTGGCACCAAAACAAAAGACTACGTCGACGCTCCCCATCTGTGGCGCG
GGATAATCGATTATTTCAATCCGACGACTCCGCTCTCCTGAGTTCCCTCAGACGCATCGGCGATCATTCGAAACTCGTTC
AGTGGCGCATCCACTCGCTGGAGTTATTTTCGAGTCTATTCCCAAAAGAGCTTTCGCGTTGGAAGGCCTTGAACACGTCT
CACTGCTGCCGGTCGCGACACTTGCACAAGCCGAGGAAAACGAAAACCGAAGAAGCTTAGTTCAGGATGTTAGCCAGAAA
ACATACACCGATGTTGTTTTATGGAGGGCACTCTGTCTTGAGTGTTGCAAGTGTAAATGTTGGTTCACCCTTGGTCAGTT
TGCGAACACGCAGGCTTTACTCGGCTTGCAGCGGTCCA
>Cluster-14096.23398
CTGGATCTGAGTGTTACAGTTCGCAACCCTCCATTGTGAGTACAAGACCGTCGTTATCTATTCAGAGTTTATCCATCTTT
TATCGGTTCCAACGAAGAGATACATCGTAGGAATCGAGACCAAAAATGTTGGTCTGCGACAGAAGTTCCTGTATCTAATT
AAGGCGAATCACAGTTCACTTTTCCGATCTTTTTCGTTGGGACGACTGGCTACGGGGAAAAGTTTCTGACACGTCCGCTC
ATCGTTGAAACCTTTCTTCACGGATACGGTGTCATCGAAAACGAAGATCTCTTCCGCTTTCGAGTAACTTGGCCATCTCG
TCTCACGGAATGCTGGAGCCCCCTCCATCTTGGCGAAGTTGGTTATCGTTTCGATCGCGTCAATGGAGTATGCCTTATCC
TGTTTATCAACAGGATTTTCTCCCAATAACACAGATCCACTAAAGAATAGAAAAGGGGAGGCATGGAAAGCTCCGAGTTT
CTCTAAGTCCATTGCGAATGCTGGCACTGATCGAATCTTCCAATTGAACTGATACACATACACCTCATCGTTTTGGCGGG
AATAGCTTCGAACAAAATTATTCACAGGGCATTTGAAAACGGCATCAGACTGTAGCTCAGCCACCGCACGGAATGAGTCG
CCCGGATGCTGATCAACGTAGACGTCAGCTATTGAATCTCTAGTTTTGTCATCAGAGTAGTCTAACGGGTGGTTGTAGGA
TGCAGAAACTATTTTCAGGTAGTCTAAGGTTTCATCCCTTGTTTGTGGGTTCGGGAAGTCGCGTTCCATTAGGGAACTGC
CCACGAAGAAGGTGCCTTCGTCCTTCGCGTAACCGATTATAGTTCGGACCTTGCGAAGCTTCCCAGAGTTCTGCTCGACG
TATTCCTCCACGTCATGCGGTACGAAAACACCGTCTGTCGTCGCCACGAAATGTTTCATTGTGGTTCTACCCGTCGTGCT
GAACGAGAGGGGAAGCAGGTCTTCAACTCTAACCTTGCGGAGGCAGTCCACCATTTTGCTGGAACCGATCGGACAGCCGA
GCTTTTCGGCGATCTTCTCCACTCGGGTCAGACTGCTCTCAGAATCTTCATCAAACCCAGCAATCACCCCAGCGTCCAGG
ACCGCTGATTGGAAAAGGTGTCTGTCATCGATCGGTGTGATGATTTGAACGGAGAGCGACATTGATCCGGCACTGACTCC
GATAGCTGTCACTTGATTTGGATTGCCTCCGAATTCAGCGATGTGGTCTTGAATCCATTGCAGAGCCAACCTCTGATCGT
AAAAACCGAGATTTCCCGGAGCGAGTTCTTTCATGTCCGCGAACCCGAAAATCCCGAGGCGATAGTTGAAACTGACGAGA
ATGACGTCGCCCAGGGCGGCAAGGGAAACAGAGTTCATGTATGAATCTGACGCTGAACCGATCACGAAGCCTCCACCGTG
AACGATAGCGATAACCGATTTCCTTTCGCTTTTCAGGGTGCCACGCTTGCGAAAAACATTCAGATATAGACAGTCTTCTC
CGCCGCTCCAGGTTTCGCTAACGTTGGGGTTCTGGTTGGGCTGAGGACATGTGATCGAATACTCGGTCGCCTGGAGATCC
CCAACCGGTCCAAAAGCTTCCGGCAGAGCGAAGCGGAGATCTCCAACTGGGGGTTTGGCGAAGGGTATTCCAAGAAACGA
CTCGATTTCCACATCGAGAACTGTTTCGACCTTTCCCGTTATTTTCCCTAGCGGACCTTCGACGGTAGGACCGCCAAAAA
CACAGACGAAAAGCCCTCCCAGCAGAAGAACTCGCTTCATGGTTGGTTGTGATCGC
>Cluster-14096.23959
GGTCAAATGAGCCCGCGCGCAAAAGGGACCACCGAGCAAAACAAATCATCCACATTTTCCAACATTCTTCTCCGGTTTCT
TCCAAAAAAACTCATCTCCCTTCGGTTGAAGTGTAACGAATGGAGGGAGCGCGCGCAAAAGGGACCACCATTAATTAGAG
GAAATCAGTGTCGGTGAAGCAGGCAGAAGTTTAGCGAGAGGGAGTCCCAACCAGGGGCTACTCACCCTACTGCCCAAGAT
GCCCCCACCGAAAGCCTTACAGAAGTTCCCGGATTTCTTACCAAATATTCGAATAGCGGGACCTTTTGGCCGTTCGTTTC
CGTTGGGCGCCAAGACCACGCATTGCGCAGCAACGATACCACAATCGGAGGTTCGCAAAATAAGTCCAAAGGTGATGCTG
GAGTTACGAGTGCTCATAAGAATCGAGGTTCCCCCAACGCAAAAAGATAAACCTATGCCACAGGCGATCACCGTCAGCAT
CCCGGGAACTTCAAAGACGCTACAGAACCCGCGATGGACGAAGCTTTCCGGGTACTGGGTACATGAGGAGCCGGTGAACT
TGGGGTTCTTGATACAGAACCAGTCGGGCGGTGAAGGCGCGAAATTGGATTTTGATTTGACGATCGACATCCTCGATCTA
CCGAACGCCGACGGTGCGGCAGATTTGTTCTTGAGTCGGAATGTCAGCACCTCAACGTTGATAAGATCGGTGCTCGCCGC
AGATGTGTTGCCCAGTGACATGGTTGAAGAACGACGATTGAACATGAAAGACTCGGGCATTGAATATGAAGTCGTGAGCC
TAAGGTGTCCTTGTCTTGGTATTCGAATAAAGACACCTGTGCGTTTCGAGACCTGCAGGCACCTCGAGTGCTTCGATCTG
CACAACTACCTGAAAATGGAGGAAAAAAGGCCAAAAGGACGGTGTCCCGTATGTAACACATTGATCGAGTTTCGTACTTT
GGGGGTTTGTAAGTTCACTGCCGAACTCCTCGCAAACAACGAGGATTGCGAGAGTTACAGAATAACTCCCGAACGCATTG
AAACGCTGTCCGCGGCCTTGGCGTCAGAGACTCGGAAAACACGGAAAAGAAAGCGAGGCGCTCTGACTTCGACTTCAGAT
GTGAAAAGCGAAGTTGTAGAGGCGCAACAACCACTCACAGCACCAGATACGAATGTCGAAACGTTAGGTCAACGTCGGCG
TCGATTGCACCCAGAGAAACAAAATGAGAATAGCAAACAATGCGGACCACCTATTCCGCAACAAACTCTGACAGAAGCTC
CTGATTATATCGTGATTGATTAGGTATATTTAAGCAACTCAAAGAATGCAGGAGAATGAAAGATAATGTGCGAGACCGAG
GATTTAAGCCCATCACTGCCGGAAAAAACGCCAGTCAGCTCAAAGTATCGTATAGTTTGACTGCTTTGAAGGAGTTCAAG
TTGAACTTCGGTTCCAAACGGCCGCGTATTGTTGCCTTTTGAATAGTTCGAAAATAAATATCCTGATGAACACCCGCGGA
TATGACTGATCGCTGGCAAGCAAACTCGGCATGTATTCCTGTTTGCGGAGGTCTTGGGCTACAACGCGAGAATAATGAGA
ACGATTGATGATTCTGGATGAAACCGAATATTATTCCTCCATCCGTGAATCTCGATTCGATGAATAGTATGTACAATAGC
ATGAACGCTGGTAAAATTTATCACAAGAGGACCGTAAGAGACGCCGCGATCAACGTCAAAATCAAAATGTGTGCTGGAGC
TCTTTCAGACGATCCATTGTTGTACCTTGCTTTCTTCTTGCGAGGTCGTTTGGTGACGATTTCATTCGACTCGGTGGTTT
TCGTCGTGGTCGTGGTAACATCTTCGGTGAAAGTGTAAATGGGGAGTCGACTTGTTTTCTTGTTTGTTATGAAGTCTCTC
CAGATGGGACACTTCTCCGATGCGTGTCCCGAGATGTTTGAGAAACCCGTGACTTCGATCTGGACGGCGTCCTTCTGTTC
TTCTGTGTAGAGGGGCCACGGAGAACCGTCGGGCCGAGTAGGAACTCCGTTTTTGATGAAGTCGCCAATCATTCTCAGCG
AATCCTTGATGAGCTGCTTCTCGGCTTCGGTGATCGGTGTCTGCAGATAGTTGACGAGACCCGCACTCGCTTGTTTCGAT
TCCGCAGCCTTTTTCCCGATATTGAACTGACCTCCCATCGTGAAAGGGATGTCGTCACAGTGCGTTGCTCCCGACCACTT
GGGCCAGTAGCTCGTCGAGGGTCTATGCTCCCAGAGGTAACGGTACACCTTGACCCCTCTGCTCACGAGGAAATCCGAGT
ACATGTCAACTGGACACTCGAAGAGAAGATCCTTGAACAACGTGCTGACCATCTTTCTCATTTCGTCAGGATCCGTCAAG
CTCGGCGAAAGGTAGCGGGGAATGCTGTTCTTGACGTACTCAGCTGGCATTTCCAGGACCACCTTCGTCGCTGACGGTGC
TGGTCAGAACTTCTTGAATGTCATCGTTGTAGGGGATTTTGGATCTATCCTCAGGGAAGGGGAATTCCGGTAGTATGTCA
TCGATGCCGTACATCGGTTGGAATGTTATCGTGTACCGTTCTCCAAGGTCCTTATTCACGGCATCGAATAATCTCTGTGC
ATCCACTTTGCGCATGCACACTGCCATATCACCCATCTGCTCGTCGACGGTTCTCTTGTTATCGACACAATCAAGTACGC
TGGCTGCCGAAACAGCGTTGTTGATGCTGTTCAGGCGCAATGCCGGCGTAGCGGCAGAGGTGGCACCGCTCTGAAGGATC
GCTCGCTTGAAAATACCCTTGGCCAACGGACTCGCCATCAGAAATCCAGCTCCCATTGCTCCTGCCGACTGTCCCCACAC
CGTGATTTTGTCCGGGTCGCCACCGAGAGCTTTGGCGTTTTCCTTGATGAACTTCGACGCCAGCAGCATGTCATACAATC
CTTGGTTACCGGGCGCCTCGGTGTGGTTGAGATAGAGGAAACCGAGAACAGAAAGCCGGTAGTTGACAACCGCTACTATG
ATGTTCTCACGCGCGGCTAGCTGTTCGGCGTCATAGAGGAAGAGTTTGTTGAACCCGGCCACGAATGTTCCCCCGTGCAA
GTAAATTGCGATGGGCGCATTCTCCGCTCCTTTTGGCCGATAGATGTTCACATGGAGACAATCTTCCGAAGTCTCAGTGA
AACCGAAGCTGACGTTGTTTCGGATATAGAACGTGTTGCCTTGGATGCAAGCGTGACCGGGCTTGGTAGCGTCTTGTGAT
CCGCTGTAGGCCCTCGGAACCGGATGTTTGAAGCGAAGGTCCCCGACGGGGGGCTCGGCGTACCTCACTCCGTAGAAGAT
ATCGACTTTGTTTGGAACGCCGGGCAGCTCGAGCTCGATTCCCTTCCAGAGTCCGGATGTGAGGTTTACCTGAACCGCAT
CGGATAGACTTGGTGCCGCACAGAAACAAAACGCACTCACTGCAAGGGTCCACCGCATCTTGGCGCAGATCGTTCAACAC
CGTTGCCTCTACTAGAGCGAGTCCCGCTCGGCTCTCATAGATATGCCAGAATTCGAAAAACCCAGAGAAAGAAAGAGCGA
GGGAAAAGCCACTCGGCATTGCAGAGAAACGTGACGTCAAGGATTTGAAGATAGTCTGCGAGAGAGAGGGATCGAAATGT
CGTCAGGCGGTCCGCGGCAGCAACTCACGGATCTCTCGTCTTGCTTGCAGTCAATTTTGATGACACAGGAACAAAGCGAC
CCAGCAAGGAGACCATTTCTTAATTCGAC
>Cluster-14096.24512
GGAAAGCCGCGCGAGCACATGAAGTGATTCCCGATTCACTGAGATTCTGAGCTGTTCGAAGGTGGCGCGTTCTCGGACCC
GAAGCTCTCGCTGAAAGGGAAGATGTTATCTAGAGTTTCCATATTGGGTCTGGCGATTCTCCTGAGTGTCGTCTCTCTTA
TCGACGCGAAGTGCTACATTTTGATGCCGAAAGAGTTTTATGAAAACCAGCAACAGCTGTCAGAAAAATCCGTCGACTTG
CGAAAAACGGAAAATGTGATCCATCTTCCGAAAAATCACTCCCAGATAAAGATTATCGTCGACGACGATGACGAGGAACT
CAGTGAAGAGGAAGAGGCCGCTCACAGTGCGGAATCCTCAGAAGAAGCACGAGACAGTGAAGAAGTAGCCGCCGTGGCCA
GTCCCACGGAGGCCAGCACCGAAAATCCTTCGATGAAGTCGCCTGGACCGATCGTAGAGCTCACCACGGGAAAAATTGAA
GGCATTGCTGCCGCGGAGCAAACAGTGCACAAGTTTCTGGGCATCCCATTCGCTGAACCACCGATCGGCGACTTGCGATT
CAGACACCCGACAGTTGCGAAATCGTGGTCGCCGAAAATCGTGAAAACCGTCGCGAAGCCTTTCCCGTGTCTCCAGGGAC
CTTTTTACATTAACAGCAATCTCACCATTGACACCTCTAATTCTACTGAAGACTGTTTGTATCTCAACGTCTGGACTCCC
GATGACTGCGTTCTGAATGCAACCTGTAACCCCAAGAAATCCGTCATGGTGTTCATTTACGGTGGAACTTACACTTTCGG
CTCTTCGGGATGGAACATGTATGACGGGGAACAATTGGCTCTCCGCGGGGATGTAGTTGTGGTCAACTTCAACTACCGCG
TCGGTCCATTCGGGTTTTTGTATTCTGCCACCGAAGACGCTCCCGGGAACGCTGGGCTCTTCGACCAACTGATGGCGCTG
AAATGGGTGCGGGACAACATCCATCGGTTCGGCGGAAATCCAAAAGATGTGACGCTGTTCGGTCAGAGCGCTGGCGCTAT
TTCCATTGCATACCACATGGTTTCACCTCTATCACAAGGATTGTTCCATAAGGTGATAATGCAATCTGGTAGCTCGTTCT
TCCGAATGACCGATCCGACGCGTGAAGGTCCTAAGAAAGTTGAAAAACTCGCGAATAGCGTTGAATGCCTCCAAGACGGA
GAAACCATCGAAACTCATTCCAAAGAAATCCTGACGTGCCTCCGGAAAAAAGACGGGAAAGAACTCATGGAAATGACTTT
TTCAACATTTGGCTTGAATGCTTTGACATTCTTTCCTATTCACGGCGATGAGTTCTTACCGAGACCCGCCCAAGAGCTCG
TCACATCTAGGAAACTCCCAAAAGTCCCGGTGCTGATCGGCAACAACAAGGATGAAGGATCGTATTTCATTTACTACTTG
TTCGGTCGGACGCTGAGCTTGGACGACCTCGACATGGTTACCAAGTACGAAATTGATTTGTACGTCACATTCGGTTTGCA
AATGCTTCTGCAATCGAATGTTCGAAATATTCGAGCGCAGTATTTCGACGGAATTAAGGAAGAAGAAACGATGAAAGCTC
TGCGTCAAGCGGCAGATATGGTAGGAGATCTCGCAATGGTGTGCCCCACGAAGTATTTCGCGGAAGAAGCCGCGGCTCAG
AATCTCACCGTTCATTATTACGAGTTCGACTTCAGGAGCTCTTTCGGTACATGGCCGGACTGGGTGGGAACGACTCACGG
AGAAGAGATACCTTTCGTTTTCGGCCACGCGTTGTCCGGCTTGGAACCAAATGCCACCGCGCAAGATAAGGATATGTCAT
CAGAGATCATAAAAATCTGGACTGATTTCGCGAAGACTGGGTCAACGCCGACCAAAGTGAGAGGGACCCCTTGGCCTGCT
TACACGGAAAAGAGCCAGGTGAGCCTATGAACCATAGGCCACTGCCTGCCGCACCAGTTCAAACAATTCTAAACCCCCCG
TGTCCTATTTCAGACCTATCTTCGATTCGGCCAGCAGTCCACTGGTATCGGACGAGGTCCAAACGAAAGGATGTGCAACT
CATGGCGAAAGTACCTCATAACCTGAGAATCGAGAATCTCAGTGTTCTTCCGGCTATTCAACAAACACAAGCCTGTTTCC
GGAACAACGATATATCTTAGAAGAAATGAGCTGTGACGCATCCACGCAGCCGCGTTCGTTCTGTCTCCTGTCACGGGGGT
GGCTCATCGTTGTCTGTTGAAGTTCGGGGGTCGGTGGGAAAACTCACTATTCCCCTGAGCTCGGCATTTCCGACCGAGCC
GAAGCGGGAGAGTCCGAGATATTATAGTTGAGCTCCGCGCAGCAGAACTATGAAACATGAAGGAGAATCATCCAAATAGT
CAGTAGAATATAGTCTCGTATCGGAGTGGAGATAGGATCAAATGATGATAGATAACACGGAGAAATTCAGATATTCCATA
GCTCCCGAGAGGGTCACCGGGATGATCTCGGGTTCAAATGTCGGAGATCGGAGATAGCTGTAAATATATTATTGCTAAAT
AAATCGACGTTGAGTCAAGAATGTCTCCAG
>Cluster-14096.26752
TCTAAAGTGGTTGGTAATGACGAGATGAATCCTAGGATGAATGACTCTCGTCGCGAGAGGGAAGTCGAGAGGAAATGAGG
ATGCGGAAAACTGCTCAACAAGTTACATTTATTTAGTATCGATTCGCTTCGAGCACCAAACAACGTTCGCACGCTTCTCG
AATTCACTCATCATGCGCTCGAGAAAAGCTTTTGGCAGTTCGCCTCGCTGCCGAGTCCTTTTGCCACCGTCGGGGCCTCA
TTGAAAATGAAAACCTCGCCCGCCTTCGAATAACTTGGCCAATCGACACCACGGAATTCGACAGCTCCATCTGATTTCAC
AAATTTCGATATGGTCTCCATTGCATCCAAAGAAAATTTCTTGTCGGCTTCATTCACTTCTCCCTCATCGAGCAGCAGAG
CGCCTCCGAAGTGCAGATATGAAGAGATATGGAAGGCTCCCAGAATCTTCGGATCGAACAACTTGAAATACGACCGGTTT
AATTTCCGCTCAAACTGATAAGCGTAAACTTTGTCGTTGTGGAGTGCATAGCTCTTAATGAAAGCGTTTATGGGACACTT
GAACCATCCGTCAGCCATGAAAGAAGATACTGCTTTGGAAGCAACGCCCGAGTTGGCATCGACGTAAATCTCGCCGATCT
TATTTCGGATTTCCTCTTTGCTCGCATCGAAAGGGAAATTGTAGAAGCCAGAGATCTTCGCGCAGTAATTTACGATCTCA
TCCTTGGTTTTAGGAGTCGTGAAGTCGAATTTGGGGTCCACGAGAGAGATAAACATTGAGCCCTCATCGAGAGAGTAGCC
GACGATAGTCCGAACTTTCCGCAAGTCAGCGGGGTTCTTCGCGATGTACTCTTCGACGTCGTGCGGAAGGAATTTCCCAT
CTTTGGTCGGGATGAAATTCTTGATACCGCTGGATCCAGCGTGCAAGGACGAGTTGGTGAGCAAGGTGCCGACGGGAGTG
TTTCGTAAACACTCAACGATCTTATCAGAGTCTGTCGAGCATCCAACCTCTTGGGCGATTTTCTTTATCCTCACAAAACT
ACTTTCTGTATCTTCCAAAAATCCGTGGCTCGCCACAACCCCGGCATCGAGGATCGCTGCTTGGAACAGATCCTTTTTGT
CGGCTATGGCGATGATCTGCGCTGCAACGGCCATGGAACCGGCGCTGTCGCCCATGATGGTGACGCGTTGAGGATCACCC
CCGAAGTCTGCGATGTGATCTTGGATCCATTGCAGAGCTAGGCGCTGGTCGTGGAGGCCGAGATTTCCGGGCGCGAGTTC
TTTCATGTCCGCGAAACCGAAGATTCCGAGTCGATAGTTGAAACTGACGACGATCACGTCACCGAAACCTGCGAGGGGCT
CCACGCTTTGGTGCGCATCGGATGACGATCCGATGGTGTATCCGCCTCCATGAACGACCGCAACAACCGCTTTCTTGTCA
TCTTTCGTGGTTCCGCGTTTGCGGAAGACATTGAGGAACAGACAATTCTCTTCTTCTGAGTATTGGCCGATTTCAAAGAG
GATGTTTTGAGGGCAAGCGGCGGCATACTTATCGGCTTGCAAGGTGCCAACAGCACCGAATGGTTCGGGTAACGAGAACC
TCAGCTTTCCTACCGGTGGTTTGGCATAAGGGATCCCCAGGAAACCTTCGATTTCCACACCTTGGATCGTGTCGATCTTT
CCGGAGATCTTTCCCAACGGTCCTTCGACCACCGGTTCGGCCGAAGCCACGGCGAGGAGCGAACACAGAAGAATCGCCG
>Cluster-14096.29182
CGTGATGATGACACAGTGATGTGGAGATAGCCGGTGAAGGAGCCTCGCTCCTGAGCGAAACCGAAAAAATCTCTGGATTT
ATCTCTTCAGCCGCCTGTCTCGTGTGCCACCGAGCAAGACAACTTTGAAGGAACACCGGCTGGAAAAGGTGGAAGGGCGT
TGACTCCCTTGACAGTACTGTGGATTACACACATCCAAACAAGTTGTGGTGGCATTACGGCGAATGGATACGTGATGTGT
GTTACGTGCGCTCTAGCAATGAGTAGGGTAACATAAGAAGAAGGAATCACCGTGGCCAGATGAGTGCGTTTGCCATGATG
AATGCTGTCGCAGTCGTGCTTCGACTCATCCTCGGCTTTTTGCTGGTGGTGACGGCAGTTGGGAATAACACAAGTGGAAG
CAACAGCAGCAGGAAACAGCTCAGTTCACGCACTGTGGCCACCAAGTACGGCATCCTGAAAGGCCTCATTGTGGAACCGG
AAGGTGGTGGAGGCGGCGGAGGTACGCGCGACCTCTTGCCGGTCGAGGTATTCCTGGGAGTGCCTTATGCATCTCCTCCA
ACAGGTTCGATGCGCTTCATGCCGCCTGGAACTCCACAACACTGGAAAGGAATTCGGATGGCCGACCGACTCGCTCCGGT
GTGTCCACAAAAACCACCGGACGTGCGGGATGAAGCCGCGGCTCTTAAAAGAATGTCTCAACGCCGAGTGGAACACCTCA
AACATCTCACGCCTTTTTTAACAGGAAGCGTCGAGCAGCAGAGCGAGGACTGTCTGTACTTGAATCTTTACACCCCGACA
ATCGGCGATCGGAAAGGAAACTCCGCCACAAAAAGCCGTCTTCCGGTGATGGTCTTCATACACGGCGAATCTTTTGAGTG
GAACTCGGGTAACGCCTACGACGGAAGCGTCCTCGCCTCAGTCGGGGAAGTTATCGTCGTCACCCTCAACTACCGTCTCG
GGATTCTAGGCTTCTTACCGCCCATGGAAAGTGGCGGTCGAGGCGCAAACAACGGCCTCCTTGACATTGTCGCAGCGCTC
CACTGGGTCCAAGAGAACGTCATTGAATTTGGAGGAGACCCTGGCAACGTGACGGTGTTCGGCCATGGACGAGGCGCAGC
ACTCGCCAATCTCATCATGCTAACACCCATGGCACGAGGCCTCATACAGAGAGTAATTCTGATGTCCGGCTCGGCTCTAA
GCCCCTGGGCCATGGCTCGAGATTCTGTTAAGTATACGAAACTTATCGCCAGTGAGCTGAACTGTCCACTCGACGACAAC
CGAGCCCTTATCGAGTGCCTTAAAAGCCGATCGGCTGAGGACATCGTTGCCGTAGGCTTGTCTGCAGGCGAATATCTGAC
AACATTCGGACCTGTTGTCGATGGAATCGCAATTCCCAAAGAGCCAGCGTTACTTATGGAAGAACACGGTCCGAATGCTC
TCTTCAAAACGTACGAGCTGCTCGTCGGCATGGCTAACAACGAGGGTGCGTTGTACTTGTCCCATCTCGAAGAGATCTAC
GGCATTGACGGGGATCAGAGGAAAAAGCACATCAGGAACCTAGTGCGGAATCTTTACAGTTACCACAGGCAGGAAATTTT
CGTAACCGTGTTAAACGAGTACACCGACTGGACGGTTTCGACAGCTCCGAAACCCAGCAAGATAGCGCGAGAAACTGCTG
AGGCGTTGGGGGATGCGCTCGTGGTAGCGCCTCTTGTCAAAACAGCACAGCTGCACGCGAAGCTGGGCGGAAAGAGCACG
TTCATGTACGTCTTGGACCATCAGCAAGAATACAACGACAACTCGGACTTCGTCCTCCATGGGAACGATCTTGTGTACAT
TTTTGGGGCGCCGCTCGTGGATTTCCAGCTCGGCCCCTTCGTAGGAAACTTTTCGTTAGCCGATCAAACACTCGCACAAA
CCATCATCGAATATTGGACACAATTTGTTAAATCTGGGACTCCAATGCTCGTGTCTGGTGAACCGACAGAGTTCCCCCCG
AATACTCAAAATGCAGCTCTTGATGAAAGTCAGGAGCCTCCTCTCTGGCCCAAGTACGAACTCGCGCATCAAAAGCACCT
CGTTCTCGGCAGCAAGCTCGAAGTGGACGACCATTACCACGCTCACAGGCTCGCTTTGTGGATGAACCTCATTCCTCAAC
TGCACAGGCCAGGAGGACTGGAGGTGGACACCGCGCATCACCAACTATCCGAAGATGAAGCCCACAGCGTGATGCATCCG
CATCTCCAGCATCAATCCGAGGGTGCCATACGTCATCATCACGACGCAGTTCAAAATGAAAAAGAAACTACACCTTCGAG
ATCGGGATTCGGTTTCGACTCGCTTCTCGTGCGACCAGGAATGCCGTACGCTTCTGCTCTCGGCGTAACGGTGGCTGTCG
GCTGCTCTTTGCTCGTCCTGAATGCATTGATCTTCGCGGCTGTCTATTACCAGCGGGACAAGACCGTAAAGCTCTTGCAG
AAAAACGGTGGACGAACGACTGCGAATGATTCGTCGAAGCAAGTGTCCGAGTCCGAGGAAGGAAAACGAGGAGTAGGAGG
AGGAAGAGGCTCGTTCCGCAATAAGTGCGCAGTACAGGACGACAAAAAGTCACGCGAAATCGCCCAAATGGAATCAATGT
GCCATTCTCATAGTACCACTATCTGCGGCCTTCATCAGACACACGAGATGCACGAGTGTCATGAGCATCAGCATTTGCAT
CAGCTAGCCATGCCGGAAGTCATGAGCGCTCCACAGGTAGTGGGAATCAGCGTGGAACAAACAAACATCAAGGAGAATGC
GTCCAGCGAGCTCCAGATGGCGCCTGACCTCACAAGGATGACCAAATTCGAGCATTGCACTGCCCAGGCCATGGGCATTA
ACCACTCCTGTAATCCACTACTGCCGAACTTGGGTTCGGGCCAAACTCAGCTCACAATTGATGGAATGCTCGGAAACTCT
GTGCCTCTGACGGTGATGGGTTCGAGTTCGATGGACGACAGGCATGTGCTATCGATGAGCAACGGACAGAACCTGGTCTT
CTCGCTCCCAAGTATCGGCGCCGATAGGGCGCTTGATGTTGGTATATACCTCAATCATTCTCAACAACAACATTGACATT
CGGAGTCAAGGCAAACGACCAACGCTGGATGGGTCTTGCCGCGACAAGTCGATGGGAGCCGACCATAACGCCTCGGGTCC
TCTCAACCAGTCATCCAGCCACTGGACTCGCAGCGTGTTCCATGACAACGCATCCTGAACCCAATTCTGCTCAGGGCTCG
AGCATCCGACTCGGAGTCCAGATGCGAACAAACAGGAAAGAGACGAGATAAATAGCGAGTTGCGGCCAGTACAGGCCTCT
AGTGAGCCTGCTGGGCCATTTGGTGTCGATAAATGATCAACTGGATCAAGCACTGTAAATCATACGTTTGATCAAAAGAA
GAGCTCAATTGCAGCGGATGCTTGCGAGTGGAAGGCATGGAACTTTGTATCTTGTTTGACGAATCGGAGTTTTTATTGCG
AGACGGTTGCTGTGTATCCTGTGAGTCTCGTTCATGCTGTCATCAACCTTCGGAGAGATTTGATCCGAGTCTCGAGGGGT
CTTACGTCGGCAATTTCCGCGGAAGAAAATTGTTTTCTCAAGAAATATTGTTCTCGCCGCGAGACAGAGAAGTCCCCGGT
GGCTCCCAGGGCGCCGAATCGAGTCACTGACGAGTTCTCAGTGATTAGCGTGAGGAGTGCTGATGAGAAAATATGGTCAG
CGTCCAAGCCGTCTCCGAGGTCACGTCGTCGCAGGGTTAATTCGAAAGTGGCACCAAACGTCCCTAGCCGTGCAGAGTAC
ATACTAATACGTCTTTTCCGGATGAAGCCAGTGCGTTTTTAGGACGTGTGTACATTGCCGTCTCCTCATCAGGTGTCAGG
GTATCATCAGTTCTTCGATGGTCGGTCACGTCACTCAGTTGCCCCACGGATCCGGAAAGCAGACGCGGCCGCATCGGCAG
ACGGCTGCGAATCCTCTGCGGGGCGAGATGACGATGACGCGACATGTCTTAAGTTCAACTCGACCGACAAGTCCTCTGGG
AGAAACAGCTTCCAACAGCCACCCTCAACCTCATTTCGGTTGAGGTTCCGGAATTTCTGACAACTATCATCACATGTATA
TACTTTATTGTTACCTCGTGTATCGTGTATTGACAAGTTGAGCGACTGGCCTAATCGTCGGATTCTACGTCGATGATGTA
CATAAGCGAAAATATATTGATTTTTTCG
>Cluster-14096.30297
GCAGCCGGTACTCGTATCACTCTGCTTCCTCGTCGGTGCTCTCGGCGAGCCGATCGTCGAAAGTGACTTAGGGAAAATCA
CTGGAAAAATCCAGAAAATTCTCGATGTCGACGTGGAATCGTTCCTTGGCATCCCTTACGCCAAGCCGCCTGTGGGTGTT
CTCCGATTTGCGTTACCAGAAGCTCTCGGTGCGGTTGGGGAGCTCCATGCAACCGAATATGCGGCATGTTGTCCACAAAC
GAATGATGGACCGATGGCCTCGAAGGAACGAAAAATCAAGGAGGACTGCTTGTACTTGAACGTGCATCGGAAACGAGGGA
CTTCGAAATCTGACAAAAAAGCCGTCATCGCAACGCTCCACGGCGGCGGCTACGTTATCGGATCTTCCGCTGACCCTACT
CAGAATCCAGCATCACTTGCCGCACTGGGCGACGTGATTGTTGTCGGATTCAACTACCGCTTGGGAATCTTTGGATTTGC
CAACATGGGAGGCCATGCGCCCGGAAATCTCGGTCTTCGCGATCAGAGATTGGCATTGCAATGGATCCAGGATCACATCG
CGGATTTCGGAGGCGATCCAAGCCGAGTGACGGTCATCGGAGTCAGCGCGGGATCGATGTCGCTGGCTGCTCAAATCATC
ACTCCGATCGACGACAAAAATCTGTTCCGGGCCGCCGTCCTCGATGCTGGCGTCGTGACGAGCGACGGTTTCTTCGAGGA
TTCGCAAAGCAGCTACGCTCGCCTGAAGAAAATCGCCGAGCAAGTCGGCTGCCCCGTGGATTCTCAGGAAATGGTGGACT
GTCTCCGGAAAGCGAGTGTTGATGAACTACTTCCTCTATCCGTCAATACAACTGGCACCAATGGGATTCGGTATTTCGTC
GCTTCAGCTGACGGCGATTTCATTCCTCATAATGTTGAGGAATACGTTGAGAAAAATTCCGCAAATCTTCGGAAAGTTCG
AACAATCATCGGCTATGCCAAAGACGAGGGAACGTTCTTCGTGAGTCCCAGGTTCCTCAGTTTCGATTTCCCCAAAGTGG
AAACGAGGGAGGAAATCGTCGACCTTTGCCACAAGATTTCTGTGAATTACAACCACCGACTAGATTTCTCGATCGAACGA
ACCAAGGAATTGGTTGGTCAACTATATGCCGATGAATACCCCGGTGACCCGTTCCACGCAATCGCTGCATTTCAGGGTGA
CGGAATTTTCAAGTGCCCAGTGAACAGCTTTGTGCGAAGCTTCGCTCGCGATAACGATGAGGTTTATGTTTACCAGTTCG
AGAGGACGCTTCAAGCGATCTATTGGGGAATTCTCGATCCGAAACAAGTCGGAGCTTTCCACTTCTCGCCGTATCTCCAC
TTCGCTGGTGTTCTTTTCACTAGCGGTGAGTCGATCGATCCAAATGACAAACTCTACTCCTTGGACGCGGTCAACTTGAT
TTCCAATTTCGCCAAAACACACGAGGCGCCTAAATTCCGTGGCTTGAAATGGCCGAGCTTCTCAGAGTCAGGCGAGATTA
TGATTCTGGATGAAACCCCATCTTTGCGTCGAGGTCTGTCGAGTGAACGGAACTGTAGAGATCTCTTCGATGCCGCCGTT
GGACGAGGCGTGAAAGTCTCAAGAACTGAACTGTGATTTCTAGATCTGAAAGCGCTTGGATTGGGAGTCGACCGAAGCGC
ATCTCCGTTTTTGAAAATGTCCAGACTAGGCTGCCAGCTGCAACTTCCCACCGCTGACTAAGAAATGAATCTATTTTCTT
TGCGCATGACCCTCTTATTTCAAGGATGAATTGGATTTTGTGAGTTCACAGAAGGAGCGAATCTTGCTCCGAGGATCTCG
ATGATTTCCACGACTTTCACTTGGGATTTCGATGCCTTCACTGACGGATTCCGGCAGACGAGGCTTAATGATTTACCGCT
AGAGATGGTAACAATAAGATCATCTGTTCTGGTTCGGGAGAGAATCTTCTACTTCTTTTGGAACGGATCAAAAATTCGAG
TTAGCCTCGAAAGAAGATTGAATGGATACATCAAACAAGAAATAGTTTTCCAATGAACTTCGTGATATTTTGTGGTCATT
GGAAAACTACACACCAATATTATTCTGCGTAGCTTCGAGTCAGCTGAGAGACCCTCATCCTAGCCGGACAAAGAGGCGGC
AATTATCACAGAATGAACATTGATTAGAGGGCTTAACAGGCCGGGCGTGATCTTTCTTGGACCGGTCAGGTGTCCTTTCT
TTGATTGTGCCAACGTGAACAGTATCTCAGGAGATCGTTCATAACTCTGCTTGGGAAAGTTGATCTCAGATACATGTAGG
GTGTTGAAATTAGATCCGACTCGACGGTCGAAAAACTCGAAATCTATAGCCGGAACTTTTCGCGAGTGTAATGGCTTCGC
AGGAATGTGCTTCCATGAGAGCCTGAATCAGAAAGTTTCAGGAGTCGTGCATTCCGTCCATTATGTTGACAAATATGCCA
AGATAACATCTATTGTTCTGAGATTCTAGAACTCATCCGCTGATATTGAACGCCCTTTTTCAAGTCACAGATTCTTTCAT
TGCTTCAAGGTCAGTGTCTCGCCTTTCCTTCAGGGAAACTCTCTCCCTCTTCTGGCTCCAATTTTCTCCAACAGGTATCG
CTTCCTGAGCTGCTATCAGTATGGTTTTCCACCAGGTCACCATCTGATCGCTATGATTCACCGCGAAAAAGAAGTTATGG
GATCCTCGACCTCTGTCGCCGTTCGATCAGTCTACTTACTTGGAAACGTTACCTTCGTCAGCTTCAGCCATCGCTTCGAC
ATTTTCGATTCTTTCGACAAGCATCAGTTTGCATAGGAGAGTTTCCTAGAGCCGCGGTTCCAACCCGCGAAGAACCGCAT
GATCTCTGCGCTTCTGACCCGCAATGAAGTACTTTGTGTTTAAATTTGTTGCCCCGGTCCCCCGCAACAGGCTGTCTGGC
CTGTGGTACTATCGGG
>Cluster-14096.31091
AAGCTGGAGCTCCGTAATTCAAGTCAATCTGCTCGCTGTCAGGGAATAATGGGACCGTTTTGCACTCCCCGGCCCCGTGA
TATTTTTTTTCATGCTCTCCCGCAGAAGTCGGTTTCCCAGCAATCCTCGCAACGTATCTGTAGTTCCACCGGGAAGATGT
AATATTCCTAAAACCGATAATAAGTGAATTGAGTTCATGCAACTCGCTTGAACGTTTGGATAAACTGACACCGTTGGGTG
CGGGAGTTCTATTGCAGCGATTACTTAACGCTCAAACCCGCTCAATATTAACCCGTGCCTCCTGCCCAACATTTACCCAA
CCAGCGGGTCATCGTGTTACATGGATAGAATGAAAGCATCTAACCCAGTCGCGGAATCTCAGCTTCGGAATCGCACTGCA
TCTTTATTGCTATTCAGAATAATTGTTGGTCAAATTTTGTTGTCACTGCACGGGACAAAACGTATCCAGACATTCCAAAG
AACACCGCGTCGTTCATCGAAACTGGAAGAGAGATTTTCGCCCAGATAGATAGCGATCGATCGGTCGGGTGAATCTTTGC
CTTGTTTATCAATGTTCAGCAATATGCTCGTTCCTAAAGTTTATCGGTCGATCGGTCGGTAGATCGTGAACGTGCGTGTG
TGTCGTATGATTCACTGTCAATTGTCTTACGGCGGCCAGCGCCCATTGAGAGTTGACGAATCGTCACCCTCGTCTTCTGT
ACATAGCAAACCACTCGCCTATATAGGCCGACGGCGCCGACTGCGAGCGTCACTCCATTCGGCGCCGAGATCCTAACGGG
AATGTCTCCCAGTGTCGTTGTTGTGGTGCTCTGCGCCGTCCTAGCGCTCGCTTCTGGCCAAACTCGAAAGCTGTTGATCG
GTGGAATCGACTACCCAAGCCACGATCTGAGGATCGACAGCAACACCAGAGTTCTCGCTTTCTACGGCATACCCTACGCC
CGTCAGCCCGTTGGTCGTTTCCGTTTCACACGCCCGGAGCCGTTGACGAAGATTCGCGAATGGAACCTCAAGGACGACGA
ACTTCTGAAATACTACAAGAACCCTCCGATCAAATCGAAATCGTGCCCGCAAGTCGATCCGCTCAGAAACCGATTCGATT
CGGACTTGAGCACTGAAGACTGTCTCCGTGTCGATTTCTACATCCTCGAAGATGTGTTCAACGATCAGATTTCATCGAAC
AGGAAGTACGGTATGAGCGTTCTCCTCGAAGGTTTCGAGTTCAAGTCCGGTATCGCCCAGCACCTGAACCCCGTGATTGG
AGGATTCAAGGATCAGAAGGACGTTGGTGTTCTGGCCGTTGTTCATTATCGTTTGGGTGCGCTCGGCTTCTTGACAACCG
AAGACGAAGAAGGCCCTGCCAACCTCGGACTCTGGGACCAGAGCGAGGCTCTGAAGTTCCTCAAGGAGCAGGTAGTGAAT
GGAGCGATTCCTAATGTGGATCAGCAGAGAATAAGTTTGCTAGGATTCGGCTCAGGAGGAATTTCCGTCTCGTATCACAC
GCTGAACCCGGTCAACAAACCGATGTTCTCGGCAGCGCTGATCTCAGGAGGCAGCGCCCTGAGCCCGGATGCGAACATTC
GCGACGCCCGTGACCGCGCTTTCGATTTCGGTCAACACGTCGGGTGCAGCTCGGGAAGCACCAGGAAACTCATCAACTGC
CTGCGGAACGCCGACATTCAGAAAATCGTTGAAATCGGTGACGGTGGCCACTTCCTCTTCGGTCCGGTTGTGGACATGAA
CCACACGCGCGACATCACCAGGGCGTACATCACCGACAACCCTCAGAAACTTCTGGAACGCGAAACTTTCGACAACGTCC
GAGGAATCATCTACGGTTTCCCGAAGAACGCTGCCAGCCTTCGTTACTACACTCAGACCCAGGCGAGAACTGCTCCGCAC
AACGGTCGTACTTCCGCGCCCGTTTTGGACAACTCGATCGATGAGCGTATTAAGTACTTCCTGACGCCTTTCCAATCGCA
CGGCGATACTTCAAGAGCTTTGGCAGCGTCTCTGAAATTCCTGTACTTCAGAAACTACACCGACGACGAGATCACGAGAA
ACCAAACTCTGTTCGACTCCCTCATGATCGATGCCCTCACCGACTACCTGAGCGTAGCGCCAGTGATCAGCGCGGCCCAC
ATTCATGCCAGCAAGAAGTTGAACCAAAGGCAGTCGGGCGTCTACATCTACTACAGGGATGCCGAGCCGGAACTATCGAC
GTTCAGCAGCAAGCTCCAAGTGTTGTCCACTGCTCAAATCAAGTACGGGACCGCCATGGACGACCTGCTCCAGTTCGTTG
GTGTGAACGGAATCACTCCGCTGGATTCAGGATCAGAAGATCGTTTGGTCCGGGTTTGGTCCACGATCGTTTCCGGTCTC
TTCGGCAAGGTCGACACCGAGGTCCGGGACTACGGAGGAATCCAGGACTACAAGCCGAACCTCTCGCAGGTGTACTACAT
CACGGCGCTGAGAGGCAAGGGTTCGATTGAACCGTTCACCGTGAAGTACCGCGAACCGAACAGGATTTTCTGGTCGAAAT
TCGTACCTACCATCGGAACCATCCTCGATGATATCAGTCAAACTTCAAGGGACCGTCACGAGACTTCGAAACTGTACCGA
AACACAACCCTCGGAACTGCCATCCCTCTGGCGATCCTGGTCATCGTTTGTATTGCTCTCGCGGCTCTGTTGTGGAGAGC
GAATAGATCGGCGTCATCACCGATGTCGCCCGTTCATTTTCAAAAAGTCTCTCAGAACGAACCTTGAGCGACCGCAGGTC
ACGGTTTTGTGAGACGCCAAAACAAAACTGAACGAAACAAGAAAAGAGCGACCTCCCACAGTGCTGCTGTTCGTCCGGTG
CAACGTAGGAAATTCAGTCGAAAAGCACCATGCGAACTCCCATTGTAAAATCAAAGCATTTATTGGAGTGTTTCTCCGTC
CGACATAGCTGCCCCGTTAAAACGGACAAAATTGGCCGGCACAAACGTGTCCGTTCTAGCGGTTCTTACCTGTATTTATT
CTTGAACGTGTATCATCTCCACAAGTGTTTACGCGGAGCCATCTCCCGCACAGGATCTGTCTCGACAACAAGAGTTACCA
AATCTGACGATAGAAGAGTTTTCAATAAAAAATTAGTTTTACG
>Cluster-14096.32914
TGGAACGAGCTCGTGAAGTGAACAGGCGACAATGGCGGTGAACCCACTGTTTCCGATCTTGCTCTGCGCGACCATTGTGT
CGGGTGAGCCGCTCGTAGAGTCATCTTTGGGAAGGATCAGAGGAATCACAGAAACAGTGCTCGATGTCGATATCGAATCG
TTCTTGGGAATTCCGTACGCGAAACCTCCGACTGGAAATCTGCGGTTCGCGCGGCCTCAGGCGTTCGGCCCGGTCGGGAA
TTTCGATGCGCTTGAATATGGCTTCTCGTGTCTGCAACCCATCGTCTTCCCCCTGCAGAAGTTTTCAAACACGACGGACT
CGGAGGACTGCCTCTCCCTCAACGTGTTTCGAAAAGCAGGGACCAAGAGCTCCGACAAAAAAAGCGGTTGTCGTACTCAT
CCATGGAGGAGGGTTTCTCTGGGGCTCTAGTGGCCACGTGGAGTACAACATGGCACCTCTGGCCGGAATCGAGGACCTCG
TAACCGTCAGCATGAATTACCGCTTAGGTGTCCTCGGATTCGGATATGTGGAAGACTCTGACTTCAAAAACCTTGGTTTG
TTCGACCAACGCCTGGCCTTGGAATGGGTTCAAGACAACATTCAGGCTTTCGGTGGGGATCCCGATCGTGTAACGATCAT
CGGAGTCAGTGCCGGATCGATGTCGGTCAGTGCGCAACTTGTCACGCCGCTAAACAGAGTCAGAAAACTATTTCACGCTG
CTATGATGGACGCCGGTGTGATCACGAACGTCCTCAGTGATCCGAAAGTTGTCGAAATCCGGACCAAATGCGTTGCGAGG
GCGGTTGGGTGCACCGATGATGGGAAGCTCATCGAGTGTCTCCGGGCAGCTCCTGCGGTCGATCTGCTCAGAAACACTGC
AACCGCTCCGTGTGAGGAGCTCCCGATGCTTTTCTACCCGACGCCAGACGGAGTTTTCATTCCGAAGAATGCCGACGACT
ATCTCCAGAACCACGCGGATGATTTCATCAAAGTTAAGACCATGATAGGATATGGACGGAACGAAGGTTCTATGTTCGCT
GTCATAACCGGTGCGACGTATACAGAGACGATGAGCGACGAAGATTTTGTGAAAGCGTGTTCGGAAGTTGCGGTGGCCTT
CGGAGCCCAGATCGACATCAGAAACGACAAAGACCTGCAACGGGATGTGATTGAAAAGTATCTGAGAAAGTATGCGGACC
CGTTCACAGCAGCCGGAAACTTCATCGGTGACGGTTTCTTCGTTTGTCCATCCAACGCGTTCATCAAGACCTTATCAAGA
GTGAACCAGCAGGTGTACGCTTATCGACTCGAGAGACTCTTTGAGAAGAACTATTACACCTTTGATCCTGAGATCTTCGG
CGCGTACCACCTCTCTCCGTTCATTCACTTCACCGGCACATACTTAGGATCTCTAGATAAAGACAACAAAGTCGTCGACG
CGGATAGGGAGTACATGCTTGAGACAATGAAAGTTCTTTCAACCTTTGCTAGAGGTGATGAACCTCTGTCGCTGCGAGGA
GTCAAATGGCCCGCCTACTCTGAAAGGGGCGAAATTCTCGTGATCGACAACAAGCCATCAGTGAAAACGAGTCTTCTTCA
CAGCGTTTTTTGCCAATCGGTTTTCCCGTATTTCGAGAATCCAAGAAACTCAGCGAGATCCGAGCTATGAAAGTAGGGTG
CAGCATCGCCAATTCCGATTTCCGACATCTCTGCGAATAAGAATCCCGTGGATCGATGCTCTTACAAAGCCTGTTCATCT
CTGTATCATGTTGTCGAAATCACGCACAGATCGTCTTCAAATACCTAATGGTTGCAGAGGTTTTCTACCACTTTCAGTTT
GATCCCGAGCATCCGGGGTTCAGAAACCCAATACATGAAATAAAAGAATCAGACTTGGTA
>Cluster-14096.34411
AAGTTAAGTTTTATTTTTTTTTAGGAGGTGGATATAAAGTCATTATTTATTAAATACAGTATTCCCGGGAGGTTTCTGAG
CGATTTCTGAGCCTCTCCGATTCGACACTCTACACGAGGACAGAGGTCGCTTTCCCGATGTCGTCACCTTTTTCAACTTT
TACAGAACTATGTACAATCGATGGCTGTCCGCCCTCGTTTCCAACTTGGGCACCGGCGTTCCGATAGAGATCGTTGAGGT
CTCCGCGGTCCGGTCGTGGTCATCGATCTTCGGCGCGGTCATGATCTTCTTTTAAAGGATCGGTGTTCCCCTCGCTGTTA
CACGGTAGTTTCTTCGCCCCCCTTGAACGATGACCGCCCTCCGTTTCCACCAGGGCTGCGATAAAATCAATAGCACGTGA
GAATAGTCGGCAATTGGAGATGGCTTACTGCGATCCAAGCTCGACGGCATGGCAGCATAACATGTCAGCACGCCGCGGCG
CGCCGGGAATGTTGCTGCGACGATTCGGGTTACTCACGTGTCTCTCAGTCCAGCTGTCGATGGTTGAGGTAGTGCCTCGA
ATTGTGGGTTCAACGGATCCCTTGCCAAGGTGACAGGGGTGATGGTCATTCCCGACGTGGACGTGGCCGATGATGACGAC
ACCGCGATATCGGGTTGCTGCTGTGGGCTTCCACTACTGAGCCCGCCTATCGGGACGCCTGTCGGAACCACGTTTGGCAG
TGGAGTCAGAGCCCCTTGGATGTCTCCTTCAGGAATACGCGGTCGGCTTCGTTGCATGGTCGAAGCGACGAAACTCGACG
GCAGCTGATAGAGATAACATGTTTCCATGGCGTTGCCAAGATTCGGATCGGACGATAGAGTTGTTTCGAAAAGGTCCGTT
GTCGTTTGGTGCTGCTGATTGAGATTATGTCCTGCAGCCTCCTGGAGGAACAACATCGCGGCGTCCTTCTGCAGAATGGT
TTTCTGCAAGCAGGCATCCTCTTCTTTGATGGAAACTTTTGACGTGGTGCCCGCGTCTGTTGTCTCTTTGGCTCGCTGTT
TTGGTTTCGATTTTTCTCGATGCTGGCAGAAGGTTCCGACGAACAAGAGGAGGTTAATAACGAGCAAAGAACAGCCGACG
GTGAGAACGGTCAGCAAAGGTCTCGAGTAGGGACCATTTGTGAGAACAGCCAGCGCGTTGAGCGAGGAAGTCGAAATCTC
CAGAACCGGCTCCGGCGGCGTGGCCCCGACGCCACCATTGACTCTACGGCTGTCGTTGGAGATGAGTTTGACGGTCGGTG
CCAGAGCCGTCGTGGGCGCCTCGAGAGACGGCTCGGAACGGGCCGCGAAGAACGTCATGTTCCGCACGTTGCCAGCGAAC
GACGACGCCTTGTCCGAGTCCTCGAGCAGCTGGTGCAGTTGGTGAGCTTTCAACTGAGCGGCAGACAGATGGTTGACAGT
TCGCGAAGGAGGCCGATGCAACGCTGGCAGCAGACGATTCCATATTGAAAGTCTATGAGCGTTCCAATGACTGCCTGTCC
GGGCTTTTCCATCTATCAGCATCAGGTGCATCTTGTGAATTGGCTCGAACTGAGGCCAAGCAACGAACTCCTCTTTTTCT
TTCGATCTCGTCGGATGATGTGTGCCGGGCGGCCGGGAAGGACCATTTGGATTCCCGTCGCGTAGGTAGTTTTTCAAGTA
GTGTATCAGCGTCTGAGAGATCTGAACGTCCTGACGCGAGAACTCCGGGTACAGCACACTTTGAGAAGATCGAAGGGGAA
CGCCGAGTAGATGGAGGAGGTCCTTAGGGATAACCTCGGGATAACCATCGCAGTTCGAAGCTTCTCGCTGGCTGTTTGAA
GCCGATGGGCATTCGGGCTGAGAAAGAACGAGCAAGTGCGTCGAAACTCCCGACCGGCTCTGTTGAGCGACTCCTGCATG
CGAAACGGCTGTCTCCATGACAGGTCCGACGACAGTTCCATCCGATAAAGAAGCGACTGTATCTGCCAGTGCGTTCTTCT
TCGTCTGAACGCTCCGAGTCCAATCCGTGTACTCGTTCGCCACGGTGAGATAGATTTCCTGTTGATGGTAATCGAACGTG
TTCCTGACCAGTGTCCTGATGAGCCGATCCTTAAGAGTTGTCTCGATTCCGTTGCGTCGCTCCTCGGCATTGAACATGGA
CATCGCTTCTGAGGCGGTGACTGCACATAGAAGGTCGTGCTCGGTGAAAGGTCCTTGCGATGTCGCCGCTCGTACTCCGG
CGCTCGTGATCACGCTGTTATCGACAATGGGTCCGAAAGGTCCGCATAGATAGTCTGGGACTTCGTTGGGGAAACGCGAG
AGCTCTACGAGCTCATCGGCGCTTTTGTGTCGCAAACACTCCACCATTGCAGAGGGCTGAGTTGGACAGCCGAGTCTCTC
GGCCAGCTGAACAGCGAAATAGTCTGCGTTCGAACTTTGACACAAAGCCCACGGAGAGAGCGCTGAGCCGGAGATTAGCG
CCACTGAGCGGAATAGATCTTTCGCCAAAGGGTACATCGCCAGAAGATGAACCAATCCCGCTGCCTTTCCATGACCCAGA
AGCGTGACCCGACTGCGATCTCCACCGAAGTTGTCCACGTTGCGCTGAATCCAGTGCAGCGCCGCAACCTGATCCAAAAG
CGCGTTATTTGATCGTGATGCTTCCTCCATCGCCGGGAAAAAACCAAGAACTCCGAGACGGAAGTTGAACGTTACGACGA
TCACATGAGCTGCGGCTGCTAGGGCTGTGGCATCGAGGAGGGAAGCGCCGCCCCATTCGAGCGACGACGCCGCCGACACG
ATCAGCACCGGTAACTTGCTGTGTTCTGTGCGACCCACTGATGCAGGGGCGAATATGTTGAGATAGAGACAATCTTCACT
CTGGTTGTCCTGTAAAAAATCCGCCATCTGCGGCCAAGGGCTCCACGTCCGATTCGGCGAATGATGTTGAAGTTTGTCCC
GTTCATCTTCTTCAGTGTAGGGTCTCTGACGACTCCAGTGGGGAGGTGCGTCAGGTGGCGCTTGTGGACAGTTGGGCCCG
AAGTGGTCGGCCTCACGAACACCATCCCAGTGTGCGGCCGTCATCGGGGGTAGAAATCGAAGCGATCCGACCGGCGGAGA
GGCATAGGGTATCCCTAAAAAGACTTCTACGGGTTGGAGGGCGACTTCGTGCAATCGAGCTTGAGGCAGAACGACCCGGC
CTCGCAATTTGCCGAACATGGTTCTGACAACCCGTTCGCTCGATTTCCAGTCGCCGAAGTCTCTCTCCAGGAGAGCCGGG
ACCCGCGGGAGCCATGAGCTCCACAACAGCAGAACGCAGACAACGGGACACGGTAGCATGACGTGCGCGGGTTTCGGTTG
CGTCAGCAACATGCATCAGGAAGCCCCGCTGCCGGACTCTCGCTGTTTTTTTCCAAACTGAGTCGTCCAGCAGTCACTTT
TGACCGCATGGCCG
>Cluster-14096.35506
GCACGGTACATTGAGCCTCAGGTTTATTGCAGCTTCGCGATCATTTTTCTAGGCTTTCACAAGCTCTGTGAATTATTTCT
GCTCCCTGTTCAACGCAAGGCCGTTTGTGAGCTTCAATTTGCAGTACTCTCCCAGCCCTCAAGTACTCCCTAGAAACGGA
AAAACTTTTTGGCATCTGTCTTGGTGCACGAGGTCTTTCCTTACAGTGGGCGTCTCGTCTATGATCAGTATTCCCTCTCC
CTTGGAATAGTTCGGCCAGGTGACACCGCGGAATTTGGGAGCTGCATCGGAATTCACGAAGTCAGCGAGCAAATCAACTG
AGTCCATCGTGAATTGCTCGTCTTCGGGCTCCAATGGTCCACCCAACTCTTCTTCAGACATCGTCAAGAACGCGCCGAAC
ATATTCGCGAACGGAGAGCCATGGTATGCGCCTGCTTTATCAGGACCGAATTTGAGGTATTTCCGCTTCATGACTCTCTC
GAAGTTATAGACAAAAACGTCATTGTGAGTCTTGGCATAGTTTTTGACGAAGGCGTTCGTAGGGCATACAAAAGTACCAT
CTGCCACAAATTCAGCAACATCACTCTCGTGGTCGACTGATTTCGAGAAATAAGTCTGGATAACAGCTTCTTTGACATCC
GGCTTATCCAATGCGAGCGGGTAGAGAAATCCTCTGGAGATGTCTTTGCCCAGATTTATGAAATCGGCTTCACTTTTGAT
CGTTTTCGCTGCTGGATACATAGCGGCGAAGAGCGTTCCCTCGTCTTTAGCTACTCCAACGATCATTCTGACGTCGGCGA
ACTTGTCTGAATTCTCTTGAGTGTCTTTGCTCGGTTCAACCGCGATGAATTTTCCGTCCACAGTTGGCGCGAAGGTGAAG
ATCGGGCTGAACTTGGGGTCGAACGAGGCATCGATGAGCTTTGTTGCGTCCACATCACGGAGGCATGTCAACATCTTTTC
GCCTTTTGTTTCACAGCCGACTTTCGAGGCGACTCCTTTGGCTCTCTCCAACGATAGATCTTGACTCATCACCATCGTAC
GTGACATAACTCCCGCATCCATAACGGCTTGTTTGAAGAGATTCTTCCCGCGGACCAGGGGTGTGTTCACCAACGCGCTC
ACCGACATCGAGCCGGCGCTCACGCCTAGCAGTGTCACTTTGTCCGGATCGCCCCCGAAAGCGGCGATGTTGTCATGAAC
CCATTCCAAAGCCAGAAGTTGATCGAATAAGCCGAGATTTCCCGGAGCCAAGTCTTTCATGTCAGCAAAACCGAGGATTC
CTAGCCGGTAGTTGATGCTGACTACCACGACGTCTCCGATTGCGGTTATTGGGAGTGCGTTGTAGAAGCCGTGAGAAGCG
GCTCCGAGACAGAAGGCCCCGCCGTGAATCAAGAATATCACCGGTTTCTTTGAGTCCTTTCGAGTTCCCTCTTTGCGAAA
GATGTTCAAATAGAGACAATCCTCGGATTCTGGGTGTGGAAGTAGCGGCATGATTTTGGTTTGAGGACATGACGCAGAGT
ATTCGGTTGCGTTCAGATCACCGAACGAGTCCGCGGCCTCCGGGAGAGCGAACCGAAGATCACCGACGGGTGGTTTCGCG
TATGGTATTCCAAAGAATGTTTCAACATTGACACCTTCGTAGGTTTCGGTCTTTCCGGTGACACTTCCAAGCGGAGTTTT
GACCGTGGGCCCATCTCCGACAACGCCACCGATGATGAACGCAGCGAGGAACCACACCGGTGGAGCCATTTGGTCGGATA
GTGAAGATCTGTCTGGCGGGGAAACTCGATGGAACCGTCGTTTCGATTTGGCGGCTAACGTCAAGATAAACCGGGAGAGA
AGGGTCTCTGCGCTCAAGGTCAACGAGTCCTTGCATAGTGCAGTCCGGGTTGGTGGCCGAGACATGTCGTGACGAGAGCA
TTACAATCCGGGTAATCCTTTTCAGCGAGACCAATCGATAACAAAAACTACTCCCTCTTCTCTCACGGTGTTTGACTTCG
TCTGTCAGCACCACGATTCAACTTCGGGAAGCTCCCCGTCGAGACCATTTGAGAAACGTCCGATGACAAGCGGGTAGCGT
GCTCGCTGACTTCAGATTCAAGAGTATCAACTGCGCATCGCTCCGACTTCGAATGGGGAGAACTCATCATTCTTTTTGAG
AGTTTTCTCGCGGTACCCTTTTGAGAGCGGTTCTCCGTACATAGAAGGACTCAAAGACTTTGAACATCACCAACGGATTC
TCGAGGGCCCA
>Cluster-14096.36144
GGTCAAATGAGCCCGCGCGCAAAAGGGACCACCGAGCAAAACAAATCATCCACATTTTCCAACATTCTTCTCCGGTTTCT
TCCAAAAAAACTCATCTCCCTTCGGTTGAAGTGTAACGAATGGAGGGAGCGCGCGCAAAAGGGACCACCATTAATTAGAG
GAAATCAGTGTCGGTGAAGCAGGCAGAAGTTTAGCGAGAGGGAGTCCCAACCAGGGGCTACTCACCCTACTGCCCAAGAT
GCCCCCACCGAAAGCCTTACAGAAGTTCCCGGATTTCTTACCAAATATTCGAATAGCGGGACCTTTTGGCCGTTCGTTTC
CGTTGGGCGCCAAGACCACGCATTGCGCAGCAACGATACCACAATCGGAGGTTCGCAAAATAAGTCCAAAGGTGATGCTG
GAGTTACGAGTGCTCATAAGAATCGAGGTTCCCCCAACGCAAAAAGATAAACCTATGCCACAGGCGATCACCGTCAGCAT
CCCGGGAACTTCAAAGACGCTACAGAACCCGCGATGGACGAAGCTTTCCGGGTACTGGGTACATGAGGAGCCGGTGAACT
TGGGGTTCTTGATACAGAACCAGTCGGGCGGTGAAGGCGCGAAATTGGATTTTGATTTGACGATCGACATCCTCGATCTA
CCGAACGCCGACGGTGCGGCAGATTTGTTCTTGAGTCGGAATGTCAGCACCTCAACGTTGATAAGATCGGTGCTCGCCGC
AGATGTGTTGCCCAGTGACATGGTTGAAGAACGACGATTGAACATGAAAGACTCGGGCATTGAATATGAAGTCGTGAGCC
TAAGGTGTCCTTGTGAGTATCACCAGAGACCATATCAATGATTTCATCATTGAGCCTCAAGCCAGTTTCACGCAGAAGGA
AGACATTTTTTCTCTCTTATTGATTCTCAATTTCAGGTCTTGGTATTCGAATAAAGACACCTGTGCGTTTCGAGACCTGC
AGGCACCTCGAGTGCTTCGATCTGCACAACTACCTGAAAATGGAGGAAAAAAGGCCAAAAGGACGGTGTCCCGTATGTAA
CACATTGATCGAGTTTCGTACTTTGGGGGTTTGTAAGTTCACTGCCGAACTCCTCGCAAACAACGAGGATTGCGAGAGTT
ACAGAATAACTCCCGAACGCATTGAAACGCTGTCCGCGGCCTTGGCGTCAGAGACTCGGAAAACACGGAAAAGAAAGCGA
GGCGCTCTGACTTCGACTTCAGATGTGAAAAGCGAAGTTGTAGAGGCGCAACAACCACTCACAGCACCAGATACGAATGT
CGAAACGTTAGGTCAACGTCGGCGTCGATTGCACCCAGAGAAACAAAATGAGAATAGCAAACAATGCGGACCACCTATTC
CGCAACAAACTCTGACAGAAGCTCCTGATTATATCGTGATTGATTAGGTATATTTAAGCAACTCAAAGAATGCAGGAGAA
TGAAAGATAATGTGCGAGACCGAGGATTTAAGCCCATCACTGCCGGAAAAAACGCCAGTCAGCTCAAAGTATCGTATAGT
TTGACTGCTTTGAAGGAGTTCAAGTTGAACTTCGGTTCCAAACGGCCGCGTATTGTTGCCTTTTGAATAGTTCGAAAATA
AATATCCTGATGAACACCCGCGGATATGACTGATCGCTGGCAAGCAAACTCGGCATGTATTCCTGTTTGCGGAGGTCTTG
GGCTACAACGCGAGAATAATGAGAACGATTGATGATTCTGGATGAAACCGAATATTATTCCTCCATCCGTGAATCTCGAT
TCGATGAATAGTATGTACAATAGCATGAACGCTGGTAAAATTTATCACAAGAGGACCGTAAGAGACGCCGCGATCAACGT
CAAAATCAAAATGTGTGCTGGAGCTCTTTCAGACGATCCATTGTTGTACCTTGCTTTCTTCTTGCGAGGTCGTTTGGTGA
CGATTTCATTCGACTCGGTGGTTTTCGTCGTGGTCGTGGTAACATCTTCGGTGAAAGTGTAAATGGGGAGTCGACTTGTT
TTCTTGTTTGTTATGAAGTCTCTCCAGATGGGACACTTCTCCGATGCGTGTCCCGAGATGTTTGAGAAACCCGTGACTTC
GATCTGGACGGCGTCCTTCTGTTCTTCTGTGTAGAGGGGCCACGGAGAACCGTCGGGCCGAGTAGGAACTCCGTTTTTGA
TGAAGTCGCCAATCATTCTCAGCGAATCCTTGATGAGCTGCTTCTCGGCTTCGGTGATCGGTGTCTGCAGATAGTTGACG
AGACCCGCACTCGCTTGTTTCGATTCCGCAGCCTTTTTCCCGATATTGAACTGACCTCCCATCGTGAAAGGGATGTCGTC
ACAGTGCGTTGCTCCCGACCACTTGGGCCAGTAGCTCGTCGAGGGTCTATGCTCCCAGAGGTAACGGTACACCTTGACCC
CTCTGCTCACGAGGAAATCCGAGTACATGTCAACTGGACACTCGAAGAGAAGATCCTTGAACAACGTGCTGACCATCTTT
CTCATTTCGTCAGGATCCGTCAAGCTCGGCGAAAGGTAGCGGGGAATGCTGTTCTTGACGTACTCAGCTGGCATTTCCAG
GACCACCTTGAGAACAAGTTGACAGAGGCTTATGTAATCTTCGATCGTCGCGGATTCGTTGTATTTGAAGCGTTCAAGGA
CACCCCAAATAAACATGGCACCTTCGTCGCTGACGGTGCTGGTCAGAACTTCTTGAATGTCATCGTTGTAGGGGATTTTG
GATCTATCCTCAGGGAAGGGGAATTCCGGTAGTATGTCATCGATGCCGTACATCGGTTGGAATGTTATCGTGTACCGTTC
TCCAAGGTCCTTATTCACGGCATCGAATAATCTCTGTGCATCCACTTTGCGCATGCACACTGCCATATCACCCATCTGCT
CGTCGACGGTTCTCTTGTTATCGACACAATCAAGTACGCTGGCTGCCGAAACAGCGTTGTTGATGCTGTTCAGGCGCAAT
GCCGGCGTAGCGGCAGAGGTGGCACCGCTCTGAAGGATCGCTCGCTTGAAAATACCCTTGGCCAACGGACTCGCCATCAG
AAATCCAGCTCCCATTGCTCCTGCCGACTGTCCCCACACCGTGATTTTGTCCGGGTCGCCACCGAGAGCTTTGGCGTTTT
CCTTGATGAACTTCGACGCCAGCAGCATGTCATACAATCCTTGGTTACCGGGCGCCTCGGTGTGGTTGAGATAGAGGAAA
CCGAGAACAGAAAGCCGGTAGTTGACAACCGCTACTATGATGTTCTCACGCGCGGCTAGCTGTTCGGCGTCATAGAGGAA
GAGTTTGTTGAACCCGGCCACGAATGTTCCCCCGTGCAAGTAAATTGCGATGGGCGCATTCTCCGCTCCTTTTGGCCGAT
AGATGTTCACATGGAGACAATCTTCCGAAGTCTCAGTGAAACCGAAGCTGACGTTGTTTCGGATATAGAACGTGTTGCCT
TGGATGCAAGCGTGACCGGGCTTGGTAGCGTCTTGTGATCCGCTGTAGGCCCTCGGAACCGGATGTTTGAAGCGAAGGTC
CCCGACGGGGGGCTCGGCGTACCTCACTCCGTAGAAGATATCGACTTTGTTTGGAACGCCGGGCAGCTCGAGCTCGATTC
CCTTCCAGAGTCCGGATGTGAGGTTTACCTGAACCGCATCGGATAGACTTGGTGCCGCACAGAAACAAAACGCACTCACT
GCAAGGGTCCACCGCATCTTGGCGCAGATCGTTCAACACCGTTGCCTCTACTAGAGCGAGTCCCGCTCGGCTCTCATAGA
TATGCCAGAATTCGAAAAACCCAGAGAAAGAAAGAGCGAGGGAAAAGCCACTCGGCATTGCAGAGAAACGTGACGTCAAG
GATTTGAAGATAGTCTGCGAGAGAGAGGGATCGAAATGTCGTCAGGCGGTCCGCGGCAGCAACTCACGGATCTCTCGTCT
TGCTTGCAGTCAATTTTGATGACACAGGAACAAAGCGACCCAGCAAGGAGACCATTTCTTAATTCGAC
>Cluster-14096.38254
GTGGAAACAGATCACGTCATTCATATTTATTTTTGGGCAGTCGACATGTTCATAACTCGACTTTTGGACGATTGCCTTCC
CCAGCTTTCCTGAATATTGTGCAGTGGTCCTCGTAGGGCCTGCCTTCGCCAATTTTAGGTTCTTCATCAATTTTCAGAAA
CTTGGCTCCATCCGAGAAGTCCGGCCACTGCACACCGCGGAGTTGCGGTGTCCGGCCAGTGCGCGCGAATTCGGCGATCA
ATTCGATTGAATCGAGGAAGAATTTCTTATCAACATCATCAACTTTAAGTCCGGCATCCAAGAAACCTCCGGTGAAATGT
AAAAATGGAGACCCATGGAAGGCTCCAACGATTGAAGGTTTCATATTGAAGTAGGTTCCTTGAAGTTTCCGGTCGAAATG
GTAGTAGTATACATCCTTGTTGTGCTGTGAATATTTCTCGACGAAGTTGTTTGTCGGGCAAACAAAATAGGCATCCGATA
TGAATCTAGAAACAGCGAGGAACGGGTGAGGATGGCTCTTGTGGTAGGTGTCGATCGCTCTCTGTCTGATTCCAGGGTTT
TCGAGCTCCATCGGGAAGTGCTTTGAATTCACGAATCTCGAGAGATACGCTATGAACTCGTCCTCGTTTTTGATATCCGG
GAAACCTCGACCGTCCATGTAATAGCTGGCAAACATTGTTCCTTCATCCTGGGCCACACCGACAATCATCTTGACTTTGG
CGAATCTATCGGCGTTCTCTCGAATGTCATCATCGATACTGCGAGGGATGAAAACACCATCGATCGTCGGTTGGAAAGTC
GCTATCGGACTGTAGCCTTCTGGGTTAAACTGGAGTCGATTCAGATCCTTGACACTGGCCTTGCGCAGACAAGCGAGCAG
TTTCTCTCCGTCAGTTTCGCACCCGAGCTCCTTAGCGATCTTCTTGACGCGTGCAAAGTTGCTTTTGGTTGAGAATTCAA
TTCCAACACCGAGTATTCCGGCGTCCATGACCACTGAATGAAACAGACCTTCACCCGAGTTCAGGGGTGAGATTATCTGA
GCACTGATCGATTGAGATCCTGCACTGACGCCCAGAAGTGTAACTTTTCCGGGATTGCCACCGAAAGCCTTGATGTTTTT
CTGAATCCACTTGAGAGCGAGACGTTGATCGAAGAAAGCGAGGTTCCCAGGCGCGAGTTCGCCCATGTCCGCGAAGCCAA
AGATCCCTAAACGGTAGTTGAAGCTGACCGTTATAACGTCTCCAAGACCGGCGAGAGGTGCAGAATTCGCGACGTTCTCT
GATCCAGATCCCATCGAAAATGCTCCACCGTGAACTATGGCAACCACCGGTTTGTCGTCACCCTGTTTCGTGCCTTCTTT
CCTGTAGATATTGAGATACAGGCAATCCTCGGAAGACGCTGCCGCGTTCGGCGCCTGCCTGAGTGAGATCGGAGGTTGGG
CACAGATGGGGCCATATTTTTTCGCCTCGAAGTCTCCTACAGCTCCGAAGGGTTGGGGCAGAGCAAAGCGGAGATCGCCT
ACCGGCGGCTTCGCGAACGGTATTCCAAGGAAATATTCTACGTTCACGCCTTCGATTGGCCGAACTCCGCCAACGATTCG
TCCGAGTTCGGATTCTACGACAGGGCTGGCGAACGCCGTGGTTGTCAAAAGAAGGACGCCTACCGGCAAGAGCATGGTTC
TTGTCAAAACACCTTGCCTAGCGCCGACGCTCACGAACCAGATTACAGCTTCGAAATGATAGAAGCGGTCGCTTCGATGT
TATTGCACCGGCCGCAACTCTTATCGGGAATCCCTCCAGCTTGACAACACACAGCCGACGGGACTGTTGATTAGGATGTC
TCCAGTATGGGTTTCCTTAACAGTCTGATGAATCTGACCCGATAGCCCCAGTCTTGGACCGCATCCGACCGTTCACTGAC
TATTTTCAGATGAGGCGCCTGTTTTCAGATGAGAGGTGATTTATTTTGAACGACACTCACAGCGCTATTTTTGTCCAATA
GATAAACACGACACAAATGTCAAAACAATGCATGATGAGTGATGATTTCAAGCGACGTGAACTTCACACGACGTATACAC
CTGGCCGCCAGGATTCCGCGCTGACATGGTGTAGATTCCTTTCAGATGAGGTTGGAAGTTCTGTATTTCGATGGCGACAA
CCCCACGGGAATCGATGCGAATGAGTCTCACGCCGTTGCCCTCGTTCAGAGGAGAGCTGTTGTGGAGCCATTTGATTTCG
AGATTTTGACCGGCCACCCGAGTTTCCAAGCGGAGCGGCTCTCCCACGGCGGCTCTTACATTCGGGAGTGGGTCTCGAAT
CACCGGACCATCCATTTCGGGTTTTGATCGGTATGGTTTTTGTCAACGGCCCTGATGTGTTTGGCACGGCCACGGCCCGC
AGCCACAACTCTCGATCTGGTTTATGTGAGCGCTGAGAGAAGGAAAGCCTCCCACTTGAATGAGTAGGAGAGGCTATGTA
AGCTTGTCTAGCCTCAGCGATCGATTGTGTCGGGTACATGTATCACTTTCTAGATCCAATTTCAACCACACGGAGCAGGA
TCTCCACCAAAGCTTCGCACCATAAGCGGAAACTTACGTCGCCTGACATTCGAATGGGTAAAACGGAGTCATGAGCGGGA
TCAGGCAACAAAGTTTCGCATCTGGTTTCCGTTCCATCGCAAAGAGCTGCCGCTGTATAAGTTCGAACTCTACCTTCGTG
TGATTATCACGAAAGACGAGACTGCTCCGAGCTCCGACAGCTCGAATAGCCTTTCATAGTAAAGTGAGGACGTGAGACAT
GACCCGGAGCAGTGATGAACCAGAATCCCTGCAGACAAGATTAGACTTGCGAGAATGCTCCATATTCAACATAAACGACT
CAACACCACCCCGTACTTCCTCTGACAAATAGAGGGACTGAAGGGTTTCTTCATCTCCTGCCCGGGTGCTCCTTGTGGAA
CCGATGAGTCACGATCGGTCAAAGCACTATGGATTGCTGCAGTAAGTTGGCATGATCCTCACATCCGAGTCTCGAAAACG
CTGGCTGGCTCGTCGCGACAGAATCTTCACTCTAACTCCTCTCACATCGAGATTTACTCGGGAAGTTGAGTTTTCCGTCT
TCGCTTCTTTACTACCAACGCATTTCATGACTCATTGTCCGCCAACTAGACTCTGATGTCTTGCATAAGCGTGTACACGA
CTCGATCTGAATGCAATCAGTCACGAGTATCGCACTTCTCTAAAGTTTGCCCTGTCCAGTAAGAACTTCAATCGGAAAAC
GCATAGACTTTAACTTGTTTCAAAGCTTCGCGCGGTTGCCTCCTCATCCCACGAAGCTTCCATGCCGCGCTTTCTCTCGT
CAACGGAAGGCATAGAACCTGCTATCGCGTTGAGTCTCCGCGCACGTTGTGCCAGAGTCGAGAAATTCATCGTGAAATTG
TAAGTTTCCTTCAGAGTCATCTATTCGTAGTTCATGAATGAACTCACGAGGACAATCTCTCGTGCTCTCCTCGATCTTTT
TGCGGCAGAATTGCGTAACGTATCTCAGATGTAACCGATAGTGACCGGCCGGCATCCTCCGGTCTGCGCGAAACTTCTCG
AACATCGCACACAGCATTGCAAAACTAAGACCAGATCGTTTGAAGGAACTTTAGGATGCTAGGGATCTGAGTACCATTGC
GAGTCACTTCTTTGATCAGACGAGGAAGTTTTGGTAGGATGTCCGAAACTTGGTTTTTGAAGGTTACCGGTCGCATGCGT
GCGCCGGTGTTCGAATTCGCGACTGAAGATATATCGTTAGTCCTGGAAGTATGACTTGGAAGTTCTTTCTGATTCAGAGA
TTTTCTTTCCCGTCCACAGATGGCCGCCGCCGGACGTCGCTTGATCCCACTTCTGGACCGCATCCTCGTGGAGAGGTTCG
CTCCTGAGGTTAAATCCAAGGGAGGCATCCTCCTGCCGGAACAGAGTCAGAACAAAGTTCAAACGGCCACCGTGGTCGCC
GTCGGTGAGGGCGGATATTCCAAAGACGGACAACGAATTCCAGTTTCGGTGAAGGCTGGCGATAAGGTCGTCCTGCCGGA
GTACGGAGGTCAGAAGATCGAGGTCGACAAAAAGGAGCTTTTCATCTTTAGGGATTCGGACATTCTCGCCAAATGGCAGG
AATAGTGTTCCAGGAGTATTACAATAAAGCAAGCCTTAGAATGTCGCTGATCATTGTAGAAATGGAAGACAAAAATGAAT
CGATGCTTCTGATGACGATGCGTACTGTAAACTGGAAAAAGCATACACACATCCCCCAAACAAATATACATTGAATAAAT
TTCCGATCTTAATTTCTACAA
>Cluster-14096.38789
CGGCTATGCAAGTTCCAATCCTGTGTGTTGTGATAGTAGTTTCGATAACTCTTGGCGGAGCCGATCCAACGGTTTCAACA
AGGCTCGGAAATGTCCGCGGAGGCGTAGACATCTCTACAGGGGTGCCGGTTGAAGTCTTCCTCGGAATTCCCTTCGCCAA
GCCTCCTGTGGGTGAGCGGCGTTTCGCGCGGCCGGAACCGTTCGGGAAATTCGGAGACCTCGATGCCACCACGTACCGAC
CGCTCTGCGTACAAAGCCTCGTTGAGTCCAATACGAACTCGAGTGAGGATTGCCTCCATCTGAATGTGTATCGTAAGGAA
GGGTCTTCCTATTCGGAGGCTGAACTGCCAGTCATCATCACGATTCATGGAGGAGCTTTCGCGTTTGGTGGAGCGAACCA
ATTCTCTCACAACGGCGTCGCACTCGCGGCGTACACCGGAGCTATCGTTGTAGCTGTTCAATACCGACTCGGGATTCTCG
GCTTCGCACAAACTGACAGAATCCCCGCCAATCTGGGTTTGAAGGATCAGAGACTCGCTATACAATGGGTCCACGACAAC
ATCGCCTCTTTCGGAGGTTCTCCGCAAAAAGTAACTCTGATGGGTTGCAGCGCGGGATCAATGAGTGTGAGTGCTCATGT
GATGTCTACTGAGTTGCGAGAACTGAATCTCTTCCAATCGGTTATCATGGACGGGGGAGTGATGGGCGGCGTTGTGGCGT
CAGCGGGAGAGACGTTCCGAAGAATGCAAAAGATAAGTGCGCGATTGGGCTGCCCTCTAAGCGGACCGGAGGCCTTGCGG
TGTTTGCAGGAAGCGAACGTGGGGGACATGATTAGGCTTTCACCGAAATCACCGAAAGCTGCAACGACATTCGTGCCGAC
CGATCACGATGACGACTACTCACCGAAAACGAAAGGCCCAGGAGGATTCGTCCCGGTCAGAATGCTCATCGGCACCGCTA
GGAATGAAGGCGATCTTTTCCTCGACGGGCGAGTCGACTCGCTGCCGGATATAAGAAGCGGGAATGATTTCGTCGCCTTG
TGCTGGGAACTCACGGAACTCCTCGGAATCAAGGTGGATGTGGGCAACCCGGATATCGCGAAACTCCTGAAGGAGTCTTA
TTTCGAGGGAATTGGAAACCCACGAGCTGCTGCCGCAGAGTTCGTAGGAGACAGTGTCTTCGTCTGTCCTGGGAATGAAT
TTGTTGAGGCCTATTCGAGATTCAATGATGACGTGTTTGTGTATCGTTTCGACAGGAAGTTGGCGCAGGCCTACCGGAAC
CTGGGCCTGGATCCTGATCAAGGCGTCCTTCATTGGACACCTTATGTGCACTTCTCAGGAAGCCTCCTGACTTTGGGCCC
GTTCGTGCACCCGTCGGACGAAAAGTTCTCACTCGACTCGTTAGCGATGATCTCTGATTTCATCAATGGGAAGTCACCAT
CTTTCCGAGGGGTTGCCTGGCCTGCATTCCCAAAAACCGGGGAGATTATGATCATAGATGACACACCGTCGACGAAGTAT
GGATTGATCAATGTGGACAAGTGCCGAAAACTGCTTTCGAAGAAGTCAGGAGAGGAATCTGCTGAGAAGAAAGAAGAACT
CTAACATCGATGTGCACTCTTGTTTGATCTCGATAAGAATCCAGGAATCCAGTGTCTCAAGGGGTCGGCGAAGCATTCAT
ACGGATCTAAGAACAATGTCCTATCCAAGACAGGGCATGGCACTGGGAGACATCTCCCGAAGAAATAAAACTCCGTTTAG
AGTCCAAAGTGCTCGAGAGCGGATAAGAGTTTTCTGATCGTTG
>Cluster-14096.42729
TGGAAATGTAACGGAAGAGGTGCCCGGTAACATGGGTCTCTACGATCAGATCCTAGCTCTCGAGTGGATTCAGAAGAACA
TCGCCTCTTTCGGCGGCGATCCTCGTCGTGTGACAGTGTTTGGTCAGGGAGCCGGTGCCGTTTCCATCGGATACCATCTG
ATGTCGCCCATGAGTCGGGGTCTCTTCAAGAGGGCCATCCTCCAATCCGGTTCACCGTACTGGAAGCTACCGGACAACAC
TTTCACTGGTAAAATGAAAGTCCAGCAGCTGGCGCTCGAGCTCGGCTGTGACGAATACATTGTCCGTGGTCAAGTTCTTG
CGTATCCGCGTGAAGTTATGAAGTGCTTGAGAAGAATACCGGCCCATACACTTTACGAAGCCATGGCAAAAGTTTTTGGC
AACGAAGGCAGCACAATGATCCCGAGTTACTTCAACGAGCTGCTGCCAAACGAGCCGATAACTTCAGCCGAAAGAGGGCA
CTACGAGAACAACGTAGAAGTCCTCGTCGGAACCGTAACCGATGAAGGCACTCTCACGGTGGATCAGTTCTTCTGGAAAC
TCTTCGCCCTCGACTCGTTCTTCAGTGTCCCTGTTTCGGATATTTGGTTCTATGCATCGCTGTTCTTCCAATCAGTGCTC
GGGCGCAGCGTCGAACCCGTTCGGGGTCTGTACGCTCCGAGCTCAACAAGTGGCGGCGACAATTCTTCATCTTCGGCCAG
GGAAGCTGTTGAAGCCCTGGCAGCCGCCGTAGGAGATTTCGGCGTAGTGTGCCCCTCAAGTTATTTTGCGGACAGTTACT
CGAAACGTGGGAATCGCGTTTGGATGTATCAGTTCGACCACAGACCCAGCTATAGTGCTTCTCCTGGATGGACAGGGGTT
GTTCACGGTGACGACGTTGGATTCGCGCTGGGATATCCGCTTTGGCACAAGACTTCAACAGAAGAAGAAAAACTCCTGTC
CCGGCGAGTTATTCGGATTTATGCTCACTTTGCACACACGGGGCAACCTCCGACTGTAAACGGCGATGTTTGGCCCTCCT
ACACGCCGAACAAGCCCCATTATCTCCAGATCACAGCCAAGAACTACACGGTGCATCACAGTTCAATGCGTTCCGGTTAT
TGTGACTTTTGGCGAGCGTATCTCTTGCCGAAGAAACTCTGAGGCTTCGACTGGATCGCCTCGAGCTTCGTGCTCACTCA
GTGTATGAGCGCCTCTGACAATCCCGCTGCCAAACCTATCTGTAATCGAGTAGTCATCTTCAACGGAAGTTACGCTCACG
TTACGAACTCCGCGTGTTCGAGTCAATCCCGACAGGCGTGTAGAATGGCGATCAGATCATCTCAGTCGATCTACTCCGTA
TCTTCAAGGATGTCATCGACTTCCGGACAACGACCGGGAAGCACCACACCCTACACGTCGCTCTTGAAGATCTCGAGCTC
CCTAACGATATTTGATAACGTATGACCATACGTCTCCTGCTCGGACGATGAGCTACGGAACGACTATCAAGACTCGCGCT
TAGGTATAAACGCCGTATTTATTATCCGTTGAAAGCCCCCATGTGTTATGTTTTATTTTGTGACGAAGGAATCCATCCAT
TCCTGCGGATGGGCACTGTTAGAAACCACGATCAACAGGAGCTGAGAATCGCCAAGAACGAAAATCGTGGGAGGAGCATT
ACGTGAGACAAGGTCGGGGATCCAACAACTCCAGAAGTCGTTTGTTTTTGATGAGAAAAAAAGAGGAGATAAGCGATTGG
GCGGCTCGACGACTCTGATCATTCAAAAACGGAAAACAACCAAACGTACAACGTGCAGAAAAGCCTGTATGTAGCGATCG
CTGTATCGAGGGGCCCTCCTCGAACCGGGACCTAAGCAGCTTGTAAGTTGCCTCCCCCATCATCTGACGAGGTTTGCGGA
AAAGACCATCGTGAAATATCACAACCGGCGTCAGCAGTCAGACTGGAAACGATGCGCCGTCAAATCCACGACCACATATT
CCAAACAAGCAAAAAAACATTGCGCCAGCGCACAATGCACTCGTTTTCCGGTACCCACTGAATGCTGAACCCCTGAGATC
GCAAACATCATCTACGACAAATAAAATGCCTTGTGATACCGTTCCCTA
>Cluster-14096.43875
CAGCTATCCAGATTTGGTTTATTATCGTCCTCAGAGTCGATATTTACAAGCTGTACAGATTGAACAGGCTCCTGAGAGCC
GTGAGAGAGCTGGGCACCATATTCGAAAAGTTTGTCAACATATTGCTAATCTCTGCTCTCTGAATCAATGGATTTTACAT
TCGCTCAGGTGCCGCACACTTTGTGCCTTTCGATAACGTTTGAATTCGGTCAGCATACCAGCAAGCAGCGGACACCGCCT
AGAGCTGCTGATTGAGGATGGCATCCATGCTGGGGTTGTTATCAACCACACTGGTGTCCAGCGAAGATCCATTCGATTGG
CTTTGTACTGTAAAGATCACGGAGGACGGCAACACACTCAGGGCGGCGGGCTGAGGTCGGTTCCGAGGCAGGGTCCCCGG
AATGCTGTCGAAAGGAGACTTGACGCTATGCCGGGGCAAGCTGAGTCGACCGCCTCCTCCGCTAAGCTCCAAGTTAAGCG
CCTCGTTCTCGATGAACGCCCGGTAGTCCACAGCGTTGTTGACCGCCGGAACCTGAAAATGCACCTGCGGAGGTACGGTC
GGCTTCATGATTCCATGCGAGGCGATGTGGTGGTTGATGGTCGCATGCTGCTGGCTACCTGAATGGTTCTGTTGCGTCTG
CCGCGGAGACGAAGGCGGAGGATTCCGGAGAATACTTGCGGTCACAATCATCTCTTGCTGCTCCTTGCTCAGGCTATAGT
TACTCTGAGAGTTTAAACTACACCTGCTCGACGCCGACTGGACGCCTTCCTTGGTTCGGCGCTGCTTCTTTGGCTTTGAT
TTCTTCTCCTCTTTGACACGATCCCTTTGGTAGTAGACACCACAAAATACTAGCAAATTGAGCACAAGGAGGGAACAACC
GACAGCAACCGTGACGCTGAGTGCGGTAGAGTAACTCCCGTATTGAAGAAATAACGTCTCCAGAGAAACGGCAGGTGGAA
CATTGCCGCTGCTGACGTTATTGGACACGGAAGCAGCGGCGTTTTCAGGAATTGATGCCGCCACCGAACCTTCCATGGGT
AACTTATTTTCCTCGATGCTGTGTTCACCTTCGTTTTGGGTCTGAGTTGTTGGTCGGCCCGGAAGTTCCAGGACACGGGG
ATCCTTGAGGACTTCGCCGTCAAATGAATGCGGGTTGTCATGACCGTCTAACAAATGGTGTCGAGGGCTCACGTCATTTC
CGCCCGGCCTGTGGAGCAGAGGAATCAAATGGTTCCACAGCGAAAGTCTGTGAGCGTGGTAGTGATCTTTGACTTTGGGT
TTCATCCCGAGGTACATGTACTTCTGATGGGTTAGATCGTATGCGGGCCACGCGATCTTGTCGAAGCGTCCTTTCTGACG
GTCTCCGTTGGCGTCACTGCCGGAGCTCTCCTGAGCTGGAGCGGCAATACTCGGGTCCCCAGCTCGTGCGAAGTTACTCC
AGTAGGTGATAAACGCCTCGGAGAGAGCTTGTTCATTTTTGCTGAAGTTGCTCTTGAAGTGGCCCATGAGCGGCATCAAC
GGAGCTCCGAAAAGGTACGCGAGGTCCTCTCCGTGTACGGCGCCCACGCGGTTCGGGTAGTCACCGTGCTCCGTCATGTA
GCCGAATAGGTAGACGAACGAGTTCTTGGCCATCTTGGCGTGTACGTTCGCCGCTCGCATCAGAGGCGCAACGATCATCG
CGTCCCCCAGAATCTCGGCCGTACCATCCAATGTGCTGAGGGGATGTTGAAAAGGCCTCGTCCAGTCCGTGTACTCGTTG
ACGATGGTGAGGAGAATTTCTTGTTGATGATAGCTGAACAGGTTTCGAACTAGCGTCCGCAAGATGCGGTCACGACGATC
GATTTCGATTCCGTATTTCTCTTCTGAGGCCGCGATGAAAAAATACTCTTCAACACTGGTGATTCCGAACATGACGTCGT
ACGACTTGAACTGCGCCGAAGCGTGTTCCTCCATGAGCACCGAGGGCTCTCGAGCCACAACGATCCCGTCGACGCAAGGC
CCAAAAGCCGAATGGTACTCAGGAGCTCGGATTTCTATCGCAACAATTTCGGACGCAGGCTTCGTCTTCAAACAATCTAC
GAGTAGTCTCGAGTCCTCTGTTGGACACTCCAAGGCTTGAGCGATACGCTTCGTAAACTTAGGGGCGTCTCGTGAGATCG
CCCACGGGCTGAGAGCAGATCCCGACATCAAAACGGCGCGTTGGAACAGACCTCTTGCCATCGGCGTCAGCATGAGCAGA
TTAATGAGGGCGGCGCCGTGTCCATGGCCGAAGATGGTTACATTCCTAGAATCCCCTCCAAACTCTGCGACGTTGCCCTG
AATCCAATGCAGCGCTGCGACCAGGTCCAGTAGTCCATTGTTCCCTCCGCGGCCGTTTTCCATCGGTGGCAGAAACCCAA
ATATTCCTAATCTGTAGTTAAGTGTTATAACTACGACGTTTCCATGACTAGCTAGGATGCTCCCGTCGAAAGAGTTTCCT
GAATTCCACTCGAACGATTCCCCATGGATGAAGACCATCACGGGTAGATGCATCGGTGAACGACCAACGATGGCTGGAGA
ATAAATGTTGAGGTAGAGGCAGTCTTCACTTTGTTTGTGAAGAAAGGGCACGAGACGCTGCAGGTACTCCAGGCGACCGC
GTGGCATCCGTTTTAGCGCCTCGGTCTCATTATGAATGTCCGGCGGTCTCTGTGGACAAACGGGCGCGAAACGATCCGCC
ATCCGGATTCCTTTCCACTGTGTCGGTGTTCCTGGCGGCATGAATCGCATGTTGCCGGTCGGCGGGGACGCGTACGGAAC
CCCCAAGAAAACTTCGACAGGTTGTAAACCAGATCGCGAGGCCTGTTCCAGCGTCACGATGTTTCCTTTCAGAGCCCCGT
AGCGCGTAGTCACTGTTCGTGAACTCAGCCTGCTAGCGGCTAGCGGACCAACGAAGCAACAGAGCACTCCGAGTAAAAAA
TTCAACGTTAACATTATCCGTGGTTGCGTTGGAGTCGACGATGAGGTGATGCCGAATTCCGGTCACTTTATCACTCGACA
AAGCCGATGACTTTGAGTCACGGAACTCTCACGAGTGCGGGTCTGCCGTTGTTGTCATTCATGTTTCTGATGATGTCGGC
TCACTGACGACGATCGGACGATCAACGCGCGGATCGAACCCTCGGCCACGATGTCAGCAGCACTGGACACTGTGCATGAG
CGAATCGCCATAAAAACTGCACGGACAAAGGAAGCTGTTCAGGAGGGCAATCGGCGCCGTCCGTTCATTGTGAGAGTAGA
GTCCACAGGGTACGAACATACGCCTTCGAAGCGGTAAGGGTAAGGGAACAGCGGTTGTCCCTTTCCTCTCCGATGCTTGC
ACCGACACCGCCGCCGCCACAGCCAAAGACTCCGTTCCTACCACGCACCGTCCCGCAGCCGATTTCCCTCCTCCAACGGA
TCCTTATCCATTGCTTTCGG
>Cluster-14096.44003
TCGGTATTTAAAAAAAATCGATTTGTTATTGTATTTCTTTTTACATATATTCAGTCAACACTTATTTACACTTAGAAATC
AGCGTTGCCGTGTTTCAGCTGTGATGCAGAACTCGATGAATCCACCGAGAAGTTTCACTGCACTTCGACGACGGTCTCCA
ACTGTTGGTTGATTTCCTGGGTCCTCTCTCTCTCTCTTCTTTCTTACTTCCCCTCTAACAAACTATTGAGCCTTCCTTCT
GTTCATTGGAGCATCGCATTGTAATAACGGGCTGTCGGAGCCTTCACAGGTTGCTGCTCGTGCCTTGAACCAAAACTTCT
TCAGAGACCGAGAATAGGGCGGGCGGGTCGGTCAGCAGTCACAATAACATGGCTCGCGCTTCACAAGACCCGTTCGTGTT
ACTTAGAACTTCTCTGAGATTCATCTGTGTTTTGTTCCCGTTTTGTACAGTTTATACAATGAATCTTCTTCCAAATACGC
ACGAGACGGACAATCCACGTCACGTTAACAGATTTCGAAACCGGTAACAATCATCTAAATTTGCTTTCCGGCCGGATGAA
GTTATTTTGAGATCTCCGAGAGAAGGGAACGAATGTTTTGGATTGAATTAACATATTCTTTCCCGCTATTTGCGTGAAAT
CCGAGCTGGTGGATGAGCTGGCTTCGAAAGAGTCGGTGGTTCTTGTCTCGCAATCGCAGATATTATACAGAAAAGGTACA
GAAGCAGGTTGAAAACTAATGCTGAGAGTGGTTGAGATTCGTTATGATGTCTAAGTCGGTTTCGGCCTTTTGTGGATTTT
GTGGGAGCGTGAAAATGACGTTTGGAGCCATTGTCATCATGTGATGAGAATTTAGATGAGGCTCGACCGTGGACTGGGGT
CGAGAGAGTCGTGGAAGTGTACCTATATTGTGTCCATCGAAGGGAAGTTTTGTTTGACGTGGCAATGTCTGCATCGGCTG
GCCGGTTGAATTTGAAAGGGTCATGACGTCAGGCTGCGCGTTTCCTGCTTGGCAGCCGGGATCTCGGAACACCGTTTGCT
GGGGGTTAGGCACCTGGAAAAACGCCACCTGCGGCGGTAAAGGCTTCACGGCGACATGATGGTGTGGATTGCTGATGTGC
GCGTGGTGCGGATTTATAGTTGCCGTATGCACTTGTTGAACCACTTGCTCGTGATCGGGTGGTGTGGGCGGAGGATTCCG
CAGTGCCTGAGCTGTGGCCATCATCTCTTGTTGCTCCTTGCTGAGACTACAGTTGCTCGCGGAGGTCAAACTGCACCCGC
TTGCGGCGGACCTCATGCCACTCTCCTGTTTCCTGGCTTGCTTCGCCGCCTTTCGCTTGTGCAGCTTGGCTTCGAGCTTT
GTTTTGTCCCTCTGGTAGTAGACGCCGGCAAAAATGAGCACGTTCAAAATAAGTAATGAACAACCGACGGCGATGGTGAC
GCTGAGGGCCGTTGAGTAGCCCCCATATTGGAGCAACATCGAGTCGTAATTGCTTGGTGGAATTAGCTGGCCTGAGCCAT
TCACTGCGCTTGCGTTCTCCGGAACCGAGGCCGCGACCGATCCTCCTCCGTCCTCACCCCTTTTGTCGGTTGAGTTATGG
TGGATGATGTCCGCCGTGGAAGGGGTTGATGCCGCAGTTGGCGTGTCGAGAACGCGCGGATCAACGACAACGCGTCCGTC
GTAGCTTAGCGGATTGTCGTGGTCCTCTAGTAAATGATGCAGAGGGCCCACTTCGGTTCCACCAGGTCTGTGTAGCTGGG
GGATGAGATGCGTCCACAACGACAGCCTGTGCGCATGATAGTGATCCTTTACCTTGGGTTTCATGCCAAGGTGCATGTAC
TTCTGGTGCGCCAGGTCGTACGGGGGCCATACCGTCCTCTCAAAGCGACCTTTCCTTTGGTCCGGAGTGGGAGTTGGCTG
CGCCTCATTGAGACTTGCCTCATGCATCGAATTGCTAGGATCTCCGAATCTCGCGAAGTTCGTCCAATAGCTCATAATAG
CTTCAGCGAACGCTTGCTCGGATTTACTGAAGTTTCGCGCAAAGTGTCCCAGATGGGAAACCAAAGGCGCTCCGAAAACA
TAAGCTAACTCTTCGCCATGAATGCAGCCGACTCGGTTAGGATAGTCGCCGTTTTCGGTCTGGTATCCGAACACGTAGAA
ATACGTGTTTTTGGAGAGTTTCGCGTGCAGGTTTGCAGCCTTCACTAGC
>Cluster-14096.44036
CAAGGATGAGGCCTCTGATTCTGTTGTGTTGCGTTGTGATCGGTGTTCTCGGCCAACCGATTGCTGACACCTCACTCGGG
AAGATCACCGGCGAAACTCTGAGGGTTCTCGACGTGGAAATTGAAGCTTTCCTCGGAATCCCCTACGCCAAACCGCCTCT
AGATGATCTTCGATTCGCTCTCCCTGAGGCCTTCGGATCGCTTGGTGACTTCAAAGCAACCGAGTATGGGCCCTCGTGCT
GGCAGCCGAGCTCCGGGCCTCTAGCACCGAAGAACCGGAAACTCAGTGAGGATTGCCTCAAACTGAACCTTTTCCGGAAA
AAAGGAACTTCGAAGGATGACAACAAAGCTGTAATCGTTACCCTACATGGCGGCGGCTACGTGGCAGGATCGGGCTCGGA
TCTTCTGCAGAACGCAGCTTCCCTCGCCGGAGTTGGGGACGTTATCGTTGTCAGTTTGAACTACCGGCTCGGAATCCTCG
GTTTCGCCGACATGAAGAAGTTTGCTCCGGGAAATCTGGGTCTTCACGATCAACGCTTAGCCCTTCAATGGATCCAAGAT
TACATCGAGGACTTCGGTGGGAATCCAGGTCAAGTTACGGTTATGGGAGTGAGCGCAGGCTCAATGTCGCTCGCAGCGCA
GATCATAACGCCGATTGATGACCGGAAGCTGTTTAGCTCAGCCGTAATGGACGCGGGAGTCGTGGTCAGCAACGGGTTCC
ATGAAGATTCAGAGAGCAGCTATGCCCGGATGAAGAAAGTTGCGAAACAGCTTGATTGTCCCGTTGATTCAAAGGAAATG
GTAGAATGCCTGCGGAAAGTTCCCGCCGAGACGTTGATCTCGTTCTCACTCAACACCACCGGCGAAAACGGTATTTCTTA
CTTCGTAGCAACAACGGATGGGGTTTTCATCCCTCGCAACGTCGAAGAATACGTCGAGGAACACTCGGCCGAACTTCGTA
AGGTCCGCACCATCATAGGTTATGCGAAGGATGAAGGTACTTTCTTCGTAGGCAGCAATTTCATGGCAAAAGACTACCCG
AATCCCAAGTCGAGAGAGAAAATACTTGACTACTGTCAAAAACTCGCCCGAAACTATGGCTATCCCCTTGACTTCACGCG
AGAAAGCACAAAACAGTCTATCAGCGATCTCTATGTTGACCGATACCCAGAGAGCCCGTTCAAAGCTATTGCTGAGTTCC
AGTCTGACGGCATCTTCAAGTGTTCGATAAACGAATTCATACGAAGCTATTCCGAGCACAACGATGAGCTGTACGTGTAT
CAGTTCGAGCGGAAGCTGCAAACCGCGTATGCAAAAGTACTTGATCCGGTAAAGCTCGGAGCTTTCCATCTATCTCCGTA
TTTGCACTTCAGCGGTGCTTTGTTCTTGAGATCCGACACTGTTCATCCTGAAGACCAAGCATTCATCTTGGATTCCATGG
AGATGATCGCTAGCTTCGCGAAATCGGACGATGCTATCACATTCCGAGGAATGGATTGGCCAAGCTACTCCAAATCAGGC
CAGATCATGCTTCTCGATGAGAATCCTTCCTTACGGAGAGGACTTCCGAGTGAACGGAATTGCCGCGAGCTATTCGGCAG
AGTTGGGAAACTGCGCGCGCAGACTTCAAAAACTGAGCTGTAGAACTGTAAGCAGAGCGTGTACTCCCAAACGCAGAGAC
AACTTTGCACTCTGAATTGAATTTCCGATGCGACGCATCCAAGTCAATAAAGTGAGCCCAGTGTTAAGTTTCCGGTATTC
TGTATCACCAGGTCAACAAGTGACAGTACTTAACTGATTTCGAGGCGATATGATGTTTCCGATAAAGTTACGAATGACGT
TAGG
>Cluster-14096.44875
CAATCTCACCATTGACACCTCTAATTCTACTGAAGACTGTTTGTATCTCAACGTCTGGACTCCCGATGACTGCGTTCTGA
ATGCAACCTGTAACCCCAAGAAGTGAGCCCCCCTATTCAATGACTCAACTTATCGTGTCCAGGGACAGTGTGAACTCGGA
TTGCGTTCAAAGACGTTGTCGTCAACGTTTCAGATCCGTCATGGTGTTCATTTACGGTGGAACTTACACTTTCGGCTCTT
CGGGATGGAACATGTATGACGGGGAACAATTGGCTCTCCGCGGGGATGTAGTTGTGGTCAACTTCAACTACCGCGTCGGT
CCATTCGGGTTTTTGTATTCTGCCACCGAAGACGCTCCCGGGAACGCTGGGCTCTTCGACCAACTGATGGCGCTGAAATG
GGTGCGGGACAACATCCATCGGTTCGGCGGAAATCCAAAAGATGTGACGCTGTTCGGTCAGAGCGCTGGCGCTATTTCCA
TTGCATACCACATGGTTTCACCTCTATCACAAGGATTGTTCCATAAGGTGATAATGCAATCTGGTAGCTCGTTCTTCCGA
ATGACCGATCCGACGCGTGAAGGTCCTAAGAAAGTTGAAAAACTCGCGAATAGCGTTGAATGCCTCCAAGACGGAGAAAC
CATCGAAACTCATTCCAAAGAAATCCTGACGTGCCTCCGGAAAAAAGACGGGAAAGAACTCATGGAAATGACTTTTTCAA
CATTTGGCTTGAATGCTTTGACATTCTTTCCTATTCACGGCGATGAGTTCTTACCGAGACCCGCCCAAGAGCTCGTCACA
TCTAGGAAACTCCCAAAAGTCCCGGTGCTGATCGGCAACAACAAGGATGAAGGATCGTATTTCATTTACTACTTGTTCGG
TCGGACGCTGAGCTTGGACGACCTCGACATGGTTACCAAGTACGAAATTGATTTGTACGTCACATTCGGTTTGCAAATGC
TTCTGCAATCGAATGTTCGAAATATTCGAGCGCAGTATTTCGACGGAATTAAGGAAGAAGAAACGATGAAAGCTCTGCGT
CAAGCGGCAGATATGGTAGGAGATCTCGCAATGGTGTGCCCCACGAAGTATTTCGCGGAAGAAGCCGCGGCTCAGAATCT
CACCGTTCATTATTACGAGTTCGACTTCAGGAGCTCTTTCGGTACATGGCCGGACTGGGTGGGAACGACTCACGGAGAAG
AGATACCTTTCGTTTTCGGCCACGCGTTGTCCGGCTTGGAACCAAATGCCACCGCGCAAGATAAGGATATGTCATCAGAG
ATCATAAAAATCTGGACTGATTTCGCGAAGACTGGGTCAACGCCGACCAAAGTGAGAGGGACCCCTTGGCCTGCTTACAC
GGAAAAGAGCCAGACCTATCTTCGATTCGGCCAGCAGTCCACTGGTATCGGACGAGGTCCAAACGAAAGGATGTGCAACT
CATGGCGAAAGTACCTCATAACCTGAGAATCGAGAATCTCAGTGTTCTTCCGGCTATTCAACAAACACAAGCCTGTTTCC
GGAACAACGATATATCTTAGAAGAAATGAGCTGTGACGCATCCACGCAGCCGCGTTCGTTCTGTCTCCTGTCACGGGGGT
GGCTCATCGTTGTCTGTTGAAGTTCGGGGGTCGGTGGGAAAACTCACTATTCCCCTGAGCTCGGCATTTCCGACCGAGCC
GAAGCGGGAGAGTCCGAGATATTATAGTTGAGCTCCGCGCAGCAGAACTATGAAACATGAAGGAGAATCATCCAAATAGT
CAGTAGAATATAGTCTCGTATCGGAGTGGAGATAGGATCAAATGATGATAGATAACACGGAGAAATTCAGATATTCCATA
GCTCCCGAGAGGGTCACCGGGATGATCTCGGGTTCAAATGTCGGAGATCGGAGATAGCTGTAAATATATTATTGCTAAAT
AAATCGACGTTGAGTCAAGAATGTCTCCAG
>Cluster-14096.46124
AGTTTTCGATCGAGTCTGTGTGAAGAGTTCAGACTCCAACAATGATGTTGAAAACACGGATGTTCAGAGAAGACTTTGAC
GGGGAACGAAACAAAATCACAAGACTCTCGCGTTCGGAACTCACCTTCGAGTCCTTGCTCTGTTTTACCCGGTCCCGCTG
ATAGCAAACTCCGCAAAATATGAGCAAATTAAGTACAAGCAGTGAACATCCAACTGCGATAGTGACACTGAGCGCAGTTG
AATAGCCACCGTACTCCACCAAAAGGTTATCCAAGGACTTTGGCGGATGCTGGATTCCGCTGCTGGCGTTTGAGACTGAT
GCGGCGACGTGCTCTGGAGTTGAAGCGGCCGCCGAGCCTTTATGAGCTAACCTGTTGTCCTGGAGAGCGTGATCTTCATC
GTCGTTCACGCCACCAGGGCCTCCCTTGAAGGTGGGCGTCTGCCGGAGGTTGGTTCCGAGAATGACTCCATCAAACAAAT
GTGGATTGTCGTGCCCTTCCAACAGGTGATGAGAGGGACTCACATCCGAACCACCAGACCTGTGCAGCATCGGTATCAGG
TGGTTCCACAGAGACAATCTGTGTGCGTGATAGTGATCTTTGAGCTTTGGTTTCATTCCTAAATACATGAATTTCTGGTG
ATTCGAATCGAAAGCTGCCCACGGCAATCTATCTAAACGATTTTTGTCTCTCGAGTTATTCCGCTCGGAACCCTCTCCGA
TGTCTGGGTATACGCTCGGGTCCCCTGAACGAGCAAAGTTGCTCCAGTAGCTGACGTAGGCTTCCGCGAGAGCTTGTTCG
CTCTTGCTGTAGTTGCCATCCTTGAAATGGCTGTGGAGCGGCGTCAAAGGAGCGCCGAACAGATAAGGAAGATCTTCGCC
ATGTGCGCCGCCCACCCTGTTCGGGTAGTCGCCGTGTTCTGTCATGTACCCAAAAACGTACACGAAAGAGTTCTTCGCCA
CCTTTGCGTGGAGGCTGGCCGCCCGGAAAAGAGGCGCGACAACAAGAGCGTCTCCTAGAATCTCGGCAGTTGAGTCAAGA
ATGGAAAGCGGATGCGGAGGGAAGGGCCGAGTCCAGTCGGTGTATTCGTTCAACACCGTGAGAAGTATCTCTTGTTGATG
GTATGTAAACAGATTCCTCACAAGGGTTCTCAGGATCCGATCTCGTCGTTCTACTTCGATCCCGTATTTCTCTTCCTCGG
CCGACATCCAGCCATAGGCCTCAAATGCGGTGACTCCAAATATGACATCGTAGGTTTTGAACTGAGCGACAGAATGCTCT
TCCATGAGAACTGAGGGCTCTCTGGCAACCACGATTCCGTCTATGCAAGGCCCGAACGCCGAGTGATATTCTGGCGCCTC
TATCTCCACGGCGACGATGTCTAAGGCAGGTTTGGTTTTCAGACACTCGACGAGTGCCTTATTGTCCTCGGTGGGGCAGT
CAAGAGCTTGACCGATGCGTTTGGTGAACTTCGGAGCTTCTCGGGCGATTGCCCACGGACTGAGCGCGGATCCGGACATT
AACACAGCTCGTTGAAACAACCCTTTGGCCATTGGTGTCAACATGAGCAGATTCGCAAGGGCGCCGCCTTGGCCGTGTCC
TATAACTGTGACATTCCTCGTGTCACCGCCGAACTCGCCGATGTTTCCCTGGATCCAATGCAGCGCCGCCACGAGATCGA
GAAGGCCGTTGTTGCCTCCACGGCCGTTCTCCGAGATCGGCGGCAAAAAGCCAAAAATGCCGAGTCGGTAGTTTAGGGTC
ACGACGACAACATTTCCCAAACTCGCCAGAAGCGTGCCGTCCAACGAATTCCCTGAATTCCATTCATACGACTCTCCCTG
AATGAAGACCATCACCGGCAGATGAAGAGGTGACCGGCCCACGACGGCCGGTGAGTAGATATTGAGGTACAAGCAATCTT
CGCTCTGCTTCTGCAGGAACGGCAGCAACCGTCGAAGGTACTCGTATCGACCTCGAGGCATCAGCTTCAGGGCCTCCGTC
TCATTTTGGATGTTCGGCGGTTTTTGTGGACACACTGGCGCAAAACGGTCCGCCATTCGAATGCCTTTCCATTGAGTAGG
CGTGCCGGGAGGCATGAATCGCATATTTCCCAGCGGAGGTGAGGCGTAAGGCACCCCTAGAAACACTTCAACCGGTTGAA
GGTTTTGACGCACTGCTGACTCGAGGGTAACTATACTTCCTTTCAGAGCTCCGTAGCGCGTTGTCACTGTTCGAGAACTC
AACCGGCTGCACCGAACGTCCGGAAGCGCTATGAGCAGGAGAAGAGCGATGG
>Cluster-14096.48773
GGCCGTGGTAACAATCGGCCTCTTCCAACTCGATTACGATTGTTTTTCTAACGACACTGAGTACAGCTTTTAGCAAAACT
CTTCCCAGGTCCACGCAAAGCACTCTCTCCGGTTGCGGGCGCTGGCTTTTCGACGACGCGTCGTCTAGGCGACCGGTTCA
CCATGTTGCGAATGATTCTATTTTGTTCTTCTCTCGGTGTCGCTCTTGGTGAGCCGACAGTCGACGGTTCGCTTGGCAGG
ATAACAGGCATCGTCGAGCGAGTTCTCGACGCTCACATTGAGTCGTTCCTTGGAATTCCCTATGCGAAACCACCCGTGGG
AAAACTTCGCTTCGCGCTGCCAGAAGCATTCGGACCGGTTGGAGACTTCCAGGCGACAGAGTACTCGGCACCTTGTCAGC
AAGTTGCGGATCCGTCGACTCCGCTGGGGGACGAACCCCCGAACGAGGACTGTCTTTACTTGAACGTGTTCCGCAGACAA
GGCACATCAAACAATGACAGGAAAGCGGTTGTGGCGACCATCCACGGCGGCGGATACGTCGTCGGAGGAACAGCTGCCCC
CTTCGAGAACGCAGCACCCTTGGCCGGAATCGGCGACGTGATCATCGTCAGCATGAACTACCGACTTGGGATTTTCGGCT
TCGCGGACATGAAGGAATTCGCTCCGGGCAACTTAGGTCTCCGTGATCAACGCATGGTGTTGCAATGGATCCAAGAGCAC
ATCGCTGACTTCGGGGTGATCCAGGGAGGGTGACCGTCATGGGAGTGAGCGCAGGCTCCATGTCGATCGCCGCTCAAATC
ATTACTCCCATCGACGACAAGAACCTTTTCCAATCCGTTATCATGGATGCCGGTGTTGTGCCCTGCAACGGATTCCACGA
GAGCTCAGAGAGTAGCTATACCAGACTGAAGAAGATCGCTGTGCAAGTGGGCTGCCCCGTAGACTCGAGCACCATGGTGG
ACTGCCTTCGGGAAGCGAGGGTTGAAGATTTGCTTCCTCTAGCCGTGAACACAACAGGAACAACTGCAATCACGAGCTTT
GTTGCTACAACCGACGGAGCGTTCATTCCTCGTGACGTGGAAGATTACGTTGACGCGAATTCAGCCAAACTCCGTAGAGT
CCGCACGATCATTGGTTACGCCTTGAATGAAGGCACATTCTTCATGGGTCGCACATTTCTAATTTTTGACTACCCCAACC
CCAAAACGAAAAAGGACACCCTCGAATACTGCAAGAAACTCTCGATATGGTATGACTACCGCCTGGACTTCAGCGACGGG
GAGACCGAGGAGTTGATTCCAAAACTTTACGTTGACAAACACACTCCTTACAACGCTGTCGCAGCGTTCCAGAGCGATGG
CATTTTCAAGTGTCCGGTCAACGCCTTCATCCGAAGTTATTCAAAAGTCAATGACAGAGTCTATGTTTATCAGTTCAATC
GTAAGCTCAAATCGACCTATGCAAACCTCTCCGATCCAGACACGCTCGGGACGTTCCACTATTACCCTTACCTGCACTTC
ACTGGCGCCTGCTTCAAGAGGACGGCTCCCGTTAACCCCATCGATGAGAAATTCTCTCTGGAAGCCATGAGCTTGATTTC
CAGTTTTGCCCGGGGCGAAAACAATCTAGAGCTCCGTGGAACGACCTGGCCAAGTTTCTCAACATCGGGTAAAGTATTCA
TCTTCGATGAAACGCCCTCTCTGCACGACGGGCAGCCCAGCGAGAACAGGTGCCGAGAGCTGTTCTCTTCGGTAGCCCCG
ACTTGCGACAGAAAGTCTACTGTGGTGCAGTGTCCCAATGTGTCTGGACAGGTCTCAAAACAATAAAACTCGATCAGGGT
ATCGTCGAGAACTCGACGTCGAGTTGATTTCACCGTATGTTGAAACCATGTTTCGAACGCTTCATTGAGTCTCAATCGGG
ATTAAAACGACATCGATGCCACGTCCGCCTGCCACTCATTGTCAAACGTTCTTACAAAGTTCTTACAAGTGCAATTGGAG
TTGAATGCGAAGTCTCGGTATTCAAGCCTGGACGCGACGCTTATTGACCTGTTTGCCATTCATTCCTCTCGCAAGTCATT
AGCACTATCTATGGAGGTCTAGCATAGAGCCCGTGACTCGTACAAGAGGAGAAAAGTTTGACGAGTAGTGAGGATGAAGT
TGCAGCAAACGCGAGGCATGGTTTTCGTGAAAAGACGAGAAGTTCCGTGGAATGCACCGATCGCTGCGAAACTCGACGAG
CTATCATTCTGTAGTTTCTTCTCGAAACTTGCCGGTCTCCATGATGATCCTCGGGCTTTATTACGCTGCGAAGTATCCGC
TTTCAGCAGGGTCTACGCAACTGTACCAAGTGTTCTGTCGCTCGCTATGACGTTCCAAGCAATAGTGCATGTAGCCACTC
CGTCGCTTGTCCCCGAAGAATACACCGTTTTGACTTTCACGAACATGAAAGATATGTCCATGTTAGATTTTCATAAGAAA
AACATCGTTGGACTGTGATTTTCGTGGGTGAATTTTGTAAAGAGCGCGACTCTTGATGGTACATCCCCATCCGCAGATAT
ATCAGACCGATCTACTCCGTAGCAATGACATCGATTCGCATAGTGTTGGCTGTCGCACTACACAAGAAGTCGAATTTAAT
TAGCATTCGTAGAATCATACGCGACATCTAAAACGACCCGTACCTTGGGAATCACTGCATCGATATGGAGAAAATCAGAG
TCATGTTCGTGGTCGTGACCGTGAGCTATTTCCTGTGGACTCTACCAGCGGGAATCGCCTTCGTTATAGCCTCACCTTCC
TTCGCGAGGAGACCCCTCCTCTACGCGGTAGTCCTTGATATATATCTCTATGTATCTAGCATTGGCATTGCTGGATGCAC
CTTGCTGGTTGTGAGCCTGTTTGTTCTATTACCCCTCCTGAGGATCGTGACGGACATTTTCAATGCTGCAATCGGATCGG
GGGATATATTCTTGATGCGGGTAAGCCTGTCCTCGACTCTCGTCGG
>Cluster-14096.48842
AAGTTGGCCCACGCTTCCATGAGCAATTGACTCATGTTCCTGTCCCCGTCGCTCCAGTAGACTTTGTTGAAGTCATACTC
TGTAGGGTAGAATTTGGGGTCCATGAACGGTGCCCCGGAAACGAGTATGCTCTCCAAATCGTGCGGCACACGATTCCACG
TTCTTCGTTGAGGTAAGAAATAATTCGAAGTCAACGAATAGTTCATCACGTATTGGTAAACGGGAACATCGATCTCGAGC
AAGAGCTTCACCATGCGATCCATAGGCGCCACGTATAGCGCATCGGTGAACATGTTGACGTATTCCTCGAGAAGCAGTGT
CGAATTTTCCGTGTCCATCCACGGTGTATACATAAAACGGATCGCGTCGATAATGGCGTTCTCATTTATTGTGTAATTAT
AGGTCTTGGCATAGGCCCGAATCTTCTGGTCGAATGTGTCCTTGTTCATCTGCCATCCGATGTTCTTCAGCTCCTCATCG
TTTTCGACCACGAAGCTCGCGTCATTGACGCTCACTCCGGTCATGTAGGAGAACTGCCGAACTCTTTCTGGTCTCGGTAT
TTTGTTCTCGAGGTACTCGAGAGGGCTGTGTGGCATTCCTGGGAACTTGTACCTCGTGTTCCGATCCAGCACAGGTCCCC
AAGGTAGCCATCCTCGGAGGGGTGTGACCGTTGTCAGAGTGAATTCCACACTGTTGTTGCTTTTCCGTTTCAGACACTCC
ACGAGTTGCCAACTGTCGGTTGCCCAGCAACCTATCTGCTCCCCGTAGAGCCTCGAGATGTTCCTGACGAAGATGGCGTC
ATCGATGGAAGCCCATTCCGCCACAGCGCTACCGGACATGGCAATGACCCGCCTGATGTGGAGATTCTCCCCATAAATCT
GTTGCATCATGTGGATTCCAGCAGAGGCGGCTCCTGCCCCTGGTCCGAAGAGGGTTATTCTCTCGGGGTCGCCACTGAAT
TGTTCTATGTTGTGGTACACCCAATTGATAGCGGCTCGCTGGTCGAGCAGACCGAAGTTCCCGGCTGACGAGTTGTCGCC
CGTGGACAGGAATCCGAGCGCTCCGAGACGGTAGTTGAAAGTAACGACAATGACCTCTTGCGTAGCGGCCAACATATGTC
CCGGAAATAAGTTCCCCGAGCCGTGGCTGTACTCTCCGCCGTGAATGTACATCATGACCGCGTATCTCTGTCCACGATTC
ACTTCATCATTAGGAGTATAGATGTTGAGGTAAAGGCAGTCTTCATTGACCTGCTCGATCCCTTTGCTCGAGCCGGTATA
GTTCGTATGCTGGAGGCAGGCAGGTCGAAACTTCTTCGCCTCCACATTTCCTTTGAACGTCAATGGTTGCGGCTCCCGGA
AGCGGAAAATCCCTAGGGGTGGCTCAGCGTACGGAACCCCGAGGTAGGCCACTGCCGACGCCGGATAGTCTCGCTTCGGG
AGCTTCAAACCACCTTGCTCCACGGGTCGATCTTCGCGTTTCGTTGACGGGGTATCGCAGAGGTACACTACTTTACCCTC
GTAGGTACCGTAGTTTGTCTCCACACTTTTGGTGAGGGGCAGGTTGTCCACTTGGATAACGTTACACCTCGAGTCACCGT
CTTCTTGGATTCGTCTCTCGACATCGATTCCCGGGTATCGATTTTCGTATGGGAGTCTCCCGTCCAAGTAGCGCGGTCTG
TCCAGAACTCTGTCATACTGA
>Cluster-14096.49601
GCAAATGGGATGGAATCTATGTTGCGGAAACGCCGGCTTTCCCCTGCCTCCAGGATGATCAATACTTCTCCGATAAGATG
CAAGTGAGCGGCGCGAACTCAACTGAGGACTGCCTCTATCTGAACATTTGGACGCCGAGTGTCTGTCGCAAACGAGCCTG
CGATAAGAAAGCCGTCGTCGTGCTGCTCCACGGAGGAGGATTCTTCAGTGGAGGCAATTCCTACATGTTCTATAACGGAT
CCTTCCTCTCTGCGCTCGGCGATGTGGTCGTCGTAATTCCCAACTACCGTCTTGGAATTTTCGGATTTTTGGACCTCGGC
ACGCCGGACGCCCCCGGCAACCAAGGCCTCTATGATCAACTGCTGGCACTGAAATGGGTTCAGAAAAATATTGAAAACTT
CGGCGGAGACCCCACGAAAGTTACCCTCATGGGGCAAAGCGCCGGTGCTATCTCAGCTGGACTCCATATGATTAGTCCAC
TGTCTCGAGGACTTTTTACAAGGGCTATTATGCAAAGTGGATCCCCCTACGCTCGTCCTTCAGACGGTGCGCTCCAAACC
ATTTCGAGATTGGAATCTCTCGCGCTCGAACTTGGCTGCTCGGTGTCGCAGCGGGAAGCCTTCAAAAAGGAGGACATCGT
TCAGTGTTTTAAATGGAGTGAACCGCGGAAACTCCTGGACGCTTCAAGGCGCATGGGTGGTGGCATGTCCGGCAACAACT
TCTTCCCAACGTGGGGCAACGAATTCCTACCCCTCGAGCCACGAGAAGCCATGGAACAGGGAGACATGGAACCGGTCGAC
GTGCTCATCGGCACGAATCAGAACGAAGGTGGAGCCTTCATAAACTACTTCTTGCACAAAGTTCTAAAACAGGATTCGAT
GAATGCCGTTAGTCCAGAAGAAGTGAGGTTCTACCTCAACATATTCATGAGGTTCTCACTCCAAACCGCTGCTAAAGAGC
TCAGCGAGTTTTATTTCAAAGGCGTCCACAATACCGTACAGGCTTTCCAATCCGCCTGTCTGGCTTTCGGTGACTTCCTG
TACCAGTGTCCAACCAACTACTTTGCCGATATCCTGGCTCGTTACGATCGCAAGGTCTACATGTATCACTTCGATCACCG
ACCTTCATTCTCGTGGTACGAGAAGTGGCTTGGTGCCGTACACTTCGACGAGTTCGTGTTCGTCATGGGCCAATTGTTCC
ACGGGGACCTTCCTTTCTCGCCCACGATCGATGAACTCCGTCTGAGTGCGCGTATGATGAAAATGTGGACTCATTTCATC
AAGTTCGGGGAGTTCGAGGATGCAAAATGGCCGGAGTACGCTCAATACAACCAGACCTACATGAATATCAACAGCAAGGC
CCTGCACGCCAAGATGCCCATCTCAACATACACTTTCATAGGGCAGGGTCCGGTTCGGAAGCAGGCCTGCGAGCTTTGGG
AACCTTACATCAAGGTGCACACATCGAAGAGCAACATCTCCTCAACTCCGAAATCGCAGCAGCTTACCCCGGACGACCAT
GACATCTCCCTCGAAAAAGTTATGGCATCGCAAGCTGAGAGGCTTGAGGAAGAAATAGGGAAGAGCACGCTGCGAGAGAT
CGTCAATCGACTTCGAGAACGACTTCATTGATCAGTGCGGGAGTGAAAGTTGCCAAAGAATTCTCACAGAATCCATATCC
TGCCATTCTTCATTTCATCCAGACGACAAGACGTTCTCATCTAATTTATTTATGAAAAACTCTAACGAGAAACCCAAGCG
AACGAATAAAAAGCTCAAAATGGCACAAGA
>Cluster-14096.50683
CAGGGACATCCGATGCGAATCGAAGTGCTGTAGCGATCGCGGTCGTGCTTCGATTGAGAGGTATTCCCCATGGGTGGGCT
CAAACTGACGCCAGGATATCTCCTCGGTGACTGGCCGTGACGGTCGCTCGGAGTTGACGGTCTCAATTGTGCTTGAGTTC
GGTCGCCCGGTCCGGAGGAAATTATTCCAGTAGTTCAGCATGAATTCAGAAACTTGGGCGTCCTGACGGCTGTAATTGAG
ACGTTGCTGGTTGTGCTGATGATCGAGGAGCGGAAGACCGAGCAGGAAACTCAGTGCCTCTTCAGAATCAGGTGTGCAAC
TGTATAAATGGCTGTAGTCGCAGCTGGTGCTTTGATAAGCGAACACGTAGAAGTACGTCGAGCGTTGACTTTTGCTGAGA
GCTATCACATGCGAATGCAGCGTCGTCACTTCCATCAACGGCGCGACCACAGTGCCGTCGGAAAGGGCCTGAGCCGTTTC
GCGGAGAATGTCAATCGCCGAACGTTCGCTTTTCGTCCAATCGGTATATTCGTTCGAGATTGAGAAGAGGATTTCGTTTT
GGTGGAACAAATAAGAATTGCGAACAAGGGTGCGCAGCGCACGTTCTTTGTACTCGGCTTCGATGCCGTGTATTCTTTGA
TAATCGTTGAAGAGCTGGTAGCTCTCCCACTCGGTCACTCCCGTCAACAGATCGTGTTGGCCAAACGAGCTCGACCTCGA
TGCGTAGACGGAAGTGGCGGCGTAGATGTCGAGGGGTACAAGCTCGCCGTCGGGAGTCGGTCCAAAAGGTCCACAGAGAT
GTTCGGGAACCAATAGTGTTGAGCTCGCTTGAACGAGTTCCTGCGCTGATCTATCGCGAAAACATTCGACTGCATCGCCG
GCCTCGCAGCGGAGATGCTTGGCGAGTAGCATTGCCTGCTCGTCAGCGTCGTGGCACAAAGCCCATGGAGAAAACGCACT
GCCTCCGATCAGTGCGGCTCTTTTGAATAAGCCGCTTGCCGCAGGGTTGAGCATATGCAGATGAACTAAGACCGCAGCCT
TTCCGGCGCCTAGGAGCGTCACTCTATCTCGATCGCCCCCGAACGATGCGACGTTGAGACGGAGCCAGCGGAGCACTTCG
ATCTGATCTCTGAGACCGACGTTAGCGGAAGCCGTACCGGGTTTCCGCCACGAAAGGCTGTTTGGGAGGAAACCGAGAAC
GCCCACTCGATAGTTGAAGGTGACGACAATCGAATTCGTGTA
