# Supplementary material for: Transcriptomic profile of the predatory mite Amblyseius swirskii (Acari: Phytoseiidae) on different host plants
Source: Exp Appl Acarol. 2022 May 9;86(4):479–98. doi: 10.1007/s10493-022-00715-w (PMC9110503; doi:10.1007/s10493-022-00715-w)
Supplement: Supplementary file 3 — Supplementary file1 (FASTA 174 kb) [file 10493_2022_715_MOESM3_ESM.fasta]

>Cluster-12473.0
CCGACTTTCAGTGTGCTCGCAGTCTTACCGGGAGTGAGCTTTGTGTGACACGTTCGATTGTGGATTAAGACGTGATTCCC
CAACTCATGGAGCTGCCAATCATCGCGTTCGCGGTACTGCGAACGCTATGCCTTGGCGTTCTCGTGCTCTATGTTTTTCA
TGTCGTGCGGCGGAAATACCTCGAGCGAAGAATGAAAGTCCCCGGTATCATCCCGAGCTGGGTGAACCCTCTTGGACTTG
AGTACGAGCTTTGGCAAATGATGCGAGAATCCGGAACTCGAGGCGGGGAAGCCGCTCTCCAATTCCTCTTGAAGTACTGC
CGGAAGTTTAAAGATCATCCGGTCTTCGTCGGATGGTTGTTCCACGTGCCTATCATGTTCGTATCGACCGCCGAGGCGAC
GGAATTCGTTTTGAGCTCAACGACTGTCATCGAAAAATCTCGATTCTATGATCTCCTGCACGACTGGTTGGGCACCGGTC
TCCTCACGAGTGGCGGAGCAAAATGGCGCTCGAGGAGGAAGATGCTCACTCCCGCGTTCCACTTCCGAATTCTAGAGGAT
TTCCTCGATGTTTTCAACGAACACGGGATTATCCTCGCCGACAAACTCAAAGGAAGGAGCAAGGTCGATGAGAAGTTCGA
CATCACAAAAGATGTTACAAGCTGCACGTTGGACATAATCTGCGAGACGGCAATGGGCGTTCGAATAGAGGCTCAGACTA
ATCCTGAATCGGATTACGTGAAAGCCCTGTACACGGTCGGCGAATCGTTCATCGACAGAGTTTTCGCGCCCTATTATTGG
ACTCAGGCGCTGTTCAAATTGACACCCACCGGGCGTCATTTCTACAAATGCATCAAAACCATGCACGATTTCACCATGAA
GGTGATCAAAGAACGTCGCGACGAGATCCAGAAGGATTTAGGAGCCGATCAGCACGCTGAGAACGAAATCGGTCAGAAAG
CGAGGAAGCCTTTCCTGAATCTTCTCCTGGAGCGCCACATCAAACAAGGAGATCTGACCTTGCAGGATATTCAGGAGGAA
GTTGATACTTTCATGTTTGAAGGTCACGATACCACAGCTATGGGCAACCACACTATCGCCGTGACCCCAAAAAGCATTCT
GCCCTCCTCTTTGTCTCCAGAATCTCGTGGACTCTCTTCTTGTTGGCTCAGAACCCCGAAGCGCAGAAGAAGGTTCAGGC
GGAATTGGAGGAAATCTTCTCTGGGGATCAGAAGCGGCATGCCACGAACGAGGACATCGCGAGGATGAAATACCTCGAAT
GTTGCATTA
>Cluster-14096.111
CGAGAAACCCTGCTCTCACTGAAGGAGTACCGCGTCCGCAAACATTCAACAACATGCGATCCCAACGCCGGATTGATTGT
CACACAGGGCCAGAGTTGGTCGTACTGTCGTCTGATGTTGAATAAGCCGCTGCTGCAGTCCGGATTCGTGTCTCCTCACG
TTGCTACCATGGATGAGCTCGCGCTTGAAGTTACCAAATTGTTGGAGTTCAATCCCGTTGGGAACGACGTTCACGATACA
ATGTACCTTTGGGCTTTGGAGAACGCCACTCGTGTGCTCCTCGGTAAGAAGCTGGGTGCCCTTAGCTTGACGCCGTCTCA
TGAATGTCAAGAAACAATCGCCGCCATTCGAAACGCGAGTCATGCTGTCGGCAGTCTCGAGTTTCCCTATCCTCCGCTGT
GGCGATGGTTCGCGACCCACAACTGGATTGAATTCGAACGCAATGAGGATTTGTTCAAAGAATTCATCGTTGACTGCGTC
GAAGAGCGTAATTCAGGACAGGACATGCCGTCGTCGTCGTGTGACCTACTCTCGTATATCATGAATGAAAATAAAATGAC
CTCCGCACAGCTCATCACGACACTCACAGATCTTGTTTTCGCGGCAGTCGATACTACGGCTTTCGCGGCGAGTTTTGCAC
TTCATTTCCTCGCTCGGAACCCGCAAGCGCAGGAGATCGCTCGTCAGGAGGCCCTCGAAATCGAGCATCTGGATCTTCTG
CGATGCAAGAGACTCACCTATATCAGCGCCGTGGTAAAAGAAACGCTTCGTTTACGACCAGTAGTTCCCGGAGTATTCAG
AATAACAGCTCGCGACCTCACTCTGAGTGGTTACCACGTTCCCGCGGGAACGAAGATTTTCACACAAAATCACGTCGCAT
GCTTGGAAGAGAAATATTTCCCGCGAGCGATGGAGTTCGCGCCTGAACGGTGGCTGGGTTCGTCGTCTATGCCGGAATAC
GCTTCACTTCCCTTTGGATCAGGGTCGAGGGCCTGTATCGGCCGACGCTTGGCCGAAGCGACCCTCGTAGTATTCTTGGT
CCGGGTGCTGCAAACCTTCGTTCTGGACAGCGATGACAAAGAAATCGATATTGTCACCAGTGTGGTCAGCGAACCCGAGA
CCCCGATTCATATCAGATTCAAACCACTCCAATAGGGTGAAAACAGCACCTCTGTTGATCGGAAGTCAGCATTGGACTCA
AACAACGTGTCTACGCTG
>Cluster-14096.5642
TTCGAAAGGAGCAGACGGAGGGCTCTGACAGCGTGGTCAATAGTGGCATCGTCTGGTTGGGATCGAGCCCGATTCAGAAC
GACGAGAACATGTTAACGATCACATTCGTGTTAGCGTTTGTGGCGCTCTCGATCGAGTGGCTGCGCCAGCGATGGAACCG
GTTCCAGGTTTTCAAACGGATGGGAATCCCCGGCCCGGAACCCAGTTTTCTCTGGGGCCACTTCAAACAGCTTCGTGAGA
ATCACGTTCTCTGGCAAGAGAGATGGAGAGCCGAGTACGGACCAACGTTTGGCGTGTTCTGGGGCGATAAACCATTCCTG
ATAACCTGCGACATCGACATAGCGAAGCAGGTGTTGATCAGCCAGTTTTCCGATTTTGTTGACCGCTCGGAGCAGTTCGC
CCTCGAAAGCGCGCACCCCGTTGCCAGGCACATGCTCACTCTCGAGAAAGGTCAACGATGGAAACGGGGTCGAATGCTGC
TCAGCCCCGCGTTTTCAACCGGCAAGATGAAAAGTATGACCCCCCTCATCGGGAAGTGTGTCGAAGAGTTCGAGGAGAAC
CTCAAGAAGAATGGCTCTGGGGAACAGTTCGACGTCTATCCTTTCCTGAAACGTTTCTCCATGGACAATATCTCGCGCAT
AATTTTCGGAGTTGAGACAAATATTCAACAAAACCCCAAGAGCAGCTCAAAACTTCTACAATACGCTTTGATGTTCATCG
AGTTAAACTTGGCCGGCCCCATGGATCTGCTATGCAATAGTTTCACATCGATCAACAATGTTCTCAGTTCGGTGTTTTAC
ATGCTTCTCTCGGCCAAGATCATACCGCACGCAATCAATGATTTGGCCGACGAGATCAACGCTATAGTGAGAGCTCGACG
GAACGCTCCGCCACGTAACGATCTCATGCAGTCGTTACTAGATCGCCAACAGATCAACACCGATGAAAAGTCGCTGACAG
CTAGCGATTCAGCGGACGACCAGAAAACATCCACTTCGAAAACAACGTCTGCCGAACTCACCAACGATGAAGTCATCGCA
AGTGCTATCATCATGTTCGCTGCAGGCTATGAAACCACGAGCACCGCCGCCGCCTTCATTTTCAACTGTCTAGGTTTGCA
CCCGGAGGTTCAAGAAAGACTTCGCCGTGAGATCATCGATGCGACGCTCGATAAGCCGCTCTGCTACGAAACAGCGATGA
CTCTACCGTATCTCGATGCTGTTATCAAAGAAGCCCTCCGGCTCCATCCTCCAGTGACCAACTTCATCACTCGCAAGGCT
TTGCGAGACACTGAAGTCAACGGTCTGAAGATTCCAGCTGGAATGGGCGTCCTCTTCCCTGCAAAGCTAATACATTTAGA
TGAAAACTTGTGGGAGAATCCCACAGCTTTCAATCCCGACCGCTTTTTAGGGAAGAATTATAATCCACTGGCGTACCAGG
CGTTCGGTGACGGCCCTAGAAACTGCCTCGGGATGAGGTTCGCGTACCTCACACTCAAGATGCTCTTTTGCAAGGTGCTT
CCACGCTTCGAAATCATCGCTACCGAGGAGCCCAAAGTCAGAAACGTCAGTGTGGTCTCCCAACCTGTTCAGCTGCCCAT
CTCTCTCAGAGAGATCAGCTCTTGAACAATTAGGGGAGCTCTCGAGAGTCTTCAAGGAGCCCTGTCAACGATTTCAGCTT
CCTAAACTGCTCACTTGGTGTCGCTTTGATCTTGTTCAGAAGTTGCGAGTCATTGCTGAAATTTTCTGTCGAGGTAACCG
TTGATACAAAATAACCGAGTCATTTTGATAAAAAAAAAGTGTTGTTATCAAACCTAATTGTTGTTTCCATAGCTCGGGTC
ACATGCCAGATAGGTTGACCCGATGAATCTCCGGAGTCGCCGCTAATCCCGGAAGCCGACAAGTGCGCAGCGCTGTCTCC
TTTGTCCTGCATTGAACGAATTTGCCGT
>Cluster-14096.7201
TGACGACTTGCATATCTTACATTTATTTCATTGCTCCTCTGTATCCCGTTAGGGTGGGGCCCTGATATCTGCTTAGGGCG
CCTGGAACTTTCGCGCGTGATCTGATTCGAATCGAGCTTAAGAATCATGAGAGCATTGTTACCAACAATGGAGCATTTCG
TTGACCCACAGATGATATCTCACGAACCGACGATTCTCCATACGTTTCCTTCTTGACCTTCAACTCGCTCTCCTTTTTGG
CTCTAAAAGTGAACTACAGACGTTCCATTCTGCAAACAAGGGGATATTTGATCCTCTGGAGATCTATCCTGCTCAAAACA
TCGATTCTGGCGTCACCTTTAGGTTCGCGCTCTGAATAGATTCGATACTTGGTGAGTAATTTAGCTAGAGCGATTTTGAT
CTCCATCTGTGCGAATCTCATACCAATGCAGTTCCTCGGCCCAAGTCCGAAAGGTACCCAAGCCAAAGACATTGCGGGTG
TCCTGTTTTCTGGTAGGAACCTTTCTGGTTGGAATTCTCGTGGGTTCGGGAAGACTTCTTCGTCATAGTGCAGTTCCTGG
GTCGAGATGAAGATGTTCATGCCTTTTGTTATTCTGGTATTCCCATAGGTTATTCCCTCGCTAGTGTGTCTTGAAGTGAC
CGAGTGTACGGGAGGATACAATCTCAGCGTTTCCCGGATAACAGACTCTAAGTAGTGGCATTTCTGGAGTTTTTCAAAGT
CGAAAGCAGTTCCATTCTCGGTCGCTTCAAGGAGCTCCTTTCGGACGGTTTCCTGGACCTCAGGAAATCGGAGCAGTATC
CGAGTTATGAAGGCGAGAGACGAGGAAGTGGTTTCGTAGCCAGCAAGCAGAATCACCGATGCGTTGGAAAGAATGAGGTC
TTCGTTTAGTGTCTTTGGTTTCAGGAGGGGGGAACGTGCGGGTTTCGGGCCTGAGTTAGCCTCGTGCTTCTCCGCCTCAT
CACCAGCGATCAGTGAGGAGATGCTTGCGGGCGAATCATCAGTCGCTTCCGCGTCCATCATCAGTTGCAGTAGATCCACT
CTACCGGGTGAATTGTTGACGCGGCGATATTTGACCACCGCTTGACATCGACTCCTCAACTCCTTCAGCGGATCTTTTCC
TTTGTTGTTGAGCCTCGCTAGCATTCGGTGAATGAAGTTCCCCGCTAGGTTTCTCAACCACGGAAACGACGACATCAGAA
TCGAGGCAAAAGGGAGGCCTCCACTGAAAACAGCTTTCATGTGCGCGAGGATTTCCGAGTTCTGAAGCTCTTTCTGCACG
TCAAAACTCACTCCCATTGCTGAGCGA
>Cluster-14096.10197
GCGATTCCAGCAGAGCGGTCGTGTATTCGGTCGATTGCGGAACCTTCCCGACGCTACACGATGCTGCCCTCGGAAACAAC
GTTCGTCTTCATGTGGTAACAGTTACGCCCAGCAGTGGAATGCACGCAACAGACGAGTTGTGACAATACTCGAACTAGCC
TTAAGGCAGGCGCCAATTGAGATTACGAACAGCGTAAGCAAGGGTTCAATTGTGAGTCCGTGACGGCTCCCGCGGCCGAG
GAAACGCTAACAGAGAGTTGCACTCTCTCTGCCGGCCTGCCTGCTAGGGAGACACCGAGCCAGCGCTATTATCAAGCTGA
CTATTGTACTCCCAACAGGCGGGCTCATACTTGAGTCACGGCTAATTTTGAACTAGAGCAACTAGCGGAGCGGACACAAA
GTGAAAGCAGTGAGTGCGCGAACACGTTCAATGTGAGCGTGCTTCGCTGGGTTCTCCACAGACAGAAAAAGAATCCTCAA
TCTCAGAATGACTTGGCAGGGGGAACGGATGCCCCCGCCAAGCCGGTGCGCAAGAAACTCTCGTTACGCCTTGATTTGCT
GCAATGTCCTATCATGGCTCTTTGGACTCGCAATGATAATTTTCTGCCTTTTCATCGTTTACGACAAGAATCTGGCAGAA
GTTCGAGAGAATCTACAGCTATTCTTCAATTATAAAGTCGGCCTCGTCATCGCAATCTGCATTGCCATCGGAGTCTGCCT
TGTTAGCCTCTTGGGCTGCTGTGTAACTTGGCACCGCTCCTCGACTGGGTTGATCGTGTATAGTGCGATATGCCTCCTGT
TCGTGATCGGCGAAATCACCGTGATGGTACTGGTGTTCAAATACACTTCGAGTAACAAGCTGGATGAAATCCTGTCACGC
CTTCTTCAAGACACGATCAGGCGAGTGAAGCTCGACAAGCAACAGGCCGTACGTTTCATGGATACGATCCAAGAAAAGCT
GAAATGCTGTGGGGGGTTCTCGTTCGAGGATTATACACAGCAAGAGATGGATTTGCCGCCAAGTTGCTACTTTGGGGAGG
CGAATGTTTACGATGCTGGCTGTGGCGAAATGTTGATGCGGCATTTCAACGCGAACGGTCTTGCCGTGGGCCTCATAGCT
GTCTCGATTTTACTGCTACAGCTTGGTCTCATCGTGTGTTCATGGTCCATGTTCTTCAATAAGCGAGAGCTACGGCGACG
ACTTGCGGCCACCAAGGTTTAGGTCCGTCAGAGGGTAATCAATGACAACTAGGCTTCTTGCGATGGCGTTCTACGAAAGA
GACTCTGGCAAACAGAGGCGGTGTTAGCGGTTGCACTCCCGGCTTGCTTGTCTGCGGGACACCGCTGATTCCTGTACAAT
AAGCTGTCTAGGTTCATCTTGTAATTCTTAGATCTAGGAAACCGCTGGATCGGCTGGTGACCTGGACATGTCTGTCGAAA
ACGTGCATTTAGATTAAGCTGGTTCACTAATTATGATTCAAAAGGAATGACTCATGGAAGTTCCCTTACTTTGTCCGGAG
GAGAGTTCCGGGAATAAACGTTATTTATTGATCGCAATCATCGGCACGGCTCTTCCGGTGCCGGAAGGCAGTATATCGGT
CTTGGCATATTCTGTAGAATCATGTTTGGTATTCCTCAAGTTTATGGATGCGTACGGCAGCATGCGAGGCTTCATAAGAC
TCATATGAGGCCGGTTCCCGAAAGTACAGAGCCGAGCCCCTTGTTCTTGAATCGAAACTACGGAACCCCGGGAAACCTAA
TGACTCGAAGTCTCTCGTCGCCGGAAGAGAATCTCCTGGGAAACTGGCCTGAGAGAAACCCCAACTTCCTCGTCGAATGA
GATTTTCTTACCCGGTTGGGGCAAAGTGTCGAATTTCTGCAGTATCGAGGTGAAGTAGATGAACACTTCCATCTTGGCGA
TCACCTCACCGGGGCACGCGCGCTTACCGAACGAGAATGGAATCAAATTGTCCGGTTTTGAAACCTTGAGCTCCCCGTCC
TCGGCGGTTTTCAAGAATCTCTCCGGTTTGAATTCATCAGGGTTTTCAAAGACAGCAGGGTCGTTGTGAATTGACCAAAT
GCAAGACACAACTATACTTCCCTTCGGAATGCGGTAGCCTTTGATCTGCATTTCCTGGGAGCACCTTCTAAGAATGTTTA
TGGGGTTGATTGGCTTCCAGCGGAAAACCTCCCAGATGACTGCCATGGTGTAGGGCATGTTCTTATTATCGTCCCATACA
GGGGTCCGATCACCAATGACTCGATCGATCTCACTCTGAACCTTCGTCCTCACAACCGGAAAAGCTGAGGTGACTAACAG
AAGCCAGTCAATGGTTGTGCGCACTGTCTCCGATCCTGCGCCGAAGAAGGAAGATACGTTGCCGACTAGAACGTTACGCT
GGAATGATGGCTTTCGAGCTTCCTTCTGCATCTCGTGCAAGAAGTAATCGATGTAGTCTCTGAACGTTCCTTCTTCGAAA
GTGTCCTCGTGCAGCTTGACGCGTTTTTCGCAAAAAGCTTCTCGTCGGATGAGAGCCTCACGAAGTTTGTTGCAGGATCC
CCATTTTAGCCACAGCATGATTTTCTTCACCCAGGGCATGTAATGGACGTAAGCGACTTGTCCAGCACGTCGGGGAATTT
CCATAATGAGTTCGTCTAGCATGATCCTGTCAGGATCGCTGTATTCGAAACGTTTACCGAACGCGAGGGATGAAATGATG
TTCGACATCGAGGGTATTAGGAGGATCGTCGGTTCAATTGGTTTTCCAACAGTCTTGTCGATTTCCTTCAGGAGGTGCGA
CACCTCCATCTGGATATGATGTTCGAGTGTCTTATCGGTGAAAGCGAATTCCTTGAAAAGTTGGACGGCGTATCTGCGTT
GTTCTTGCCAAAAGGGTCCATTCAACGTCATCAGGCCCATGGATTCTTCATAAATTGCGAAAGGCACTTCTGGAGGTCGG
TCGAGAACGGTGTCCTTATTGAAGATTTCTTTCATAGTTTGAAACTCAGCTAGGCAAACCACGTATCGTGAGCCGAAGTA
AAGGCCGAAAACATCGCCGTATTTTTGGCGCAGCTTATCCAGATGCCGTGGAGGATCTTTGGTGAGGAACGGGAGGTATC
CGACGAACGGATACCAACATATCGGACCCGGTGGCAGATTCGTGAAGAACCGTTTGTAAATGAAGAAGCCCACGAGAACC
GCTCCAAATAATATTAGTTCGATCATTGTCGAGCCGCCCTGTTAATGGAAACGAATCAGTTTATCTAAATCCCATGGACA
GCACGGAAGTACGGATCCCGC
>Cluster-14096.11337
GGGGAGTACCTGCCGGAGGTCTGGAGAACGCCTTAACAGTGCTGCGGGGGCAACGGTGGAAAAACGTCAGGTCGACTCTG
ACGCCTTCCTTCACTTCTAGAAAACTCAAACAGCTCGATCCCGAAGTGTGCTCAGTCGTGGATGAGTTCGTACGGAACGT
TGACAAGCACTTCGAGAATTCGAGAGAGTTCAACATCTACGAACTTTATCAGGCATTGACACTAGACACGATCTGTAGAA
CCGGCATGGGGGTAGACTTCGGCATCCAGAAGGACGTCGAGAACTCGGAGATCCTGAGACACACTAAAACGTTCTTCGAA
CCTGCATTTGGCTGGGTGATGTTCTTCTTCTTGAGCTTCCCGCTTCTGCTGCCGCTCTTTGGGAGAATGTTCCACAGGTT
GACAATGCGCTCGAACAACAAAGGGAAGGATCCTATAAAGGTCCTCAAGGAGCAGTGCAGCAGAGTTGTTAAAGTTCGAA
GATCAAATCCAGAGGTATCCGACGGACTTTCGACCTTGACTCGACGCATGGATCTCCTCCAGCTGATGATCGACGCCCAG
AAAACCGATGTACCGACTGATGTGGACGCTTTGATCGCCGGTGATGCCGCTGAAGAACACGAAGCGAAGGTGCTTGATGG
ACAACGGAAGGCTGAGAACGGTGAATGTCCTTTCGGAACGAAGTCTAAGGGGTTGACGGACAGCGAGATCATCGACAACG
CTTTCGTTGTGCTCCTGGCAGGGTACGAAACAACTTCGTCGTCGCTGGCTTTCATCACGAAAATGCTACTTCGTTTCCCT
GAAGTTCAAGAAACCTTGCGGAAAGAGCTGATAGACGCTACGGATGGAGGGAAGCTCTTCGACTTCGAGCGGCTGCAACG
ATGCCACTACATGGAAGCAGTCATTCAGGAAACCCTTCGAATGTATCCCCCTGTCTACTTGTTCACTTCACGCGAAGCGA
GCGAGGCGATCCAGATCGAGAACTTGAGAATTCCGAAAGGCATGGGAGTTTTTGCGTCGACGAACCTCTTGCATCATGAC
GAAGGGATCTTCCCAAAACCCTACGAGTTCTTGCCGGAAAGATTCCTTCCCGAGAACAAGACCTCTTCGATGTCTTGGGC
TTGGCAACCATTCGGGGCGGGACCAAGGAACTGCATAGGTATGCGCTTCGCTCAAATGGAAATCAAGATCGCCTTGGCCA
AGCTGCTCACCAAGTACAAGTTGTATTCAGATCACGAACCGCGCCACGACCCCTTGATACCGATCCGTAGTTTGCCTGTC
CTGCAACAAATCAGAGGGCCGCTGCTGTGCAAGTTGCAAGCTGTTTAAGATTTCAATCATTCGGGAAAAAATATTCCTTC
CCGAACTGCTTCACGTAATCAGTGTTGGGCATTTCCGCAATCATGATTATGGTTTTGCGATGATTATGATTCCGAATAAT
CATAACATGACATGATCATAGCAAAATGATAAATATTTTTTGATGATTTTCTACGCGTGTGGACCCATTGATCCACGAGC
ACGTGACGGATCCATGTAAGAGGCGACTTCCCGCAGCCTAAGTCCTCGTTTCTTGCGTCTAAATCGCACTTTTCTCGCGT
CTGAAAGCCGTTCCAGCACCGTCATAGGTAATAGTGGGCGAAATTCACACCCTGCATAATCGAATAGACATGTTTTGAAT
CCAGGATGCCCAACACTGCACGAAATGCGAGTTGGGAACCGTTCCCAAAATTGATCGGAGGCTTCATTGCTCCCGGGGTA
ACACTGACTTCGTCAAGTTCCAACGATTGCTTATCTGTACTTTGCTCAGACGAAAAATAAATGGAGCGATCCCCAA
>Cluster-14096.12347
ACAGCGACTTCTCGCCTGCCTGGGATGTCCTCCGGCGGCTTGCGCATGTCGCGATGCGGAAATATGCGCAAACAGAAAAG
CTTTCACAGCTCGTTTCTGATAGAGTTGACAGTGAACTCGAAGATATCTTCAGCGGGGAGCTCCAAGCAACCGCCGATAT
CATTGAGTATCTGGAGGGTGTGATCAACAACGTTCTGGCGGTCTCAACTTTCGGAGAAGGGTTCCAGAAAGGTGACAAAG
TCTACGAAGAGATGCAGAGTACAAATAGAAGACTTGAGAAAATCGCTCCTAACGGACTGCCGTCGGATATTCTGCCGATT
CTAAGATACATTTTCTTCAAACAAGAGAATGCGGCTCGAGCTGCCATAGCAGCTATGTTGAAAGTAACTGACACGATGTA
CGACAAGTCGAAAGCCTCGTGGACGCCTGGACAGATGCGACACTTCACCGACGTTCTGTTAAACGCTCGCGAAGAGTTTC
TAGCGGAGGATCGCGCGTCATCGAAGTACCTCAATGACGACAATCTCCGTCAAGTCGTGTTCGACATTTTCGGCGCCGGA
ATCGTCACGAGCAGATCGATTTTGGGTTACTCTCTGATCCGGCTGGCTAATGAGCCCGATCTGCAAGACGAGCTCCGCCA
AGAAATCACGGATGAGCTCGGTGACCGGGCGTGTACCCCCGAGGAACGCGTGAAACTTCGCAAATGCGACTCTTTCCTTC
AAGAAGTCATCCGCTTCTACCCTCCGGGACCTTTGTCCCTGCCAAGGCGGGCTATGGCAGACGTCACAATAAATGGCCGT
TACATTCCCAGGGATACATATCTTTTCATCAATCTATACGCTGTGAATCGCGACGAATCGATCTGGGGCACCGACGCCAA
CGAATTCCGAGCGGACCGCTTCCTTGCAGCTACGAAGGAGCAGCTAGCCCGCGGAGCGAACTCTTTCGGCATAGGAGCTA
GATCCTGCCCGGGTGAGAAGCTTGCACAGGCGGATATATTCTACATCTTGGTTCGAACCCTTCAGCGAGCGAAGCTCAGT
TTCCGAGATGGCCCTGGTTCGGGCAATCTCCAACCAAAGGATTCTGACATTCTCCTGGATCCATGTCGCCAGGACATGAT
GTTCACGAAGTCCTACTGAACAATGTGAAAACGCTCGATGAAGAAAGTTTATGGTTACCGCCACTCTGGGTGTACTTCAT
GAAGAGAGAGAGAGATGCCACACTCATAGCTTTCACCGCATGGTTCAAGTACTAAGGCAGCCCGACTTCCAGTTTTCTAC
ATCGTTCTCTACGATCGATGACCGCTTCGATCAATACGAAAGTGGGAGTTTCACCCAGAGTTGCTGATGACCTCATAAAT
CAACTACAGAGAGGCTTCTGACGATACGCACTGTTCCAATGTTTCTACGTTGGCGTCAGCCAACCGCCAGCGCTCTGTCC
CTCTACGACGGAATCTGTGATCGATGGTCCGACTCTGTTGGATGCCCATGGAACTCGAAACCCCGATCGAAACAGAATCC
TGCCAATGAGATTCGAGGTCGGCGAAGGAGAGAGCTTTCTCGTTACAGTTTTTTCCCAGAGGAAGCGCTCATAACAGAAT
GTCGCTATCAGAAAAATCACGCAAACCGCGAATATCGGTTGGATCTTACCGAAACTATCCATGTCGAACCACTCGTTCGT
TGTATCGAAGTCCATGAAATTATTCCATCGATGAGTCAAGTTTTCCAAGCCCTCAACATGCGCCACGGTGAGAGGGTTCC
CAAGATGTTTATCGATTTCGATATCGGTGGGATTCAAGTTGGCCGAAGACACGATGCCGCTCTGGAACAGCTGCGAAACG
ATTGAGCTCATGCGGGGGAGCACGAGAAGTAACTGTCCTTTCTTCTGACCTCTGGCGAACCGTATAGAGCTCTGGAGGAA
CAACATATTCGGATCAGGGGCATCCTCTCGTGACCCGCGTCTAATATTGAGCATCGATCGATGCAGAGGTTTCCCAGCAA
AAATGTTCTGCTTCTCATCTAAGTTGCATACGCAACTACCTGCCAGGAGGTGGTGGCGCATCAGAGGTATTGAAAAGCAA
TCGACGTTGAGTCGGCAGTCCTTGACGACCTCACACTCACTGTATTCTTTTGGATCGAGGAAGTATGACATGACGAAGTT
GGAGTACGCACGTCCAACGAGGAAACATAAAGCTAGTACAGAGCTCGCTACTATGAGGTGGGAGTACCGTCGAATATCGG
CCCTGATCTCGACTCCAGAGATGAGGCTCATCTGCGCCCTGATCAATGCGCCCG
>Cluster-14096.12758
GGGATCTTCAAAAACGAAGTGCAGAATCTCAGTGAGTTCTTTTTCCACGATATCAGATTCGTGTGTTGAGGAATTTCTGA
ATCAACGGCAATTTCCACCTCGATGGAGTCCTTGGGAACGTCCCCCGGTCCGCAACCTTTACGTTGACTGAATACTTGGA
AGCTTTCTGGAATCCCGTTTGCAGTGCTCTTGTTGTCCTAATGGTTAACTTCTTGAGAAGACGCCATGAACATTTCTCAA
AGTTTGGGAAACTCGGCATAAAAGGTCCGAAACCTTCTTTGATCGTTGGAAACCTGTGGGAGATCCTGCGGAAAACTCAC
ACAGAGTGTCAAAAGGAATGGCACGCGCGTTACGGTCCGGTTGTTGGGTACTACTTCGGATACCAACCTGTTTTATTGAT
CGCCGATCGAGAAGTTCTCAAGCAGGTCCTCCTCCGGGATTTCCATGAATTCACCGACAGAGGAGGGCTGCTGGGCAGAA
CCGACGGCAGCTTCGGTGCCTTGACGGAGTTGCGTGGTCAGCGATGGAAAACTGTGCGATCCACTCTGACGCCCTCGTTC
ACATCAAGCAAGCTAAAACAACTCTCGCCGGCAGTGGCAGCTATCGTTGATGACTTCATCCTCAACGTGGACCAGGGTCA
CGCGAGCGGTGAGGAATTCGAGTTGCTCCAACTATTCAAAGGACTCACTCTGGAAACAATCTGTAAGTCTGCCCTCGGAG
TGGATTTTGAGATCCAGAAGAATGTCGCCGGTTCAAAAATTCTAGATCAGATGAAGAAAGTGTTCATCCTCAACTTTGGA
TGGCTAGCGTACTTCCTGGCGGTGTTCCCTGGTCTGCGAAAGGTCGCGGGTGGCGTGCTCTCACGATTATGGCGGAGGTT
AGGCAACCACGGTGAGGACCCCATAGAGGAGCTGCTCTCGAAATGCGGACAGATTATCAAGCTACGCCGTGGAGATCCCT
CAAACCGGCGGGTGGATCTACTTCAGCTTATGATCGACGCGCAAGCAACCGAAACGAACGCGGACTTCACAACGTTGATC
GCGGGAGATGACGCGGAGCAACACGAGGGGGAAGCTCAGACCTCGGCGAGGTGCCCGATCTCTGAAACGAAACGACTTCT
CGATCACGAGGTGATGGCAAACGCGTTCACGATCCTCGGAGCCGGTTACGAAACGACGTCGTCGGCATTAGGTTTCATCA
CGCGAATGCTTCTCCGTTTCCCCGAGGTGCAAGAAAAGCTGCGGGAGGAACTACTCGTCGCGACCGATAAAGGGAGTGCT
TTCGATTTCGAGCAACTCCAAAACTGCGCGTTCATGGAGTCTGTGATCCAAGAAGTGCTACGTCTTCACCCGCCGGTGCA
CTCGTTTGTTTCAAGGTTTGCGTACAAGGGAAAGGATTACGGGAATCTGACGATTCCGGCAAACGTCGATGTCATGGCTT
CAACTCTTGCCCTGCATTACGACGAAGAAGTTTTCCCGAATCCAAGTGAGTTTCATCCGACCAGATTCTTGCCGGAAAAC
AAAACAGCAGAGATGAATTGGGCTTGGCAACCTTTTGGAAGTGGACCTCGGAACTGTATTGGCATGCGCTTCGCACAGAT
GGAAATCAAACTAACTCTTGCCAAACTTCTCACGAAATACCGCCTCTTCTGCGAGAGTGAACCTCTTGGCGAACCCAAGA
TAGCCGTCACAGTGATACCCGCGATGCAGTCCATGAAGGATCCGCTCATGGTCCGAACACGATTGGTTTCTTGAAGAGAC
TACCCTGATGCTCACTGTGATAAAATAAAGTGTATACTCGATACGATGTGTTCC
>Cluster-14096.13890
AGAAAATCGTGAGTTTCCGAAGGAAGGCGACAAGACGCAGGGACATTATGCAGACCCTGCTCGACTCGAACGCTGTTAGT
TTGAGTGACAGCGCTTTCACCGCATCCGGAACCGGAGAGGAGAATGTCGAGACCGCTGTTCCAACAACGGGGAAGAAGAT
CATCAAACTGTCCGATGATGACGTCGTTTCCAATTCAGTGCTGATGCTTCTTGCTGGATATGAAACTACGAGTACAGGAC
TTGCCTCCACTTTCCATCTTTTGGCTAAACATCCCGAGATCCAGAACGAACTGCGGAAGGAGATCGTTGAAACCATCGGA
GAGAAAGAGAATCAAGATTCACTCTACAGCAAAGTGATGAATCTCAAGTATCTCGATCTCTGCATCCGAGAATCGTTACG
ACTCTTCCCTCCCCTGACAGGCTTCACTACTCGAATGGCGACGGAGGCGATCAGTCATCGCGATCTACAAATCGACGCCG
GTCTCGCGATAGTGTTCCCGACACATACCATCCACAACGATCCTCGGAACTTCGAGAACCCGTCGGCTTTCATCCCGGAA
AGATTCAACGAGAAACTCAGTCATCCTCTCGCGTATCAACCCTTTGGAGATGGTCCCCGCAACTGCGTGGGTATGCGAAT
GGCTGTGCTGTCGATGAAATTGGCAGTGCGCCATGTTCTTCGGAAGTTCAGCTTAAAAACAAATGATGAACTTGAAATGA
TTTGTGCAGTCCTCAGCAGTCAACCTAAGAAAGTCCTTCTCACCGCCCGGCCGATGGAATCTCCACCCTGATTCCCTTTA
GTACCGCGAGGTTTGTCTGGAAAGTTCCTCGGCGGAATTATATGATGCTGATCATCCCTCCGGCCACAAGAGGTGGGGAG
GGGGGATGGCTGACGGCGCGAGGATTGGCACCTTTTGAATCAATCTACATTCAGAGGTTTAGTGAGTGGGAGGGGGAGAA
GGGGAAGCAACTTCCTTTCTAGGTATATTTGTTGATCCATAATAATAAATACTGCGAGAAGGTGAC
>Cluster-14096.14489
GTTGAACTCTCTTCCGGCAGCTATCGACTGAAGGCATAGTTTTTACTCAATTCTTCAAGATTTACGAAACGTTCTCGCTT
TTTCGATGCTTTCTCGTGACGACGTCCATATGCATATTCATTTCTTTATCATCCTGGCGGAAACCATGAGGCGATCCGGT
TGCGTAACAATCATGACGCCCTTAAACTTCGGATCCTCCGTACTCTTGAACTCGAACTTCGGAACGATCTTGCACAGTGC
AATTTTTATGAAGAGTAAAGCCGGTCTCATTCCGATGCAGTTCCTCGGCCCATCGCCGAATGGCTGGTAAGCCAAGGGAT
GTTTGAGAGGTTTCAGGAATCGGTCAGGATCGTAGGACATGGGAGAATCCCAATATTCAGGAGCGATATGAATCTGTTTG
GTGGGGAAATAGAAAGCGAGTCCGGCTGGATACTTCTTCCCGCAAATCTCCACGTCCGACAGCGTTCTCCTCGTTGTGAA
TCCTGTAACCGGCGGGAGAAGTCTCATAGTTTCCCGGACAACCCGGTCCATGTATTTGAGGTTCATGGCAACTTCGTAAG
TAGGCTCTTCTTTGCCCTCGAGTGCCTCTTCAATTTCCTCTCGTAAACGCTGCTGTACGTCGGGGTATTTCCCAAGACAA
TGGAAGATGAGTCCGAGTGCGGTGCTTGTTGTCTCGTAACCCGCCAGGAACAGTGTTATGGCGCTGCCTACGACTTCTTC
GGTGGTGAGCTTGACGGCAACGGTTTTGGAGGACTTTTTCTCATCCTCAGTGTCCCCTCGGGCAGCCAGAGCGCTGGTGT
CGGTGCTCACTTCTTGATATTCGAGGAGCGACTGCAGGAGGTCCTTCCGCGGTGCAGAGTTTTGTCGAGCTTTGATGACT
TTGTTCATTTCGACCTCCATGTCATTCACGGCGTGCGGCAAAATGTTCCATTGGAGGAGGAGGCGGAGGAAGAGCCCGAA
AAACTTATTTACACTTGAAAAGCTATTGCAAATCAAGTCCATGTAACCACCCATGAAAGATTCGGTGGCGTGTAGAGCGG
CTTTCAGGAGCGGACTGGACACTTTCGGTTCGGC
>Cluster-14096.14727
GAATGAGAGAACGTTAGATTCACACTCTCTGCTTTATTTTCGTTGCCCTATCATCAATCAATGGATGCGCTCGAATTTAC
AGTAGAGAGGTTTCACCATTCGGAGTAAGCCCATGAACTGTCCCCGTTCAGGCGGGTACTTCGGCGTTCGCGACGTTTTG
ACCACCCTATAACTCCACAACAATTTCGCTAGGGCGATCTTGATCTCCATTTGAGCGAATCGTATCCCCACACAGTTCCT
CGGGCCAGCCCCAAAAGGTTGCCATGCCAACATATCGATGTTCGATTTATTTTCCGGCAAGAATCTTTCCGGTTTGAACT
CATCGGGATCTGTCCAGTACCGAGTGCTCCAATGCAGTCCCGGAATAGAAACCAGACAGACTTGACCCTTTGGGATGGTT
ATCTGTTTATACTGCTGAGCTTCCGACGCTACCCGGGTCAGGAATGTTATGACCGGTGGGAACATTCGCAAGGTTTCCAT
GATAGCAGCCTCCATGTAATGCAGCTGTTGCAGCTTTGTGAAGTTTCCTAGGTCCTTTTCATCCTTTATGTGAGCCCGGA
GTTCTTCGCGGAGTTTTTCTTGGACCTCCGGGAACTCCATCATTATGCTCGCGAGGAAAGCCAGGGTTCCACTCGTGGTT
TCGTATCCAGCCAACATGACGATCCACGCGTTTTGGACAACCTCTTCGTCGGTTAGATGCCTTCCAGGAGAAATTTCTTC
TCCGCATGATCTGCTGCTGGATTTTTTTCCGTTCCTCGAAGGAGTCCGCTTCGTCGCCGGCTGTGAGCTCTCCCGCGGAA
ACATTCGTGCCTCCCGAGTGAGCGTTGGCTTCCATTAACAGTTGAAGCACATCGTTTCTCCGCACCTATATGGGATGATC
ATTTGCGAGAGACCTTTCGAAATCCATTCTACTTCGACCTCACTCAAAACTTTTGCTTCACTCTTACGCCAGAGTTGCTC
CTGCGGGCTTGGACGACCTTTCGGGTCTGCTCGGTGAGTTGGACGCGAGGGTTGGCAAAATGTTCTCTGCGGTTGAGCCA
ACGAAACTGGAGATTCTTGAGAACCACCGTCAAATTGAATGCCCACGGAACCGCCAAAGTCAGAAGGAAGAGTGGATCGA
GTTTGATGTCAAAGAATGCCCTCGCCCTGGAAAGCATGGGATGCTTGAGGTCTTTTTGTAGGCCATAGTTCGCTCCAAGA
GCTGTGCGGCTTATGACATCGAGAGTCAGGGCCTGGGCGAGCTCATAGAACTCGACTTCCTCGTCGTTCCGACAACTCTT
ATCCACGGCCGCGATGAACTCGTCTATGATTTCAGACATCGGCTCATGGAGCGCTCTTAGTTTGCTGGACGTGAAAGATG
GTGTTATAGATTGACGCGACGATTTCCATCGATGCCCTGTCAACGTGATTATAGAATTCGTGTTTCCAGAATGACCCCAG
ATTTCCAGGCGGTCCATATAGTTCGTGAAGTCTCGCACTTCGATTCTGCGGAGCAGTTCTGTGTCGGCCACACAGAGCAC
AGGCCGCCATCCGAAGAACACCCCGATTATAGGTCCGAACTGCTCGTGCCATTCTCGCATAGCGTGCACATGTAACTTGG
TATATATCGGCCATAAGTTGCCGAGTATGAGATTGGGTTTCGGGCCTGGTACTCCCAATTTCTCGAAATACTTGAAGTGC
TCTCGGCGCCTCCGTACCCACGCGTATGAAAGCGCAAGAAGGATCAACACGAAGATCGCGTACATACTGCAACCTCTTAC
TTATGACTGTCCCCG
>Cluster-14096.14832
CCGACTTTCAGTGTGCTCGCAGTCTTACCGGGAGTGAGCTTTGTGTGACACGTTCGATTGTGGATTAAGACGTGATTCCC
CAACTCATGGAGCTGCCAATCATCGCGTTCGCGGTACTGCGAACGCTATGCCTTGGCGTTCTCGTGCTCTATGTTTTTCA
TGTCGTGCGGCGGAAATACCTCGAGCGAAGAATGAAAGTCCCCGGTATCATCCCGAGCTGGGTGAACCCTCTTGGACTTG
AGTACGAGCTTTGGCAAATGATGCGAGAATCCGGAACTCGAGGCGGGGAAGCCGCTCTCCAATTCCTCTTGAAGTACTGC
CGGAAGTTTAAAGATCATCCGGTCTTCGTCGGATGGTTGTTCCACGTGCCTATCATGTTCGTATCGACCGCCGAGGCGAC
GGAATTCGTTTTGAGCTCAACGACTGTCATCGAAAAATCTCGATTCTATGATCTCCTGCACGACTGGTTGGGCACCGGTC
TCCTCACGAGTGGCGGAGCAAAATGGCGCTCGAGGAGGAAGATGCTCACTCCCGCGTTCCACTTCCGAATTCTAGAGGAT
TTCCTCGATGTTTTCAACGAACACGGGATTATCCTCGCCGACAAACTCAAAGGAAGGAGCAAGGTCGATGAGAAGTTCGA
CATCACAAAAGATGTTACAAGCTGCACGTTGGACATAATCTGCGAGACGGCAATGGGCGTTCGAATAGAGGCTCAGACTA
ATCCTGAATCGGATTACGTGAAAGCCCTGTACACGGTCGGCGAATCGTTCATCGACAGAGTTTTCGCGCCCTATTATTGG
ACTCAGGCGCTGTTCAAATTGACACCCACCGGGCGTCATTTCTACAAATGCATCAAAACCATGCACGATTTCACCATGAA
GGTGATCAAAGAACGTCGCGACGAGATCCAGAAGGATTTAGGAGCCGATCAGCACGCTGAGAACGAAATCGGTCAGAAAG
CGAGGAAGCCTTTCCTGAATCTTCTCCTGGAGCGCCACATCAAACAAGGAGATCTGACCTTGCAGGATATTCAGGAGGAA
GTTGATACTTTCATGTTTGAAGGTCACGATACCACAGCTATGGGAATCTCGTGGACTCTCTTCTTGTTGGCTCAGAACCC
CGAAGCGCAGAAGAAGGTTCAGGCGGAATTGGAGGAAATCTTCTCTGGGGATCAGAAGCGGCATGCCACGAACGAGGACA
TCGCGAGGATGAAATACCTCGAATGTTGCATTAAGGAGTCGCAGCGACTGTTCCCATCGGTGCCGTACGTCGGACGGAAG
TTTACCACAAGCTCCGAATTCAACAAAAAGTTCATCCCAGCTGGCGCGCAGGCTCTCCTTGTGATTTACGAACTGCATAG
AAACGAGAAAACATTCCCCGATCCGGAACGATTCGATCCGGACAGGTTCTCGCCGGAGAACTGCGAGGGTCGTCATCCGT
ACGCTTACGTTCCTTTCTCGGCTGGTCCGAGGAACTGCATCGGTCAAAAGTTCGCCATGAATGAGGAGAAAGTGGTGCTT
TCATGGGTACTTCGGAAAGTAACTCTCGAAACCACTGTCCGCCGCGAGGATCTTCATGTGGTTGGCGAGCTAGTCACGCG
ATCGCTGAACGGATTGCATCTGACATCGAAAGCGCGTTAAAACTTACATAGAACATTCAATTCTATCAACGAAGGCGCAG
TGAACATCGCAACTCGATCACCCACGCCTACCCACAACATCCGGCATTAAGAGACACGTGATGCGAGTGTATTAGAGAGA
GAGAGACCCTTCGCGGCGAAGCTGAACACTCCCGAGTGTCAGACACCATGTGTTTCGAGTTGTAACGACTCCCACACGTG
AAGAGCCCTTGAATAAAGAGTATTTAATTATTTTGAAGACCATCA
>Cluster-14096.14914
CGGTAAATAATGTTCCTCAAACGAGTATCTGTCTATTTCGATATTGTGATGTTGTTCATAATGAGTTGTTTTTTTCTGAT
CGGAGCCTCTCTTGATTCTTGAGAGCTCGGCAGGATCATCAGCTTTCCTCCACTGGTGGGATACATTGCGTTTTTTTTTC
CCGCTATGATACTGAACGGTCAGGATCATTACGAGTAAAGTTGTTGCCTCTTTGGCCGATAATAATGGCCGATAATGAAA
CACCTCGGGGAGCTCCCTTCTCAGTCATCGGCGAGACGCCATACCTGTGTAACACTTTTCAAGGACCTGCTTTGTGATCT
TGGATTGGTTCTCTCCCACTCTCGTTTTCATGGAGAATGATTACAGATATGCATGATCGAAAACATACGGTTCGTTCTGA
GGAACCCATTCATTACGGATGTCTCACAATGTTTTCAGTGTGATATACGAGTTGACTCTTAAGCGCTCTTAGCTGAATCG
GAGTCGTTTCTCAAAAATTGAATATTCCGTTCCAAAAACGGGATAGTAGACCTCAATTCTGTTAAATATGCTGAAAACTG
ATTGTTTCGGTTCGGCCTACAAATATGATTGCATCCCGTTGAAAATCCATATTTATTGTTCCTATGTTCTGGTGTGGGTT
CAACTCACGAGAGGCTTGTTCAATCACTCATCAAGCTCCGGACCAGAATTTCGGGCTTCAACTCAGCACCTCTGAGCGTA
GGGAGGGAGTCCGAAATTCTGACGTTTGCGCCAACGTTCACTGGACCATTGTCAGCTTACAGAAGAGAGAATCTCCAACT
TGTTGGATCACGGGTAAATCAACGACTTCGATGTGCGGATCGTTCAATGGCTCTCTGTCCGACGACAGTTCGTACTTCGT
CAACAGTTTAGCTAACGCAATTTTTATCTCCATCTGAGCGAATCGCATACCAATACAATTCCTGGGTCCCGCACCGAAAG
GTTGCCATGCCCAAGCCATCGCAGAGGTCTTGTTCTCCGGCAGGAAACGGTCCGGTTTAAACTCGTAGGGATCGGGGAAG
ATTTCCTCGTTGTGGTGTAGCTCGTCCACCGACGCGAAGGTGCCCGTTCCTTTCGGGATTGTGAAGTCGTCTATTACGAC
GTCTTCCTTGGCTTCCCTGGTCGTGAAGAAGAAGACCGGTGGGTACATGCGCAGAGATTCTTGAATCACAGCTTCCAGAT
AATGACACTTCTGCAATCTCTCGAAATCGAACTTCTTCCCGTTATTCGTAGCTTCGAGGAGCTCTTCCCGAAGTTTCCCT
TGAACTTCGGGAAAACGGAGGAGCATCTTCGTGATGAAAGCCAGAGACGAGGAGGTCGTTTCGAAACCCGCCAATAAGAT
GAGGAATGCGTTATCGATGACCTCATCGTCGGTTAAACCCTTTGATTTACCGGCTATAGGACACTCGGATCCTCCGGATT
TCGCAGCTTTGTTCGATTCTCTGTCTTTTTCTTCTGCGACATCCCCAGCGATCAGAGCGTCAACACTGGTAGGGGCATCG
GCAGTCTGGGCGTCAATCATCAACTGCAGAAGATCTAGTCGACGAGTCTCAGGGTTCTTGCGGCGGAGTTTGACTACCTC
AGCGCATTGCGATTTCAGCGCGCTGACGGGATGAGTTCCCTCGTTCCTCGCTTTCAGGCGGTAGGCAGTGACCAGCTTAC
CAATAATTGGCCACAAGACAGGGAAGGCAATTATTATTGCGCCAACTAGGTTTAACTTATTCGTAAAGATGGTTTTACAC
GCGTCGAGTATTTTTGAGTTCTTGATGTCCTTCTGGATTCCGAAGTCGACTCCCATGCCCGTCCTGCAGATGGTGTCCAA
GGTCAAGGCCTGGTAGAGCTCATAGATGTCGAGCTCATTGGAGTTCGCGAATTCCGCGTCGATGTTTTTCATGAACTCGT
CCACGACTGAACACACCTCGGGATCCAATTGCTTGAGTTTGCGCGAAGTGAACGAGGGCGTCAAGGTGGACCTGACGTTT
TTCCATCGTTGACCGCGCAGTACGGTCAGAGCGCTGTCTAGACCTCCGACAGGGCCTCCGCTGACCAGGTTGGAACGGTC
CGTGAAGTTGTGGAACTCCTTCAGCAGGATTTTCTTCAGATGTTCTGGATCGGCGCAAATCACGACAGGTTTCATGCCGA
AGTAATATCCGACGACCGGTCCGTATTGTTTGTGCCATTCTCCGATCATTTTCAGGTGTCCATGCTTGTATATCTCCCAC
AGATTCCCGAAGAGAAACGAGGGAGGGGGTCCCGGTATGTTATGACGTCGAAGGAGTGAGAGATGCCATCGACGATATAG
AACGAAAGAAAGCAATCCGAAGAGTACGGCACATGTCAAATACAACGACATTGCCTCTAAATTCTGTAGCTCTCCGCGGC
GAAACGGCAATGTTTGACGGTGGTCG
>Cluster-14096.14981
CTGGAAAGCCCATAGGAAGATGCTGACGCCGACAATGCATTTCCGAATTCTGGACGATTACCGACAGACAATGAACGAGA
ACGCACTGCGTTTCGTAGAGAAATTGCGTCAGTTAAACAATACACAAGTGGATATCTATCCCATCATTCGCATGTGCACG
TTCAGCATCCTCTTCGAAACTGCGTTTGGCATCCGACTCGACGAGAACGATCCCGAGCACTTGAACTTCCTCGGCGACTG
TGATGAGCTGGCTGATCGGATTCTCGCGAGAACGATAAATATTCCTCACTGGTTCGATTCAGTCTTCCAGTACACAGCGG
CAGGACGTCAGATGGAAACCGCCAGTAAGAGGATCACCGACTATATATATAAGGTAATCGATTCGAAAATGGCGTCATTC
GTTAATAACAATGAGACCGGGAAGAGTTTCATCGATACCGTCTTGAAAATGTATCGTGAGGGATTTCTCTCGCGGCACGA
TGTTCGAGATCATGTCGCCACTTTCATCGTTGGAGGCTTCGATACGACGGCTACGGCCATGGCCTACACACTGCATCTCC
TGGCCCATCATCCAGAAATGCAGCAGGAGCTGCTGGAAGAGGTGCAAAGCGTTCTGACGGATGACAATGAGATTTCAAAG
GAACAGCTGAAAATGCTCAATTTGACCGAGGCTGTCACAAAGGAGTCCATGCGCCTGTTCCCGCCCCTCCCACTAATCAC
GAGGAACGTCAGCACGCCTGTCCGCGTCGGGAAGCACGTGATCCCCGCTGGAACCGTGGGGATAATCGACATTTTTCATC
TGCATCGAAATCCGAATGTTTGGGAAAATCCGCTGCAGTTCAAGCCTTCCCGATTCCTAGACTCCAAGAACAGGCATCCG
TACAGTTTCGTGCCGTTCTCCGCAGGACCGAGAAACTGCATCGGCCAGAAATTTGCAAATCAAGAAGACAAGATCCTTCT
GGCCCACATCGTGAAGAACTTCACGCTCCATACAGATCAAGAGACCGACAACTTGCGGTTGAGTTTCGATTTAATCCTCC
GACCCCTCGACGGCATCTCCATTCGCTGTCAGCCGCGAACCCTTTGAGCACCTTCGCGCAGCTTCTTGTACATCCCCTTC
TCAGCCGAGGCAGCGTATTCCGATCCTACTCGACCTCGGAGTTTGATCTGGAAACTGACACCGAGTACTCAAGTGAGAAA
GATATCATCGAATCATGTGCGTTGGGCCAAAAACCTGTCCTAACCGAATTTTCCTAGCGTTTTTAACGCCTTCGATTTGT
CTCTGTGATGGAGTTTCGTGTCGCTGTAGTTTAACTTAACAAATAATGAGCTTCCCCCTATACTCTGCTTTGTTCTACCT
CGCTGACTTCTTACCAAAACGGAACGAAAACGTTCTTGGAGGTGATGAGAACTCGAATAAACCAACATGACCACCGACAA
CTCCCTTCTCCTTCGTATCTTGTTTTCTCTTCGCGAATAGCCGCTAGTTCGGGTGTAGGGCGTTTTCCATATCGTTCACT
TGTACGCAGAACGTTGAGCTTGCATTTTCTCGCGGATTCGTCACAGATAATGTCGA
>Cluster-14096.15192
GACACTTCGAAAATAATTTCATTTATTGTATTTTGTTGTGTTGTACTTTTGTACTGTTTCATAAATCACAAAGCTTCATG
CCCTGGTAGGGGCGGAGGACGAAACGCAGTTCATCTGTACAAGCTCTTAAGTCTCCGCGAGAATTCACAGAGAATAACAA
TCACCGAGGCTGATCCAGGAAGATACATCAACAAGGGCTGGCGGTCTCATCGGTCAAGTCTGGTTCCACCGTGGATTTCT
TTTCCTCAGTTCCAACAATTCGTCGTTGATTCTGAATACGATCGAGTCTCTCGACTCCCTTTCTATGTTGATTCTCGCGC
TCTTTTTGCCGAGGAGCTCCAGAACTTTATCGAGGCGTATCTGGCCCTGATCCACGAGGGTTTGCAGCTGGTTCCATTGC
GAGGGCAGAGTTAGGCGTCTTCCATCAGGCAGAGTGAGAAGATACGTCAATCGTCCGGCCCGACCTTTGATTCGCAGTTG
GAGTGTGTGTCGCCTCCGGATAACCGTCGGCACCGTGTGCCTTATGTAGTTTCTGAGAACCTCGAGGACGGGAATAGGTA
TTGTGACGTTGTGCTCATTCAGCAGTTGTATCACCTTGCCGGGCTCGACAATTAAACCGTTTTTCGTGTCATTCTCAATG
TCTTTCCACTGAGCTGGCAGGCTATAGTTTTTGCCGTCGATGGCCAGTGTCACGGTTTGGAACGTGAGGTTGTCGTTGAT
GAGAAGGCGTAGCTCGCCTGTGAACTCGTCGAACACAAACGGAATGGAGTGCTCTGAAAATGTCTTGAACAGCGAATAAA
TCAGGCCGGGGTATTTGCGGAGCAGCTCGTTGAAAGACGTCTGGTCTTCTGGCAACTGGAACTCTTCATTCTCTACTAGA
ACGTGAACCTTCCGCGTGACACCCTCCACCGTGTAGATCTTTAGCTTTATGGTGTGGTTGGAGTTTTCAGAATCCCAAAA
CATCATCTTTCCGTAATCGAGAACCACTTGTTTGATTGATGGCACTTGAGGCAGAACTCGAGCGAGGATCGGCACCGGGA
GCTTGCTCGCGATGAAGATTTCCGCTTGTTTCGTGCCCATTACGAAGAGATTGTTTCCCAGCGGGAGGGTCAAATGACAG
TGGCCATCGTTCGCGAGAGCCAATTTCACTGCAAGTTCAACTGCAGCTGAGAAATATCGATCGCAACAGGAGTCGCCCAA
GCCCATTGGACATTCCTCTTGCCCGCCGCCGGCTGATAAGCATTACTGACTAAAAGATCTCTCCGATGGAGCCTGTCGTC
AGACACACATATAGACAGCACGCATGGAAGAACTGTGGTCGAAAGGCTGTTTGAACATGGGAGAATCGAGGAAACTGCTG
ATCAAACACGACAGTGAATTGATAATTATCTTGAAGAGCTCCGAATATTCCCCTGTCCACCATTGCGGCGGTACCACGGC
GGACAACTAGAGAGCAAATTACCGATTGCAGACCTGCCTTTGAAGAAACTTTTGCGTCGTGTTGTGTTTCAGCGGCTACT
GAAGGCTCCAGAACGACATGCGATTCCATCTGCCTTTACTCGATCAGTGATGGGAAACAATCAGATCCCTGCATGAGACT
TGAAGTACCATACGGGACACCCTAAAGGTTTCAAGACTCGCTCGACTATGGTTCGAAATGCTATTCTCGCTCTCCTGAAA
CTTGGTTCTTGGAATTCTCTCCTGTCGCTTTCTCTATATTATATTGAATCACACCCCGACGAGCTAGCATACGTGAAGAA
ATCGTCGCGAGGCGCCGAAGTTTATTCAAACATGCATTGCTCGTCTTGTTCAGGAAATGTGAGTTTGAGTCAGGATGGTG
TGTTGGTTATCCACGGAGAGGAGACTCGAATGTGTATTATCATAGTTTTCCGATCGTGGCGGGATGGCAGAGCCGAGCGA
TCGTGACTTTTCCTAATTATTTCGTATGGCCTAAGGAATTACCTCACTAATGCAATCCTTGTCACGCTTGAAATGTTCGT
AAAGAAATCAACCCATTCATCAATACCGTATAGTAGCAGAAGTCGAGAATCATGTCACGCCAAGGCAACCGACCCGATGC
ATGGATCGTCAATCTGGGGAATTCCGACCGTTCGACGATTACGCTAACAGCCGAATGCTCGGCCGTAAACAGAGGTGTGC
GCCGCGCCGCGTCTGGAGCACGGCATACACCTCTGGATGCTTCTAGGAAGTTGGGTGCCGCCCAAGAGATTGACCACGCA
GTCGACTCGATTTCTGTTCTGACGAGAATAAGAATCATCAAAATCATCCTCGGGAGTACCAGCGAGCAAAAGGACTCTAT
CAATTTTGAGATGACTGTGTGGCAATCGTGACCAAGAAAAGGTCTCAAGGAATGCTGGTCTGGCGCCGAAGCAGAAGGAT
GAATTTCGGACTAACGGGCTTGGACTTGATGCATTCGTCTATTCATTCAAAACATGGTACAAAGATGCATCAGTCCTGGT
GGGTGTCGAGAGTTGAAGAGGAGGGAGCATCCGGCGGAATCGGGGTCGTGACCTTCAGATAGGGAGATGATACGATGATG
AAGGCGATGACGATGATGATAATAAGAAAGCCTTGGTGGGATTCTTGGCTTCGTTAACGGGTCAACAGGTGCAAGATGTT
TCGCTGCGGCTGCTGTTTGGGAAGCAACAGAGCTCGAATCCATTCCCCCTGGTGCCCCTTTTGAGATGCTGATGCACGCG
GTGGCGACCAGATGTCTTTCAGACTAGCGGGATGAAATCAACCAATAGGTCCTGTTTTGCACGCAGAATCAGTTCACCGG
CAACGTCGATGCTCTCGAGTGGAACTTTGCTGCGCACTTCGAAGTTCCGCAAAATATTCACGAGGATTATCCGGAGCTCC
TGCATGGCGAAGCGCTGTCCTATACAATTCCTCTTGCCGGCAGAGAACGGTATGAAGGCATACGGATTGCGTCCTTGAAC
GTTTTCGGGAAGGAATCTATCCGGGTCGAACTTTTCAGGATCAGGGAAAACTTCAGGATCCCGGTGCAGAAAATACATTG
ACACGCCAACAGTCGTGTTCAGCGGAAGCGTGTACTTGCCGAGCTTGGCTCCATGCTGAGTGCAATTTCGACTCATGCCA
GGTACGGCAGGGTAACGCCTCATGCACTCTTTTAGAACTCTGTCAAAGTATCTCAGCTCCTTGAGATTATCTTGTGTCAG
TACGGACGTCTTGTCGCTCCCGAAGATTGCAAATTCTTCTCGCAGTTTTTTTTGGACTTCGGGCAAATGACCGAGTTGGA
AGAGAGCCCACGCGATAGTCCAGCCCGTGGTATCGTGGCCGGCGAACATGAACGTATCGGTCTGTTCTCTGATCTCTTCT
ATGGACAGTTGCTCGCCATTCAAATAGAGCCCAACGAGCATGTCAAGAAAGGCATACTTCCGGCCAGGACGCTGTTCCAT
CCTATCAGGGTGCTCCTTGAACTCCATGATTTTGTTCCAGATCGCCTTGAGAGTGAAGTCATGAGACTTTGCCACCGCAC
GCAGGTATTCCTTGCCTTCGTTTGAGTTGAAATAATAAGGATCGAAAAGGTTCCATGGACGTGCGAATCTTTTCGCAAAC
AGGTGTGCAACCTGGTTCAAACTGTCGATGTAGTCTCTATTGGCCTGGGGGTTACTGTGCTCAAACCCCATGACCGTTTC
TAGAAGAACGCTCACGGTGCAGTCGGTGGCCCATTTCGAAAGTTCTACGTTCTTGAGATTCGCCGGGTTCTCTTTCATCG
CCTTGATAAGATTCAAGCTGTGCTCGTTCATAGTTCCTTCGAATTCCCCGAGGATTTTGAAATGGAACGAGGGCGTGAGC
ATGCGCCTCTGAGTTTTCCAGACCGATCCTTTACTTGTAAGAAGACCATTTCCCAACCATTCCTTCATAAGATCGTAACC
GAAGCCTTTGTCGGCGAAATTCGGTGACTGCAGAACTTCTTCGACCAATTCCGCTTTGAAAACCAGTACCGCTGGCCGAG
TGCCACCCAGTCGGAGCATTATCCCTTCACTCCCGTGCTCGGCGATCATTTTCTCCCGCATTTTGAACGCCGCTGTAGTG
ATGTCCTTGTCGCTTTTTGACAACTGCATTAGGTTTTGAATGGATGAAACGAATGGGAAATACGACACTGGATATCCAGG
CATGTCCTTCAACATCATCGTGTTCCTCAAGTGCTTATACCACACTTGAATGAGGTACGTGAATACGATCACACCGAAAG
CGTACAGCCACCACATGGTGTTAGCTACGACGAGTGCTCGCGTTTGAGGAACTAGATGTAGTTTCGCGTAGGTCTCTAAA
GTAAACTTCGCACGCTGAGGCTCCCTCTCTTCGAG
>Cluster-14096.15944
CGCCACCAAAGTGGTTCGTGAGCTTTCTTCCAGTTCCATCGGAAACTGAGTTTATTCATGCATATTCTATGCCGGTTCCT
CAGTGGGTCAAAAGATAGATAGTAAGTGGTTACTCCTGTATACAAAGCTAGTGAAGAGATCCCTCCGTGGACCACCTCAC
TCGGTTCTATATCAATTTGGTGAAAATGAGGTCTTGTCTTATGACATCGAGCAAGAGATCCGAATCGATGCTCTGTATAT
TCGCCGTTCCGGGTCCTTCAATGCAGCTGACCTTCACTTTCTGGAGCGTTCTAACAATGGCGTAAAACATGTCGGCTTGA
GCCATTTTCTCCCCGGGACAGGTTCTTGCTCCGAGTCCAAAGGATACAGCACCGCGATTCTGCTGCTCCTTGGTCGCCTC
GAGGAACCGACGAGGGTTGAATTCGTCAGCGTCGACGCCCCATATGCTCTTGTCTCTGTTGACTGCGTAGATGTTCGTAA
ACATTTCAGTGCCTTTCGGGATGGCGCGTCCATTCAGTTCGACATCGGCTTGAGTTCTCCTCCCTACCCCGAGGGGAGCC
GGAGGATGAACCCGAATGATCTCTTGAAGGAAGGAATCCACTTTTGGCATCCTGACACGATCTTCAACTTCGCAAGGCCT
GGATCCGACCTCATTGGAGATCTCTTCGCGGAGCTCTTCTTGGAGTTTTTGGTCGTTTGCCAGACGTAGGAAGCTGAAAC
CGAGGAGCGTTTTGCTCGTTCCGGTTCCCGCTCCGAAGATATCGAAAACAACATTCTTTAGGTTGGCGTCGTGAAGGTAC
TTCGCGGATCCTCTGTCCTCGGCGATGAACTCCTCTCTTGCATTAAGCAGGAAGTCAGTGAAATGACGATTCTGACCTTT
GGTCCATGTGCTTTTCGCTTGCTCAAACATCCTGTCGGTAACACTCACAAAGTCGCGGACTGCGTTTATGACTTTCCGTT
CGCGTTTGTAATATAACCATCCGAGGATCGGGAGTATGTCAGAAGGCAGACCATTTGACGCCTCTGTTTCGAAGGTCACG
GTAGCGTTCCGGAATAGCTTGAAGTCTTCCCGATCCTTTTGGAAGCTATCTCCGGCGGTAGAGATCGCAAGAACGCTGCA
AAGCACGCTCTCAACGTAGTCGACGATACCCGATCGCTTTTCATCCGAACCGTCGAGCACATCTCCGATTTCCTTGTCGA
CTATTTTCGCAACTAGCTCAGCCAACTTGTTGGTCTGAGCATACTTCCGGATGGCTACGTGGGTCAACCTTCGGAGGACG
TCCCATGCCGGCGTGAAATCAGAGACTATCACGTCGTCATGCCCTCTCTTCTGCAGCTCATTGAGTTTTGACGAGGGACG
ATCCGCGACAAGATTCCTCAACGGTCCGGACATCTCCGCGAACGATTCTTTTGTCGAAGCAATCACCATTGGACGGCTTC
CGATCCAGATGGTGAAAGGATCTCCATACTCACGGGTCCAATCGATCGCCTTCTCGTAGAGGGGCTTTGGTGCACGTAAT
TGCAATATGTTGCCCAGGAACGGAATCGGTCGAGGACCGGGGGGTAGCTTTCGAACTCGGCTCAAGAATCGTAGCACATA
CGCCGTTAGAACACCCAGTAGGAGGGCCACCCAGGTTGTGGGTTCGAGAAGCCTCTTCGACAATAACTCGAGAAGGAGAG
CCATGATAGCCACGGTGTCAGTATCCTGGGGCCGACGTGAAACTGAAGCAAGCTTGAGTTTGTCTTCG
>Cluster-14096.16263
GTCTGTGTATTTATTATTGCAACTCCGAATTGATTTTGAGCGTGATGCATTCCTTGGTAATCTAGTCGGAATCCCCTGTG
TTAGGCCTGGAAGGATGAGCATCAACAAGCTCCTCTTATTCAGTGGAGGTGCTCGCAATCGTCATCACAGGAGAGGAATC
AATCTTCGTTCCATCGAATGTATTTGGGTACAGTGAGCGCTCAACGTGTCCAACTCCCGACAGTACGACCGTAACTCAGA
GCAGAAGCATGGTGTTCAGAGATAAATGTACAGAGAATCCTGAATTGGCCTAGTTCCGACTTTCAAATACGAATTGGGGC
TCTTTGTCCATCAGGACTTTGCCGCGCATCTGGCAAAACTCCACTGCTTCCGTTCCCGTGGCTAAACTCACGCGGAAGTT
GCCGAAAATCGCACTGAAGGTTGGGTAGACAATATGACGAACGAATCCGTCTCCCATGCAGGATCGTTTGCCAGTTCCAA
ATGGAAGGAAGAAATCCGGTTTGAGAATCTTCCCATCTTGGATGAACCTTTCAGGCTTGAATTTCTCGGGATCGTCCCAA
AGTTCTGGATTGAAATTGAGGTCACAAGTGTTGAACATGACCATCGTGTTCTTCGGCACTCGATATCCTTGAATCTCGGT
GTCTTGATTGGCTACATGAGGGATTATGGGCGAACAAACGATGCGTAAAACTTCGTACATGACCGCCTCGCTGTAAACGA
GATCACTCCTATTCAGTGCTCCAGGAACACCGTCCCCAACTACGGAGCGGTATTCTTCGAACAGCTTATCCTGAACTTCT
GGCTCAGTTGCCAACATGAACACTCCCCACATCATCATGTTGGTGACGACGGGGTAGCCTCCAACAAGGTCCTCAACAAT
GACGTCAACATCGACATGGTCCAGAGCGTCTTGGGAAGTGTTTTCCTGATTGCTGTGAAGATGCAACAGCAGTATGTCGA
GGAGATCCCGCGGAGCATCTGCATAGCTCTCGAAAGTGCGCTTGTGCTCTTCGATCATGACTGCGGTGAAACGGCTGATC
GTGGCGGCCAGGTCAAACAAATCTTGCAGTCGGCTCGCATAAAGAGGCTTGAGCCAAGGCATGAAGTCTATGGCGTAGCC
CTGGAAGAGTTCATAGAAGACTTCGTTGTAGAGGTCGCAAACCTTGCCGAACTCCGGATTCTCCCAGTCGAATGTTGTGC
TGCAGATCGTGTCGTAGAAGACGTTTCCGGTAGCTCGGAGTAGCCATGAACGCGGTGAGAATGGAACACCGGCAAAACTC
CTGAGTTTATCGATCAAAAAACTGAACTGTTGCTCTACCGACGAGCAAAGTTTGTTTTGCATGCAGCTCCCGTTTTTAGG
ATGCAGTGGAGAATAGAGAACATCCCGTCTAGTTTTCTGTTTTGAAGACCAGTCACAAAGAGCAACCGAAAGCTGTCGGT
TCCATCGGAAGATGGCGTGGAAGCGCGCGAAGTCAGGTCGGTTCGAGAATTGGTTCGCCTTTGTGACGAGGACTTCTTTG
ATGTTCTCAGCAGTTTTCACAACGAGGCAGTATCTACTGCCTATCTGGACTCCAACGAGATCTCCGTACTTGAGGTTGAG
AGCACTGAATCCATCCCAGATGTTAGCGTATTTACCGAGCTGGGGCGAAGCGCCCAGAACCGGCAGTCCACCCGGGCCCG
GTAAGGTTTTCAGGTCACTACGCTCTGAGCGGCGCAGTCTGCTGAAGAGACCCATCCTTGTCAGCCAGCCCACAGAAAGT
GAATGTTGTCTCGCGACGTCTCTAGCTTCCCGCAGCCTCATTCAAACGCATTCTCACTTCCAAGCTCCAGGAGCTAGCCC
TTTCTCCCCGGACGGTAAGAGCGTCGCTACAACTCTCGGCGGAATCGCTGAATCAACTAACGCGACGAAACCGGTTTAG
>Cluster-14096.16396
CTCGATCTGGGCCTTTTCTCTATGTCGTGTAATATGAGCTCTGCTGGAATCACCCTCTGTCCAGAGTTGTCACAACAAAC
ATCTGATCGAATCTTTTTGTTTCAGCGTTCATCATGGAGACATCAAATCCGTTCATTGGTTTTGTTCCTGCTGAGGCGGA
AACAGACCTCTTCGAAACAAACATCAGCCCATTCCGTTTCAACGGGCGGAAGAGGGATCACTTTTTGTTTGTGACTTCTT
GCTACGACAATGTGCTGGAATGAAACTTCGATCGATGTCATTGGCGCATCGATTTTATTGGCTTGTGGAACTCGTCAATC
ATGTTTCAAAAATCATGTCATAAAACTTATGCTGTCGAGCGGTCATTCTTGAACCAATCGCTTCTCGAGAGCACCAAGGC
GGAATCACCTGCTGCGTGGAACTGACCCCGCCATTTCGAATGCTGCACCCATGTGCTCTCCTACACTCTTGCGCTAGGAT
CGACCACGAAAGGTTTCGTGCGTTTTCGAACATGATTCACGAATGTCTATAACTATAATCTTTCCCTTACATGAACGAGT
ATTCAGAGACCTGTCAATTCTTCCTCTACGATTTGTTTGACGAAAGCCGTCAATCCGGATTCTAATACGACTGGTTCGAT
TGCGGGCGCGCCGGGTCGACGCACGAAACGCAGTGGAATATTCGGCGGATCTGACAAAACGCGTCCACTGTATCGAGGCA
CTTCGATGTCTAGTCGCTCTGGGATTGCCTCAAAATGCTGTAGAATTTTTGCACAGTACACCTGAGCGCTCAAGCCCGCG
ATGTCGGACGCTGGACACATACGCTTGCCTCGGGAGAAGATATTGAAATGCTTGCTGGCTTCGAACTCTCCATCACTGTT
GATGTAGCGGTCGGGGTTGAAGACGTCAGGATCGGAGAAATTTTTCGTGTCGACTGTTTCTGAGATCAAGAACATTGCAA
CCCTCATGTTGCTCTCCACGGTGTATCCCCCGATCTGAACGCGCGCAGTTGTCAACCGCAACATTGTAGGAACCGGTGGG
GTCATCCGATAGGCTTCGTGGATGGAGGCTTTCAGATAGTGGAGGTTATTCAGGTGGTCTTGATTGAGTTTCGCCGCTCC
CACCACCCTGTCCAGTTCTTCGTGGATCTTCCGCTGAACCCTTTTATTCAGTGAAACGTATGAGAGCGTTGCCATTGTTG
TATGTTGAGTTGTATGAGTGGTCGCCATCATATTGAAGAGCATCGTCTCTCGAAGGAAGTCTAACGCCATCTCCGGCTCC
TTGACGCGTAGCGCAGCTTCTACGAAGTCACGGGGCTCATCCGTCAATACTTTCTTCTCTTCGACGAGTCGACGGGTTAG
TTTGGCGTAAATTCTCTTAACGAACGTCGGGCGTATCGCCGGCGGGAGGAGAATCTCAAACATTATCAGCACGCGTAAAG
GAACGAATAGGGTTATCGCCATGACGAATGGTAGCTTGAACATCATATCCTGGGCACAATCAACAAAACTCTGAATGTTG
TTGGACTCAAACGTTCGTCCGAGATTCACATTAGTCGATTCCTGGAATTTGGCAAAGGCCAACTCATCCGAATAATCCCA
CAGTTTTCCTTCGTGGTCTTCAACCGTTTTGAGGAATGTATCAACAACTTCCGCAGTTTTGTTAAACTTCTGAGTTTTGG
GTAGGACATTGAGCGCTAAGATGTTGGTCTTCCGAATGGACTGCCACGGGCAACTCTTGTGGTTGTGGTCGGCCACGTAC
ATTTTCGCCTTCCCCGTCGTCACAGCACTGATTACTCCCTCGAATCCGTGTCCCGGTCGGCTCAGACATTTATCACTGTT
TTGAACGTCTTGAATGGCTGAGTTCTTAACGAGCACGCATGGGTAGATAAGACGGGTTAAAATGACGTCAGGGAAATTCT
TCAGGTAGAAGTTGAAGATCGGCTTGAACAGAAACTTCGGCAAACAGTAGAATGGCAATATCCCGATGACAGGGAAAAAG
TACCAAACTGGCGGTCCGTTGGGTTTCGTGTGCTTAATCTTGAAGTAGATGCAGTCTGCCACGCACAGGCAGAAGAAGAA
CAGCAGGAATCCCATTGTCACCTCTGATAACTTCAGACTCATCACATGTCCACAACTGAGAAGTCCCAAGTCGGCTCTTT
GCGGAAGCCTTCGCGCTGAAATCACTTCTTCCATAGGCTTGGCCGGTCGCAA
>Cluster-14096.16575
GAGAGACTCAGAAGAGCATGGTATCCTCTACATTCCTTCATTTATTCATCTTTTTTTTTCTTACAGTCGAATGAGAGTGC
GAAAAAGGTCTTACTTGCAGACCCGCCAGATTTCTCCACGGAACTCGCACAGCCGTTTCTTCCGGTCAGGTAAATGCCAT
CTCAGCATAGATACGTGATCATAATCGTCGCAGAAAACCAGCTGCTACGGGGTGCATCATTGATACAAAAAATATCCGCG
TCGATATTACCTACGAAACTGCCTAACGATTTGATGCAATTTACAGTCAGGTTGCACACGTAACAAACAAGCACAGTCCT
CTTCACCATCAACACAATGAAACTCTGGTACCTACTCATGAAACTTAGGAATGGAACCATACCTACTCCTAGGTAACTTT
GTTGCGACAAAAACCATTGCTATACCTAAACGGAACTTCAGTTTCTAGGCGAAAGTCTCACTTTGAGGGGTTTCTTCGCG
CCGGGCACGAAAAGATCGGCTGAGCGTTCGATCTCTGCTTGGTACTCCAGCGACGGGTCGTACGAATCATCAGCTGGTTC
AAGACGCACACTTCGCAGAATGGCTACCAACGAGATAACCAACTGAGTTATGGCAAGACGTTGTCCTACACAGTTCTTGG
GTCCATCACCAAAAGCCATCACTTCCTGTATGCTCTCGCCACCCTCGATGAATCTCTCGGGCTTGAAGTGCGTGGGCTCT
GAGAAGCGTTCCGGGTCACGATGAACGCTGGTCTGCGCTATCTGGATTCCGATGCCCGCGTCCAACGGGACTCCTGCTAC
GGTGCACGGTTCTACCGCGAACCGGTCAATGACGTAGTCGGTGGGATACAAACGCAACGTCTCGAAAATCGCCGCCTCCA
GGAGCTTCATCTTGTTGTATTCTTCAAATGTGATGTTGTCGGGATCAGAAATGTTCTCCATGATGTTTCTGTAGATGGCT
TCTTGCTTCTGAGGGTGCATCGCCAACAAGTACAGGGCAAAGGTCAAGGTATAAGAAGCTGATTCGAAGCCAGCCACGAA
GAACACGAATATCTGAGATATCAACAAGTCGTCCGTTAACTCCGGGTTAGTTTTCTGTGCCTCCATCCAAGACTCGAGGG
CGTCGGAAGTCTTGTGCTGCCAACTCGGATGCCGACGCTTCCGCATGAGCGTCTCCGCAAACTCAACAAAGAACCTCTCG
CTTTCGACGACCGGAACTTGGACCGAGGGCAGATATCTGATGAGTTGCGGGAAGGAGTTCAGGAGAACAACGCCCAGGCC
TTTGTTGAACACACCGGTGCAATGTCTGACGAAAACGTTGTTCGGGTCCTCTATGGCGTCCACTTCGAGGCTGAAGGTAA
CAGCGGCAACACCGTCCATGATCACACCGCGCGCGTACTCTGATGTGGGGATCACTCCGTTCGTTTCAGCGATTTTCTCC
AGTTTCTCGGTCAAACGCTTCCCTGTCAACTCGAACTTGCTCTTCATTGACCTCAGTTTGAAGCCGGTCAGGACATGACT
GCTCAGCGGTCGCACTAACTTCCATTCCTTGTAGGGCAGCGACAGGATGTTGTTGTCCCACAGCTTGGAACCAATCTGCG
>Cluster-14096.16757
GTATGGAACAAATTTATGAGAATTTCATCGCAAGATATGCCAGATAAGGTTCACTGATCGACGAGGTTTAAACTGAAATA
ACGAAGAAACAAACGTATGGTATGGTTCGGTATGTTTTCACGAAGGAAATTTCAGGCACGAACAAGATGCACGGTTGAGC
GTCGCAGTTGTTCACTCCTCGGCCTCCTCTGGCTCAAAAATCGAAAGACCTATGTAGAGGGGTTCACTGTCGAACTTATT
CTTGTTCACGAAATGATCAGAGGTGATCTTATCAGCCGGTAGATAGAAGAGAATCGGAGTGTTCGAGGTCTTCAAAGCAG
TGAAGTTCAGGAAGAACGAGGCAATGAAGTTCTTCATGACACCCATCGCGAAGTTTTCCGCTACACAAGCCTCGTGTCCG
TGTCCGAAAGTGAGCAATGCATCGAGTCTCTGTTGGCTCATCAGCTCGGGATCGCAGAATCGCTCGGGCTTGAAGGTCCA
TGGGTCCGGGAAGTTCTCATGATGCAGGTTCATCTCCCTCAGGTTGATCTCGATCGCAGTGCCTGCTTCGACGGAGATGC
CACAGATTGAATCGGGTGTGTCCGCAACACGTTCCAGAGATGCGGTGAGCGGGAAAAGTCGCAAAGTCTCACGGATGACA
CCTTCAACGTACTTCAATTCTTTCAGGTGCTCGAATTCAAACTGCTCTCGGCTTCCGATGACGCGGAAGATTTCCTCTCT
CATTTTCTCCTGCTTCTTGGGGTTCCTAGCGAGAAGGTAGAGGCAGGTGTACAGGGTGAACGCGATGTTCTCGGCTCCGG
CCATGATCAGGAGCGTCGCGAAAGATGATGCAAGCTCCTTATCGAATTCATGAGAGTACCCTGGATCAGTGGCGAAGTTT
TTCACGAACGAACATTCACCGCGTTCATTCACCGCTGAATCTGCACGTTTCGTCCCATCCAGCAAACTTTCGATTACATC
TGTACCGAGGTCCTCGAAGAAGTCGGCCGCAGCAGGTCTCTCGTTGCGGAAGTCCCGGATTTTCCTTTGGAGCCACGCGC
TTGTTGGAGATTCCAAATCTTCCAAATGCTCCAGAATGGGTCGGTTGGGGTCAGCGATGATCCTCAAATCCATGCCGTAA
ACTGCATACATCATCGAGTCGATCGCGAAATACTTCAGGAACTCGTACAGATGCCAATTCTTAGGTCGTCCGGCGACTCT
CTCTTTCAGAATGCACATATACCGGTCGGTAAACAAAGAACTTTTCTCGACGAGGAAGTGCATGTTCTTCTCCCTGAACG
TTGATTCCGCCACTTTGGTGGCCCAGATCCACTCTTCTTGGAGGAAGTACTCTTCCGAGATTTCTTCGATGGCTCTGAGT
TTTTTACATATGGGCCTTTCGAAGGTGCCTCGCGGCATGTCGAGAACAAACTTGGCGAAGTCAGGATCCAATGTTGAGAT
GAAAGGCTTTCCGCCTCTTAACTTCTTGGTCGTCAAAACGCTGACTTCGCTTTGAAGTGTCCAATCCATGAGTCTCTTCT
GGACAGACCACGAAGCCAGACACAAACACTCAAACACGTAACGCACGAAGCTATACACACTGAGCATCACGCGCTTCAGC
ACCGAAGGAAGGCGGGGTCGAATGGGGATCGCCTGGATCCGACGGTAGGAACGAAGGACAACGTCCTTGAGGGCCATGGC
TGCGTTGGTCTCAGCGCTCTGAAACGCAACGCAGACAAGAACAAGAGAAAGCAATCAGACTCTGTCGGTTTTTATCGCTT
CTGAAGAGAGAAAGATTGGGAGAGATCATGACCCTGTATCGAGATG
>Cluster-14096.16794
CACAGATTCATGAGTTGAACGCAAGTAGGAACTTGCTCTCATACTCTCGTTTTATTTGTCTGGCATACTTCTCTGACAAT
CGAATATTCACCCAAAGTTTCTCCCATGCATTGGACAACGAAGAGAAATTTCTCGCGATATGTCTTTTATTGAGCTTTTC
TTTCATATAAATATATAGAATGTATCTTCGACAATCCTGTGGATTGGACAGACAAATCTCGCGGACGACCGGTCCTGCAT
AAACCAGAGCTGCGCATGTTGATGAGCTCAGGAGCGCTCATAGGGCGAACTTGGTGACCTTGAAACAAAATCTGAAGAAG
TCCCTTCAAACCGCCGGCAAGTTTAGAATAGTCAGTTTTCCAAACCGGTGCTGATTGATGAAATCTCCGACTTCGACTTT
GACTTCGACTCGGAAACTTCCCTCGGCTTGAATTCGATGAGAAGTCCGTTACGAGGCCGTACAATTACTTCAATGGCCAA
TTCAAGTTCGTCCCGCTTATGGATCGATCGCAGACGGAACCGCCTCATCACTGTCGCCAAAACAGTTTTCATCTCGATCA
TTGCGAACTTCTGACCGACACAGTTGCGCATTCCTCCCGAGAACGGGAAGTAAGCGAATGGAGGCAATTGTCGCGATGAA
TCCTCTCCTTGACCCGAAGCTCGAAGGAACCGTTCAGGTCGGAACTCCAGAGGTTCCGGAAAGTGGTCCGGATCCCGATG
CAAACCGTACGAGAACAAGTTCACCGTGGCGCCCCTGGGCACCATATAGCCCTCGATCTCGATGTCTTTATCGATTCGTC
GACCGATAATAGGAGCAGAGGGATAGAGCCGAAGCGATTCCTTGATCGTTGCTTCCAGATAGTGGAGGTGTCGGAGTTTG
TCGGCTGTCACTGGGTCCTCGCCATCGAGGAAAACTCGATCAAGTTCTTCGTGAACCTTGCTCTGCACTTCTGGATGGAG
GCCCATGAGGTAGAGTGAAAACGCCACGGCGGTCGCGGTTGTGTCGTGACCGGCGAACATGAAAGTGTTAACCTCGTCTT
TGATATCGTCGCAGTTCAGCTGGGTCGGGTGGAGGAAATGCATTGAAATCAAAGTATCGAGGAAACTCTGGGTAGCACGT
GAAGGGTCGGCTTTGAGTATCGAGATGCGATCAGCGATCACTTTATCGACGAACTTGTGCATTTCCTTAACAGCGGACTT
GAATTGGCGTCCTTGAGGCGAGAGATAAAAGATGAAATCGTTCCAAAGCCACGGTCTCGTGGTTCGACTCATGTGAGAGT
GAGCTGCGCGGTACACTGCGCGCACGTACGGCTCATCGGGCTTGAGCTGCGCATTCAGTTCGATTCCCATTGCGGTCTCG
GTAATGATGTCCAAACCCAACACTTGAGACAAGGGCATCGCATCAACGACTCCGTTAAGTCTCGAGCAGAACACACCGGC
ATGTTTCTCCATGATCGGCAATAAGTTATCCAGAACTTTGAAGTGAAACGCCGGCGTTATCAACTTTCTCCTCATTCTGT
ACGAGGCACCGCTGCCGGTCAAAAGACCGTTGCCCATCCACGGTTTCATCATGTCGTATAATATTGATTTCGATATGTTT
GTTGTGTCCGATAGAATTTTTGCAACTCCTTCCGCCGAAGCCACTGTGACGAATGGCGTGAATCCCAAATAGCCCTTGAA
GATCTTGTATCGTCGCAGCTGGAAGAACAAGCCGTCGATGGTGTTGAAAACTCCGACGTTGTAGTCGAGTTCGGGGCCGG
CACTCGTGATGGAGTAGTGCGCCACCAGATTCCAGATGAGGGGCACTTTGTCGAAAGGTCCTTTCATGGGCAGCAAAAGC
CACCACATGCGGACCCATTCGTATGCACTGAGAACCAACGATTGCACGAAAGTCACAACACCTAAAAGTTCCAGCAGAGG
GATCTGGATCGCCTTCGGGATGTTGGCGAAGGCGTGGGCGCTTTTGGGGTCGATATCTTGCACTGCCATCATCCCCATGT
TTGAGCGAATTTGGAAATGGTATCCTTTTCAGAAACAGAAATCAGACAGAACACATTTTCACGGGGGTATCCCTATCCAA
GTCGAGATTGTCCAAGAGGACCACGAACACCATAGAAGTTTCAGGCGTCAACATACACTCGAGAGGGTAGCCCTGATGAA
GTGGCAACGGTCGAGGTTGCCTTTGCAGTTGGCAATGGTCGACTCGAGTCGAAGTGAAGGCACGCGTTATTTCAGATTCC
CGATCGCCCTCTCCCACTGTCACACTTCAAGGTGTAGCCG
>Cluster-14096.16995
CGGCGTCTCAACGGCTCCCGTGTCAGCGCGTGAGTTTGTCAGTCTCTCTCTGCTTTCCTCTAAAGTCCATGTAAATTGGA
CGCCGCAATCGTGTTTGTTTTGGTGTCATCGATCCGCGAGGTCGGCGACGCACAGAGGTGTTGAAGTGGAATTCATTACC
GACAGTAAATTCAATCTCCGAGAGAAACATCCAAAAACGCTGATATGAGGAGCCTGCGGATGATCGACGTTGGGAAACGC
TTCTGTAGCGGAGCAGTGGCGGTGAAACAGTTCAATGAGATTCCAAAAATGCTCAATGTGCCCTATTTCGGCAGCAACTG
GATATATTGGCCCATAGTTGGTGGCTACGATCCGGACAAGCCTCATCACGTAGCGCGCGATATCTACAAGAAGCATGGAG
ACATCGTCGTGGAGTTCCTCGGTGGCAGATATCCATTGGTGCATTTGTTCAACGCGGATGACTTCGAAACTCTATACAAA
TCCGAAGGTCGCACACCGTTCCGCGTCGGGAGTGCAGCTTTCAAGAAGTACCGCTCGAGCAGACCGCAGTGGTACCACAA
CATCGGATACCTGACAATGCAGGGTGAGGAATGGTACAACTATCGATCGAAAACTCAGCCGTACACTCTCAAACCCCGAA
CGATCATGTCGTACGTGCCGAGCATGAACGACGTCGCTGATGAGGCGATTACCCTCATCGAAGACTATCAGAATCAGTTC
GGCTTGGGAAACTGGAATTGCCTTCGTCTACTCTACAAATGGTCTTTAGAAAGCGTGCTCTACGTTGCTCTGGACAAACG
ACTGAACTGTCTGAGAACAGAGCTCGAAACGGGCTCTGATGCTGACCGAGTTCTGAAGTCCATGGATGTTATATTCGAAT
GCCTGCAGATATTTGGCTATAGACTGCCCTTGTGGAGGTATTTCAGAACACCAAGCTGGAAGCGCTTCGAGGTGGCGATG
GATGACTTCACAGAGGTCATCTTCCGCAACATCAAAGGAGCTCAAAAGAAACCAGATGAAGACAAAGAGATGACCATTCT
CCAACACATGCTGAGCAGGGATGATCTCCTATACGAAGACATAGTCGCGCTCATGAGCGATTTCTTGCTTGGCGGCGCAG
ATACAACATCGAATACAGCCTCGTTTCTGTTGTACAACATGGCGGTGAATCCAGAAGCTCAGGAACGAGCGCATGAAGAA
GTTAAAACACTCATGGCCGGCCGCTCAGAGGACCGAGTAACAGCGAGCGACTTGAACAACATCCCGTACATAAAAGCTTG
TCTCAAAGAATCTCTGAGGCTGTTTCCATCGATAACGGGCGTGTATCGGAAGTTTGACAAAGACGTCGTTTTCTCCGGCT
ACAATGTTCCAAAGGGCACGGTCGTTTTCGCGGATTTCTACATTACCGGTCGGAACCCCAATTATTTCGAAGAACCAGAA
AAGTTCAAGCCCGAGCGATGGTTGAAAAAAGGCGAGAGCCACGCGTATGGATCGCTACCGTTCAGTTTCGGACCTCGAAT
GTGCCTTGGACGCAGAGTCGCTGAGCTGGAGTTATGGGTTCTCATGATAAAGCTCATGCAGAACTTCCGGCTTGAGTACC
GAGGGGATGAGATGGATTTTCGCGGAAAACTCGTAAACACACCGGATCAAGACTTGAATATTGTTTTCAACCGACGGACT
TGAAACTAAAGAGAGTGTTTGGAGAAGTTTGATCGTTCATGTGATAAGTTTTGTATAAGCAGAATTGCGAGGAATGTATA
CTTTGCTTATCGGCTTTGAACACTGAGAAAATAAGCGCGTCGAAGCATCACAGGCTGATAATCTGAAGCTTTTTGAATGT
CAAACACGATTCCCTCTCCCCTTCATCCAGAGTGTCGGCTCAGGGTCTCTGATTCCCTGAACGGCGAAGCCCTGTGTTTG
AAGCCGGTGAGTTATGGAGAGTTGTGATGGCTTCCGAGAACTGATCAATGTACGTCGTCGAAACACGCGCAACGAAAGCA
TTTACCAAGGTTTCAAG
>Cluster-14096.17167
TTCATTTATCTATTCTCTCAACACGTTTATTCTTCTTGCTATCATCCTGGTTGAGAAGTGATCCTCGATTCGATGTTGTA
TTATACATTCGAGAATTTCTCTTAATAGGTTTCAGTTTGATTCGTAGTCTCGTCAGTTCTGGTTGGGTGCAAAGGCTCCA
TTCTGACACGCAAATCTCCTTTGGATCGCAGGACGACTTCGAAACAGAGTTTGAGATCGTTTGTCGGTCTGGTGCTTGTC
CATTTGAAATTTCTCAGTATGTGAGCCATGACCACCTTGAGCTCCATGAGCGCGAACTTCTGCCCGATACAGTTCCTGGG
ACCGCCTGAGAATGGCGCATACGAGAATGGATGGGCTCTGTGGGGAGCGTTATCGTCCAGGAAACGTTCCGGATCGAATT
TCTCGGGATTGGGGAAGTAGCGTGGATCACGATGCAGGTGGAATATCGAGGTCCAAACTTGTATACCCGCGGGTATAGTG
TAAGTTTTGCCGTTTCCTTTGATCTTGATGTCTGATTCTACCTGTCTACCTATGAAGGGAACGGGAGCAAACGCCCTCAT
GGTTTCCTTAGCCGTTGCCTCAATGTATCTCAGTTTTTTCAACTGCTCCGAGGTCACATGAGTACTCGGATCGGGTCCCA
GAACTCGGAACGCCTCCTGCCGACATTTCTCTTGGATGTCAGGGTTGAGCCCCAGCAGGTACACGACCCATGATATGGTG
GTTGCCGTCGTGTCTTGACCGGCAAACAGCATTGTGTCCACTCCACCTTGGATCAGCCTCTTCGTAACGATTTCGGGGTT
CTGCTCATGGGAGTCCAGGAAAATCTCGATGAAGGGTCGGATCTTCTTCCTGCCTTCAGGTTCTGCGATTCCGTTGCCAT
TAAGTTGGCTCTTTTTCAAAGCTTCCTCCTTGCGCTCCGCCAATCTCGTGTTCAGAATACGCCATGAGAGCCCGTGCATC
GCTTTGAGGCATTGCTTCCATAGGGCACCTTCATGAGTCCACTTGTAATATATAGTAGGCCACATCCAGGGTCGGATAGA
ACGCATGATGGCGAGCATCTGCAATAATGTCAGAGCTTTTCCATAATAATTTTCTCCGGCCATGGCATCCAAGTCGTGAC
CAAGTGACGTCTCGCCGATTATGTTTATCGTGCATTTTGAAGTCTCGCGCAACAAGCGGATGTTCTCGTCTGGCGGTAGA
GATTTGAGATGGACCATGAAGTTCGCTGCGTGCTTATTGAAGACTCCCATAAAATCGTCAAGTATTTTAAAGTGGAAAGC
TGGGGTCAGAAGTTTGCGTTGGAAGCGCCAAAGGTCTCCGGTCATGGTTAGGATAGAGTGGGTGATGTACTCATCTAAGA
ATTTGTATGCTGTCGGCTTGGTTATGTTCACGTTATCTGAGAAGATTGCCTTCACGCCCATGGTGCTGCTATCGAGAGCG
CAGAGTGCTGAGGCAATCTTCTCAG
>Cluster-14096.17663
TGAAGTGTAGCCGCCAGCGAAATGCTGCACATTGTTCTTGCGGGCCTAGCCGTGCTGCTGGTTCATCTTGCGTGGCGTCG
CTATCGATTGTTCCAAAAGCTCTGGGATGCGGGACACGTTGGACCCCGGGGCAGCATCATCTCCGGTAGCTTCTTCGATC
TCAGACAACAGGGAAGTCATGTTCTGTTTGACAAATGGTTCCAAGAGTACAGCAGCGACAACATTGGATTCTACTACGGA
TCTCAACCATTCATCGTGACAAGGGACCTTGACTTGGCCAAACAGATCATTATCAAAGACTTCCAGAAATTCAGGAACAG
AGCGCAAAACCTACGATTGGACGCATCGCATCCTGTGATCGGGTCTCATTTGATATTCGCCACAGACGAACGATGGAAAC
GAACTCGAAACTTCATGACGCCAAGCTTCAGCACCGTTAACATGCGAGAGATGTACACTCGCTTGGTCAAGTGCACGGAT
GTCTTCATGGAGAACCTTGAAGTCGCTCCCGAGGAATCGATAGATTTTTATCCTTTGGTTCGCCGTCTCACTCTTGACAA
CATCGCTCGAGCAGCCTTCGGCATCAGCACCGATGTTCAGAAAGATGGTTTCGGGCCAGCTCCCAAATTCCAGGCTGCCG
CTGAAAGTGCGATGGATCGGTGGGGCTCCCTCTGGCTGAGTCCAGTTGCCCAATGCTTCAAGCCCCTCGGGCAGTTCGTA
TTCCGAAAACTCCGCGCTGTTGGGTTGATTGAGCACCCTCAAGACCCCATGATACAATACATGGAGCAGTTCATCGACTT
GAGGAGCTCTTCACCAAAGGAGGACGGTGCTTGGGTGGATTTCATGCAGAGCATAATCAACGGCGGCAAAGGCGAAGCTA
TGGACACCAGAAAATTCCACAAGGAACTGGGTTTCCAACTAACGAGAAACGAAGTTATAGCAAGTTGTCTCCTGTTCTTC
TTGGCGGCATTCGAAACGACGAGCTCCGCACTGAGTTTCCTCATCCAAAGCTTAGCACAAGAGCCGGAATGTCAGAGACG
ACTTCGCCGAGAGCTCACCAAGTCGCTTGATGAGGCTGAAGGCGGATTGGACTACGACCTCGTGATGAATCACCGCTACC
TGGATATGGTCGTCAACGAGGGTCTGAGGCTCTATCCTACTGCTAACGGATTCTTGGGACGTGAAGCTGCCGAAGACTAC
GAGTACAACGGTATCAAGATACCAGCAGGCGTAGACGTACTCATCTCAGCATACCACATTCAGCGGGATCCTCGCAACTT
CCCGGATCCTGAAAAGTTCGATCCAGAGCGATTCAGTCCAGAACGGAAGGGACAGATTCCCTCGATGGCGTTTCTGCCCT
TCGGGGAAGGTCAACGCTCTTGCGTCGGGAACCGATTCGCACTGATGCAAATGAAGTTGATGCTCGCAAGACTGGTGCTC
AAATACGATTTCAGTCTTGAGGCTCAGAAACACGACACTCCCCTGAAAATTATCGATAGAGCTTTCGTGCTCTTCCAGCC
AGGGGAGAAAATTCGCATCAGACTTTCTCGGCGACAGACCTAGACGGATCAGATCGGAACACTCACTGAATGCTCATGAA
AAGGGACCAGCAGCAGTAACCGCGGCAAAAACAGCTGTGGCAGTACCTCTGAGCTGAGACTTTGCTGTTACTGATTTAAC
ATAGACCGATGGGTGTGATTATGCCTTTGATCTTCCTACGACAGCTTCCACCTAGAGGTCAGTTGTCGTTCCCAAGCGCT
GCGGGAATAAAAAAGTGCGTCTTGGAAAAAATGCGAA
>Cluster-14096.18025
GGAGAGTTTTCCGAGTTGATGAAGGGAGATATAGCTTAGAAAGTAGGACTCGGCTGTACCTCGTACCCAGATGAATCCGC
AGTAAGAAGTCCGGAGCACATTCGCAAGCGGCTTTGATGATCCAAGCCAGTGGTTTTCAACCTTTTTCAGCCCGCGGAGT
CCTGGTATAGGTCCGCGGACTCTGTCAGAGTCGCTCAGGATGTCCGTGGAGCCTCACACCGACACTACTTTTTGAGGTAT
CCATTTTTTTTCGGATTCCGACCCGACATTCCGGTCCTCTCAGGTACAGGAAACATTTTCAACTGATTCACATATACAAG
CTGCATTTATGGACAGGGTGGTGACCGATGACGTTCAAACAAGCGATCTTAGGAAAGAATTCGAGTTATTTAATCGGCTA
CTCAATTCTGGCTGACGCCGTATATCAGGCTCTGCGTTCAATCGATTTCAGCACTAACTTAGGTTTCGTTGAAGTGTAGA
CTGAGAGTGTTTTTGCACGTAAATGCTGTTGAAGAGCAGAATATATCAAGGAGCTGATCTTCTGAGTAAAATTCCTTGTC
CAAAGAACGACAGTAAAATCGCCCATTGAACCCCCACCCCGGACCCCCCGAACGCACCGTCTAGCGACCGCGGACCTCAG
GCTGAAAAACACTAGTCCAAGCGTTGGTGTCAAGCCTCCGTACCGATCAGGCAGGAGGCTCAGTCGTTACGGTTCTCTGC
CTCAATTCGTCCAACAAGTGAGCACAGAGTTGGTGAGGAAGTGCGGAAGCTTAATCTTCGTTCACCGCCGATGTGAGGAA
AATATTTCTGAAAGCTCCGCGACGGACACTGCAATTCAGGGATCCCGCTCAGAACGTTTCTCTACCTTCTCAGACAAACA
CCCCACGGCAGAACATCTTGAAGCCGCTTTTCACCATCCTAAGCATTTTGAGGTCCTCGAAAAGGTTTTCGCTTTTCTGG
TGCCTCTCTGCTTCTTTTTTTTTATTTGAAAGCGCCTGAACTCCGCAGCTCTAAGAATCGTGATTGTAATTATGACCAAC
ATCGGTTATTTTATCAGCTGTCGGTTCATCCAACGCCGGCTGGCATCTAAGTAATATCGTCGTTCACTGGCACACTGCAT
AATCTCTCGGTGATTGTTCTCACAGCACTCTCTCGTCGACCCTTGGGACCACTTTGAGCATCAATGGCTCCACAGTCACA
TCGCTTCCTCGAAATCCTGGTTTTATTCTGAGCGGGAGCCCCGGGGTTCTGTCAGTCTTTTCCAACTTGAATCGAAGCAG
CAAATTCGCCAACAGAACTTGCATATTCATCAATGCTAGCCGCTTGCCGACGCAATTCTTCGGACCCTGTCCAAAAATCA
TGAAAGCGCTGAGCTCATTTTGGGGCCCATCCTGGGTTTTTAGGAATCTTTCAGGCTTGTATTCATGAGGATCGGGGAAG
TATTCCGGATTGAAGTGCATGTCAGGGAAGCTGAATTCTAATACCATTCCTTTATGAATTTTCTGATCAGCTATAACGGT
GTCCTTCGTGCAAATTCGATCAAGTTGCCCCCCGAGGGGAACAATTCTAAGCGATTCCAAGATGCAGGCTTCGATGAACT
TCATTTTTTGGATGTCTCCGTAGTCCACGTCAGACTTGTCGCCAATAACCGATTTGATCTCCTCAAGAGCTCGCTGTTGA
GCGTTGGGATACACGGTGAGGTAGTAAGTGACCAGCTCGAGTGACAGTATTGTGTTATCCGAGCCAATTACGAAGAGGAA
AGCTTGAGCGGCCAACATCTCATCGGTGAGAACCGAGCTCGAGAGTTCACGTTGCGCTATGAGATGCAAATCAAGAATGT
CGGCGGTTCCATTCTTGATGACTTCGTCGAGATTCTTCTTTTTCTCTGCGATTACGTGTCGGCTCAATTTTGTAAAGAAG
TTCACAATCTTCTTCGGCGGGAAATTGACAAACGGCAGGTACTTCAAAAGTCCTGGAGCTAGGATGAAAAGTAAGGAAGC
GAGACCGGGCGTGAAGATGCCCGTGGTGCATCGGACGAACTCCGAGTTGGGGTTGTCGATTGAGTTGACATCCATGCCCA
ATGCGATCGCTGCTATGGAGTCGATCGCGTACGACTTCAAGTACTGGTTCAAACACAATTCTTCATTTGCAACTGCATCC
AATTTGGGGAGCAGCCGTTTGCAGATCACGTCAAGTTTCAAGATCATTCCGCGCATCTTGGAGGTAGTGAAGGTGAACCC
CATGATTGTTCGGAGTTGTTTCCATTCGTCGTATGGGAGTTGAACGAGCGTGTTGTCCCATAGCGGCTCACCGCTCAAGA
ACTCGAAAGAACGACTGAAGAAATTATCGAACTGTTTCACGCACACTTCCTTCACAAGCTCGACGTCCGTCACGACC
>Cluster-14096.18325
GTTGAACTCTCTTCCGGCAGCTATCGACTGAAGGCATAGTTTTTACTCAATTCTTCAAGATTTACGAAACGTTCTCGCTT
TTTCGATGCTTTCTCGTGACGACGTCCATATGCATATTCATTTCTTTATCATCCTGGCGGAAACCATGAGGCGATCCGGT
TGCGTAACAATCATGACGCCCTTAAACTTCGGATCCTCCGTACTCTTGAACTCGAACTTCGGAACGATCTTGCACAGTGC
AATTTTTATGAAGAGTAAAGCCGGTCTCATTCCGATGCAGTTCCTCGGCCCATCGCCGAATGGCTGGTAAGCCAAGGGAT
GTTTGAGAGGTTTCAGGAATCGGTCAGGATCGTAGGACATGGGAGAATCCCAATATTCAGGAGCGATATGAATCTGTTTG
GTGGGGAAATAGAAAGCGAGTCCGGCTGGATACTTCTTCCCGCAAATCTCCACGTCCGACAGCGTTCTCCTCGTTGTGAA
TCTGTAAAAATCCGAACGTTGTACAGAAAGATTTGAGGTATCATCTCCTGATGCAGCTATTTTCAGCGTACTCGAAACTT
CAAGGGACATCACGAGGGCTCGTCGTCAAAGCGGACGTCTCGGATTGTGGTAAACAGATATCGAGTGTACAATTAGCGGA
TCCCTCGCGGAAGTCTCCGGGATTTGTTTACCCTGTAACCGGCGGGAGAAGTCTCATAGTTTCCCGGACAACCCGGTCCA
TGTATTTGAGGTTCATGGCAACTTCGTAAGTAGGCTCTTCTTTGCCCTCGAGTGCCTCTTCAATTTCCTCTCGTAAACGC
TGCTGTACGTCGGGGTATTTCCCAAGACAATGGAAGATGAGTCCGAGTGCGGTGCTTGTTGTCTCGTAACCCGCCAGGAA
CAGTGTTATGGCGCTGCCTACGACTTCTTCGGTGGTGAGCTTGACGGCAACGGTTTTGGAGGACTTTTTCTCATCCTCAG
TGTCCCCTCGGGCAGCCAGAGCGCTGGTGTCGGTGCTCACTTCT
>Cluster-14096.18472
GAATGAGAGAACGTTAGATTCACACTCTCTGCTTTATTTTCGTTGCCCTATCATCAATCAATGGATGCGCTCGAATTTAC
AGTAGAGAGGTTTCACCATTCGGAGTAAGCCCATGAACTGTCCCCGTTCAGGCGGGTACTTCGGCGTTCGCGACGTTTTG
ACCACCCTATAACTCCACAACAATTTCGCTAGGGCGATCTTGATCTCCATTTGAGCGAATCGTATCCCCACACAGTTCCT
CGGGCCAGCCCCAAAAGGTTGCCATGCCAACATATCGATGTTCGATTTATTTTCCGGCAAGAATCTTTCCGGTTTGAACT
CATCGGGATCTGTCCAGTACCGAGTGCTCCAATGCAGTCCCGGAATAGAAACCAGACAGACTTGACCCTTTGGGATGGTT
ATCTGTTTATACTGCTGAGCTTCCGACGCTACCCGGGTCAGGAATGTTATGACCGGTGGGAACATTCGCAAGGTTTCCAT
GATAGCAGCCTCCATGTAATGCAGCTGTTGCAGCTTTGTGAAGTTTCCTAGGTCCTTTTCATCCTTTATGTGAGCCCGGA
GTTCTTCGCGGAGTTTTTCTTGGACCTCCGGGAACTCCATCATTATGCTCGCGAGGAAAGCCAGGGTTCCACTCGTGGTT
TCGTATCCAGCCAACATGACGATCCACGCGTTTTGGACAACCTCTTCGTCGGTTAGATGCCTTCCAGGAGAAATTTCTTC
TCCGCATGATCTGCTGCTGGATTTTTTCCGTTCCTCGAAGGAGTCCGCTTCGTCGCCGGCTGTGAGCTCTCCCGCGGAAA
CATTCGTGCCTCCCGAGTGAGCGTTGGCTTCCATTAACAGTTGAAGCACATCGTTTCTCCGCACGCCAGAGTTGCTCCTG
CGGGCTTGGACGACCTTTCGGGTCTGCTCGGTGAGTTGGACGCGAGGGTTGGCAAAATGTTCTCTGCGGTTGAGCCAACG
AAACTGGAGATTCTTGAGAACCACCGTCAAATTGAATGCCCACGGAACCGCCAAAGTCAGAAGGAAGAGTGGATCGAGTT
TGATGTCAAAGAATGCCCTCGCCCTGGAAAGCATGGGATGCTTGAGGTCTTTTTGTAGGCCATAGTTCGCTCCAAGAGCT
GTGCGGCTTATGACATCGAGAGTCAGGGCCTGGGCGAGCTCATAGAACTCGACTTCCTCGTCGTTCCGACAACTCTTATC
CACGGCCGCGATGAACTCGTCTATGATTTCAGACATCGGCTCATGGAGCGCTCTTAGTTTGCTGGACGTGAAAGATGGTG
TTATAGATTGACGCGACGATTTCCATCGATGCCCTGTCAACGTGATTATAGAATTCGTGTTTCCAGAATGACCCCAGATT
TCCAGGCGGTCCATATAGTTCGTGAAGTCTCGCACTTCGATTCTGCGGAGCAGTTCTGTGTCGGCCACACAGAGCACAGG
CCGCCATCCGAAGAACACCCCGATTATAGGTCCGAACTGCTCGTGCCATTCTCGCATAGCGTGCACATGTAACTTGGTAT
ATATCGGCCATAAGTTGCCGAGTATGAGATTGGGTTTCGGGCCTGGTACTCCCAATTTCTCGAAATACTTGAAGTGCTCT
CGGCGCCTCCGTACCCACGCGTATGAAAGCGCAAGAAGGATCAACACGAAGATCGCGTACATACTGCAACCTCTTACTTA
TGACTGTCCCCG
>Cluster-14096.18550
GCGGTATCAGCGCCCCAAGAACGTGTACAAAGCTCCTGACATGACTTGAAATACCACCGGCAAAGAGCTCGTGTGTTTCA
GTGCTCCGTACCGAATTCATGCGTGTACTGCAGTCTTCTGTGTCCAGTGAAGTTTGAAACTCATTCGCGCTTAACGTGAT
CGCTATGATTCTCCGCTTATTCTTAGCGGGTCTGTCGATCCTCTTGGGGATGTGGTTGAGGCGTCGAAGGGAGCATTTCC
GATACTTCCAGAATCTTGGCGTCCCGGGACCCAAACCCAACCTGATATTCGGCAACCTTCTCGAGATATATCTGAAAAAC
AGTTTGTGGGCTGTCAACGATTGGCATCGAAAGTTCGGACCTGTCGTTGGACTGTTCTATGGCAAGGATCCGGTTCTGCT
GGTATCGGACCCGATAATCCTCAAAAAAGTTTTCAACGACGACCAAAACTTCACGAACCGATCGCCGAACTTCAACTTTC
CCGGAGTACCGAATTCGGTCGCGTGCCTAGAAGACGATGAATGGAGACAGCTACGAACACTGCTCTCAAAACACTACACA
GAAGAAGGAGTTTGCAAGTTCAGCCCCGAAGTGAGCAAATGTGTCGACGAGTTCCTGAGAAGCGTGAACAGAAAGTCAGC
CAAGGGAGCCCAAGAATTCGATATCTCCAATGTCTACGATGCGTTCGCTCTCGATTTTATCTGCAGAACCGGTTCTGGAT
TGAAGTACAACATCCAAACCGACCAGCGACATCGACTGTTGAAGTTTATCAACAAAATGAAGTTGCCCTTCGGTCTACGA
GATCTCGTCAGAAGTATAAATCCTTATCTCAATATTATTTTCGTGAAGATCATGGAAGAGAAAAGGGCAGTCGATTTAAG
GAGAGATGGACGCAAAGTCGCAGAGTCCATCGGTGCCGTACTTTGCTCGCTGTAGCACTCAGCGGGGCATCATTGTATTT
GAATCTCACGGATAGAGTCTGATTCGTTGTTTCATTCCAGTATCACTTCCTCAAGTGAACTTGGCATATCAAGGGGCGAA
AACTCATCTGAAAATACTCCTCAACGCATCGGAGGTTTCTCCGACTCCTCTGCAGCAGATGCACGATGATTGTGCGAAGC
GAGTGAAGAAATTGCGGGCATCTAAGGAAAAATCAGGGAGCGATCTCCTAAGCGTGATGTTGGCTGAGGGCTACGAGATA
ACTGACAAGCAAGCTATCGATAACTCCATCTTGAATGTTTTGGCAGGGTTCGATACCACGTCGGGTGCTTTGAGCTTCAT
AACGAACATGTTGATCCGATACTCGGAGGTTCAAGACAGACTCCGGAGCGAACTGCAGCGAGTTTTCCCGGATGGCTCGT
TGATCACCCCGGAAAAGCTGAAAACATGTCAGTATCTCGACGCTGTGATCAGGGAAACGCTGAGGATGTACGCCCCGGTC
TACATGTACACGAGTCGTACTTGTGAGAACCCGATCGAGATTGGAGAGCTCAAGATCCCAAGAGGTTTGACTGTGATGGC
GTCGACGCGAGAGATGCATTACACTGAGGAGCTCTACCCGGAGCCCGAAAGATTCAACCCCGATCGTTTCCTGGTCGACG
ACCTTAGCCGATTCGAAGACATTTGGCTCCCGTTCGGCGCGGGGCCCAGACATTGCTTAGGAAAGAACCTGGCAATGCTT
GCAATAAAGTTCGTCTTGGCTCGACTGCTCCTCGCTCACAAACTGGATACTTTCGAGTATCTACCGCAATCTCGGGTCG
>Cluster-14096.18784
AGTAGTTCCTCCACCAAAAACTCCACCAGCGATGGTGGAATCTTCCGAAGTGCCAAGAAAAGTTCCTTCCGTCGACGGCA
GGGGCGATTCCATGGAAGGAACACACTGAGACGTTTGCGGGGCAACTCCCGCTCGTTCATCATACAAGTGATCCGTTGTC
TTCTTGAGAGCGTGATCGGGAAGAAGATTCAGCTGTTCAGTGGACGTCAGAGGGCTGGCCGTGCATCACTTCGAGTCACA
GAAAGCGGTCGCAACTCGATGCTATCCGACTTCGTACGGAACGTCTACTGAGCTTTTGGAGGCACTGTTGCACCGTAAAG
TCCCGCAGGTCAAGGAGAATCATCATGCCCCCCCTCTCCGACTCCGACAGAACTTCAAAATCAACAGAACAACGAAGACA
TCCCACAAACGGCTGTCTTCAGTTAATAGTTAAGTCAAGTCTTCGAATAAGCTCTTTGTGACTTGTGAAAGTTCGATGAG
AGAGTTGAGCCCGTTCTCGCCTTAGATTGCTGATTCCGGACCAAGTCAAAGTCAGCTTGAATCTCCGGTCTCTCTAATGG
TGATATTCGAGTGACGCCAGTTGTTCGAGAAAGGGATCAGTTACCACACTGAATCGAGACCTTACCGGAAAGGTGCGTCA
ACACAAAATGAGTCAAAACGGTTCGCACGTGAGCATACGCTCTAGGGAACATTTCGTATACGACGCTATTCGGTAAAATC
AGGATATAATGCTACCCAGCATACATCAACCAATCGATGTGGAGTTGATATAATATTGAAGGAGCCGCAAAAGGAGTCGC
GAAATGTATCACGAAAAATCGCAAGCTGTGTACTACATTGTGCCATACAGAGGTCTGCGAAGTTTGCCATATAGTGGGTT
GCACATAGTCAGCTCGGGATCACACTCGGCCATGCGGGTTGATATTATTCCCGGAGAAATACATCGAGGTTGATATAATT
GAGTTAGCTTCGTGTTTGAGAAGACGCTTTACGACTGCTCAATGCTACAACTGCGCTATCTCGTCTCGGGACTCTATATC
ATCATTGCACAAATCGGCAATTGCACTAGGGTGTCGATGACTCTAGCGTGGGGGTCGACGGTCGACCACCAGGGGGTCAA
AGAGATGGGAGAGTTTGAGAAGCAATGGTTTAGAGGGTGGAATGACTGTGTTGAATCGGATCGAATATCTTGAATCGCTC
ATCAGGGGAGGATCTGAATCGGCGAGGAGCGCACCCAGACGAGCATAAGATTTCACGAGTTCAGTGATTTCATGGGTCTT
CGAACAAACAAAGCTCAACTCATCTCAAACTTAACTTCACTGCGTCAGAGCTCCCGGACCTCTACCGCTGTGGATAGCCT
AGAATATACAGGGAAGTTTTCCCCCATTGGGAAAATTCTTCAAACCCGATCTTGTCTTCTTGAAGATGACTTCGTCACTC
CTGTTATTTTCGGGAGAATGGAAGAATGGGTCTAGGATTTCGGGACCGTTATTTTGATTCTTTGATCGATTGGATGTGAT
GGGTTTTTGCGTTCATCTTGTTGATTGGTCTTGATTCTCCATCATCTTCTCTACAGCTGTTCCAGACGGCATCTCAACGG
ATCGGTGATTTGCTGCGAGATTAGGAGTAGCGCAGTTTGAATCACTGGATCGTGTTTCGGCTCCCCTTTCGCCGAGATCC
GATATTTCGTCAGCAATTTTGCCAATGTGAATTTGATCTCCATTTGAGCGAATCTCTTTCCGATGCAGTATCGGGGTCCG
GAGCCGAAGGCCACAAACGACGCTCCCATAGCCGGAGTTTTGTTTTCCGGCAGAAACCTTTCAGGTCGAAAAACATGAGG
TTCGCGGAAGACATCTTCTCTGTAATGCAGCTCATGTGTTGAAGCAAATATATTGACTCCCTTCGGGATCGTCATCCCTC
CGTACTTCACGTCTTTGGCAACGACACGGCCCTGGAGGAAGAATACTGTCGGATACATCCTCAGCGTTTCCTGAATAACC
GCCTCGGTGTATTGACACCTCTGGAGGCGCTCAAAGTCGTAAACTTTTCCGCCTTCTGTAGCTTCGATAAGCTCAGCCCG
AACTCGTTCCTGGACATCCGGGAAACGTACGAGCATCTTGGTGAGAAACGCCAAAGAAGTCGAGGTGGTTTCGTACCCTG
CCAATAACATCATGAAAGCGTTATCGATCAGCTCGCCATCCGTGAGAGCTTTGGGTTTGTTCAGAGAGAAGGAGCTCCAG
TCAGTGGTCGTATTCATTTCGCTATTCTGCGATTCCTTCCCATTCTGGGTCGCTACAGTCAGTTCTCCCGTCATGAGGGA
GGAAACCGAATTCGTCGCAGACTCCTTCGTATTCTGCGCATCCATCATCAGTTGGAGCAAATCGGAACTTCTGTGCTTCA
CGGGGTCCGACCTTCTCAGCTTCACGATTTCCCTTGTTTCCTTCTTGAAAGCCGCTATAGGATCCTCAAAACTGTTGTGA
AGCCAGTTATAAAGTTTTGAGATCCTCTTTATGAACAACGTAACGAGAATCGGGAAAGACGCCAACAAAAGAATGAACAC
ATCGACATTGGGAGAGAGCACGGCTTGGGCCCTTCGCAGAGGTTTGGAGTTTTTGAAATCCCTCTGAACTCCATAATCCA
TACCCATTGCAGCCTTGCAAATTGTGTCCATTGTCAGGGCTTGATAGAACTCGTAAAGGTCACACGCGGCGGATCTTTTG
TAACCTCTGTCGACGTTCTCCATGAATCCATCGACACAGGCACTCACTACGGGCGTTATCTCTTTTAGTTTCCTTGTAGT
GAACGCCGGCGTCAGCGTGGCCCGTACTTCCTTCCAGCGCTGTCCTTTGAGGACAACCAGACTGTTTTCGAATCCCGCAA
TATTAGACGCATTGACGAGCTCCGGTCGATCCGCGAAGTTATGGAAGTTCTTGAACATAACATCTTTCAGGAACTCGCTA
TCCGACACGATGATTATGGGCCAGAATCCGTAGAAGTAGCCGACGACGGGTCCGTATTCTTCATGCCATTTCTTATGCAT
GGTCAGCTGGCCATTCATGTAGATCTCCCACATATTGCCGCAAAGAAAGCGAGGAGGAGGACCCGGGATGTTGTTCTCAC
GGAAGATTTTCAGAATTTTCAGCCGCCATCTTACGCAGTACGCGATGAAAACGGAGAGCACTGCACTGAGTATTGATGCG
ATCATTTCAGTGTTGGCGTCCGCTGCTATCCCAATTTCTGGAGGCACTGTTCCACTGTGAAGTGGGTCACCTGAACTACC
AAAAAACTCTCGGAGTTACTTATTCAGTCATTCCGGAGAGAAGCATTGATGTGTGCATAATGATATGACTAGTTTCCGCC
TAAATTTTCTGATAGCTCCATGAGATTGAACATAGAATTCTCGGTAATCAGCGTTGTCTCTTGCTATTGAACTCCCGACA
GATCATAATAAAAGGCTGCCTCAGTCACGGTTGTTAACTCCGTGATCAAGCCGTCTCGACAATGTGCGGTTTGATTTTCC
GAGCCCCGGGATTCGATCGCACAGGCGGC
>Cluster-14096.19055
TAGAAGGAACAGAACCATGTTAAAACTAGATTGATCTTTTTATTGTACAAAAAAAAAAACACTGGAACGGCATCGTCCGT
TTTCCGTGCCGTCATCTCTTCGATTCACTGATGGAACTATATTGTACTGAAAGTCAAGATCAAACCTTTGCCACGGGAAG
CGGCAACGATAACAACGATGAGGCGCGCCTCGGACAGTCCTTCAGCTTTTCGCCCCGGAACAGGGGCCAATGAGGCTGAT
GTCATTCTAACAATAAATATTGCGACCGGTGCAACTTCCGACTATAAAGAATAACGATAGCTTTACAATCGACCCTGATT
TCGAGGGATTAGCTTCAAGGAATGTATACAGTGGGGTGGATCGGTGGCTCACTCATTGTCAGCTAGAGCGGGAAGCGAAA
CCCGTTCGCCGAAGAGCTAGCTAGCACCAATGCTTTCAGTCGGTGGTTTTGATCAGCGTCAAGGGTTGAGGTTTGGGCTC
GCAGTTGAACCCGGATTCCCTTGGCTCCAAGTCATAAGGCGCACCACTTCGAGGTTTCAATGACTGCACTCGCTGAAGGA
ATCGCGCGAACAGCACGAACATAACAGACATCGCCATCTTTTCGCCGATGCAAGCTCGAGCCCCCACCCCGAACGTAGTC
ATCTGCGCTGCCATGTCCTTCCGCAAAGCGCCCTCCTCGTCCAGGAAGCGCTCGGGTTTGAATTCCTCGGGATCCTCCCA
GATTCTGGGATCGTGATTCACAGTGTAGAGGTTGAACAGCACAGCGGTGTCCTTGGGAATCGGTCTTTCGCCGAGTGACG
TGTCACACGTCGTCAGATGCGGTAGAGAGAATGGCGACGCGGGCCGGATGCGCAAGATCTCCAAGATGCACGCGTTTATG
AACGAACACGCGTTCCGGTCGGAGGACCGAGGTCGACGGTCTCCGATTTCTGCGTCGAGCTCCGCCCGACACCGCCTCAG
AGCCTCCTCGTGTGAGAAAACGTAACATATCAGCCATTTCAGTGTTTGGCTCGTGGTTGGCGTGGCAGCTCCGAACACGT
CGTAAACGATTTGCGTGAGATTCCCCTCGGTGAGATATTTGGCTATTCCTCTCGCGTCTTCTTCAGCTTCCAGTTTTGCA
GCTACAATAGCGTCGGTGAAATGTCTTATCTGTCCCGGTTCAAAGGTCTCTCTAGCCTCTCGGTAGAGCCGCATTTCGAG
ATCGATAAACTCGTCGAAAAGTTGTTTTGAGCGATTCTCGTACCGTCCGAATATGAGTCGCAACGGTGGCATGAAATCAA
TGAGAAATACCTGTAATGGTAGCGCTTTAATTGTCGGTAGACTCGAGTAAGAGATAAATATCGAAGCAACTCGATAGACG
CAGGCACTCTCCGAAGCGAAATTCATTATCATCAATCAATCGATCGATCAAACGAACGCTGTTCTGCAAATACATGATGC
AATCTCTCTCACTTTAGGCAGCAGGCCTCTGAGTTCGCCGTTGATCCGACGGATCGTGCGCAGGTCCTCACTGTCCCGTT
CGTATTTCTGGCCAAAAACGCAAAGGCCGATGATGTTATGCAAAGCCTCCAGCATTTCAGCGTCCAGATCGAATGCCTTG
TCCGGCCTGCTCCGGTCGAGTATGTCATCGACCACTTCCACGACCAGATTTTCCAGACCTTCGCTTACGGAATACTTCCG
CACGGCAAGCTGGGCGACCTTCCTCAGCGCCTCCCACTCGGGTCCAAACTTGCCAAAGACGATGTCTTCGTTGCCTCTTT
TCTGCAGGGTGCCCACGCTGAGCTGCAGTCTTCCGCCGAGATGATTGCGCTTGACCCCCACTGAGGCTTCTTTGAGCACG
CCCAAATTAGTCGCAACGACTATGGGGAACCAGCCGAACCACAGAGTGAATGGGTCGCCGTATTTTTTGGCTAATTCAGG
GCCCATTTTGTAGAAACTCTGAGGCCAGCGCCTCATCGACCACAGATTCCCAAATATTGGTAGCGGCAAAGGACCTCTCG
GGTAGCTGCGAACCTTTCTCCAAAACGCGATGAGCAGCACAGCCACCAACGCAATAAGCACGGTCGAAACGGTGCCGAGC
ATATTTGCTGTTCTTGTTAGCGTTAGTTACAATGCAACTGCAAACTGCATCAAGCCTTCGATCGAAAGGCGAGGAACCGA
ACAGGAGAGGCGGGCCAGTCAAATGACTCTAACACCAACAGCAGTGAGCTCAACCGACCACTCGATTGGGAGTGGGCGAC
TTTGTGAGCTGTCAAGAACACGCTAATCGCTGTGCAGCTATTGCTGCTGCTGCCGCCGTGGTCGTCGCCGACTCAGCCGG
CTCGCTGCGCTGTTACTGCTACAGTACAAGGAGCGCTTGATGTTGCCGTCGTCGACGGCGACCAAAACATTGGCAGCGGC
AACGCTCATCGTGGAACCGTCTGTTGGCTCGCTCGGCTATGATTACGAATAGACGA
>Cluster-14096.19304
TAGAAGGAACAGAACCATGTTAAAACTAGATTGATCTTTTTATTGTACAAAAAAAAAAACACTGGAACGGCATCGTCCGT
TTTCCGTGCCGTCATCTCTTCGATTCACTGATGGAACTATATTGTACTGAAAGTCAAGATCAAACCTTTGCCACGGGAAG
CGGCAACGATAACAACGATGAGGCGCGCCTCGGACAGTCCTTCAGCTTTTCGCCCCGGAACAGGGGCCAATGAGGCTGAT
GTCATTCTAACAATAAATATTGCGACCGGTGCAACTTCCGACTATAAAGAATAACGATAGCTTTACAATCGACCCTGATT
TCGAGGGATTAGCTTCAAGGAATGTATACAGTGGGGTGGATCGGTGGCTCACTCATTGTCAGCTAGAGCGGGAAGCGAAA
CCCGTTCGCCGAAGAGCTAGCTAGCACCAATGCTTTCAGTCGGTGGTTTTGATCAGCGTCAAGGGTTGAGGTTTGGGCTC
GCAGTTGAACCCGGATTCCCTTGGCTCCAAGTCATAAGGCGCACCACTTCGAGGTTTCAATGACTGCACTCGCTGAAGGA
ATCGCGCGAACAGCACGAACATAACAGACATCGCCATCTTTTCGCCGATGCAAGCTCGAGCCCCCACCCCGAACGTAGTC
ATCTGCGCTGCCATGTCCTTCCGCAAAGCGCCCTCCTCGTCCAGGAAGCGCTCGGGTTTGAATTCCTCGGGATCCTCCCA
GATTCTGGGATCGTGATTCACAGTGTAGAGGTTGAACAGCACAGCGGTGTCCTTGGGAATCGGTCTTTCGCCGAGTGACG
TGTCACACGTCGTCAGATGCGGTAGAGAGAATGGCGACGCGGGCCGGATGCGCAAGATCTCCAAGATGCACGCGTTTATG
AACGAACACGCGTTCCGGTCGGAGGACCGAGGTCGACGGTCTCCGATTTCTGCGTCGAGCTCCGCCCGACACCGCCTCAG
AGCCTCCTCGTGTGAGAAAACGTAACATATCAGCCATTTCAGTGTTTGGCTCGTGGTTGGCGTGGCAGCTCCGAACACGT
CGTAAACGATTTGCGTGAGATTCCCCTCGGTGAGATATTTGGCTATTCCTCTCGCGTCTTCTTCAGCTTCCAGTTTTGCA
GCTACAATAGCGTCGGTGAAATGTCTTATCTGTCCCGGTTCAAAGGTCTCTCTAGCCTCTCGGTAGAGCCGCATTTCGAG
ATCGATAAACTCGTCGAAAAGTTGTTTTGAGCGATTCTCGTACCGTCCGAATATGAGTCGCAACGGTGGCATGAAATCAA
TGAGAAATACTTTAGGCAGCAGGCCTCTGAGTTCGCCGTTGATCCGACGGATCGTGCGCAGGTCCTCACTGTCCCGTTCG
TATTTCTGGCCAAAAACGCAAAGGCCGATGATGTTATGCAAAGCCTCCAGCATTTCAGCGTCCAGATCGAATGCCTTGTC
CGGCCTGCTCCGGTCGAGTATGTCATCGACCACTTCCACGACCAGATTTTCCAGACCTTCGCTTACGGAATACTTCCGCA
CGGCAAGCTGGGCGACCTTCCTCAGCGCCTCCCACTCGGGTCCAAACTTGCCAAAGACGATGTCTTCGTTGCCTCTTTTC
TGCAGGGTGCCCACGCTGAGCTGCAGTCTTCCGCCGAGATGATTGCGCTTGACCCCCACTGAGGCTTCTTTGAGCACGCC
CAAATTAGTCGCAACGACTATGGGGAACCAGCCGAACCACAGAGTGAATGGGTCGCCGTATTTTTTGGCTAATTCAGGGC
CCATTTTGTAGAAACTCTGAGGCCAGCGCCTCATCGACCACAGATTCCCAAATATTGGTAGCGGCAAAGGACCTCTCGGG
TAGCTGCGAACCTTTCTCCAAAACGCGATGAGCAGCACAGCCACCAACGCAATAAGCACGGTCGAAACGGTGCCGAGCAT
ATTTGCTGTTCTTGTTAGCGTTAGTTACAATGCAACTGCAAACTGCATCAAGCCTTCGATCGAAAGGCGAGGAACCGAAC
AGGAGAGGCGGGCCAGTCAAATGACTCTAACACCAACAGCAGTGAGCTCAACCGACCACTCGATTGGGAGTGGGCGACTT
TGTGAGCTGTCAAGAACACGCTAATCGCTGTGCAGCTATTGCTGCTGCTGCCGCCGTGGTCGTCGCCGACTCAGCCGGCT
CGCTGCGCTGTTACTGCTACAGTACAAGGAGCGCTTGATGTTGCCGTCGTCGACGGCGACCAAAACATTGGCAGCGGCAA
CGCTCATCGTGGAACCGTCTGTTGGCTCGCTCGGCTATGATTACGAATAGACGA
>Cluster-14096.19522
ATGACAAAACTCAAACGAGCATCTTTTATTTGTTGTACTTCTTCTGACAAGCAGCAACAGTTTGTACTTTCTAAAAAAAG
CTTTCAGACCTTGGATTCATTAGTCATGACAAAACTCAAACGAGCATCACTGGTGGTGGGCGGAAGGAGCGCTCAATTCA
CGATCCTCGAGTTTTGAGACGAACAACTAATGGCTCATAAGTCAAATTATCAAAGTCGAACCCGGGTTTCATCTTTGGCG
GATGTTGTGGGGTTTCGGCGCAAGCCTCGAACTCGAAGTTCATCAGGATATTAGCCAGCGCAGTGACTGAGTTCATCAAC
ACGAGTCTCTTGCCCGCACAGTGTTTTGGACCATCGCCGAACAATAGAAAAGCCGCGAGTTCCTGCTGTTCCACTAGCTC
ACCTTTCACGAAGCGTTCCGGCTTGAATTTTGTCGGCTCTGGGAAGTATTCTGGATTGCGCATCATTTCATACGTAAGGA
ACTCAACCTTCATTCCCTTGCTGATTGGTATTCCCCCGACCATCGTATCTGCAGAGCATATTCGATCGACCTGAACAACG
AACGGGAAGAAGCGGAATGATTCAAGCACGCAACCTTCGAGGTACTTCAACTGCTGCACGTCTTCATGGCGCACCTCCCT
TCGTTCACCCAACACAGATTTCAACTCGTCGAGCGCTCTCTGCTGGACATTAGGAAACAATCCAAGGTAATAGACGGATA
TTGTTATCGACAAGGCCGTCAAATCGAGTCCCGCCACCATCAACAGGAACGCTTGGGACATCAAGAGTTCGTCAGTAAGA
TTCGGATCCTCTCTTTGCTGCAAAAGCTGTCGGTCCATGATGTCCATGGTTCCGTTTGCCGCAGCCTCGTCGAGTTTCGC
TCGTTTTTCTCTGAACATCGTGTGAGCGAGTTTGCTGAAGAAATCGGTGGTTGCTTTCGGTGGAAAATTCACTCCAGGTA
CGTATCGGAAGAGATTGGGCGCCACAAAGAAGAGGAAATTCGCAATTCCGGGCTTGAGGGCATTCAGTGTGTGCTTCATC
AGTGTGGGGTCCGGACATTCAATGCAGTTAGAATCTTTTCCATATGCGATTGCGAGAGTAGTATCTATGGAGTAGTTCTT
CGCGTATGGAGCAAGAGCGACATCAATGTGACCGCCATTCGCTTTGACGAGAGAGCTCATCTTATTCGAGAGACGTTTTG
CGATGATATCGAATTTCTCCACCATGGGCTTCATCTTGGCGGTGGTGAAGGCACTTCCCATGGCACTTCGCATGGACTTC
CACTGATCGTACGGCAAATTTGTCAGATTGTGGTCCCAGATGGGCTCTCCCGTTTTGAATTCGAAACTACGCTTGAAGAA
GTTGTCAAACTGCTTTATGAGGACTTCTCTCGCCATGCTGACATCTGCGGTGGCGAGTGTCGGAGTGAGTCCTTTGTATG
TACCGAAAACTCGCCCATAACGCTTCGCAGCCACAGAGTGGAATTCGCTTAACCCCTTGGTGTTCAGCACCCAAAGTATA
CGATAGAGGTAGTGGTAGAAGGGCTCGTAGTCGATACCTCTGCCTCTCCAAAACCGAGACACCCTCACGAGCTTCACAAG
CACTAGAAGAAAAACAGCTGTGACGAAAACGAGCCACATCCTGACCGTGGAAAAGAACTCATACGATGCGAA
>Cluster-14096.20063
CGCTAGCGGAGTCAGCGGTGTTTGGTGGAGCTTTTGTGAATTCTCTCCGTTGGACGAAAGCTTGTGCCGTATTTACTTCC
GAGCTCTCAAGGTGCTGTGAACTAGGTCCCCGAACTCGTTGCTTGAGCTTTGAGGAGCTATTCATTTTGGGTTCCGTCAT
CTTCAAACAGCGCGCCAGTGCTCGGAGTACTCTATCACAACATTTTTCTAATTAAAATTCGGAAATAGTGACCAGAACCT
CGAGCACTAAACATGGAGTGGTGGCAGATGATAGCGTTCGCCGTAGTGGTTGACTACGTCTATTTCAAGCTCACTTATGC
AAGACCCGGCGGACCCCCAGCCTACTATGGCTTGCCGTTCATTGGATTCGCATTCATTCGGTTCTTGCCGGCTTCCGTGT
TCAAAAAACTTCGCAATGTCTACCTCAAAACGGGACCAGACGTCCTCATCACTCGATTGCCTTCCATCTCGGTGATTTTG
AAATACGACGCCATCAAAGACATGCAACAAAACCCCGATTGCCTACCCCGTCCCCGATTGAACTATACAGACATCGTCTC
ATGGCTGGCGACGGGAACTCGAGACTGGACATTCTTCGATGGCGTTCGGTCATCAAAAACCGACCAATGGCAAACATCCC
GCAAAATCGGAATCGCTGCGCTCTATGCTGGACCAAAGAGCAAAATGGCGGCCAAAATGTCCGACGTTGCCGATACGTTC
CTCAAGGAGATCGAAAAGCACGAGGGGCAGAAATGGGACCCATCTCGGCCGTTGATGGTCTCGAAATTCCAGGAGGTCAT
GCATCTATTTTTCGGGACGGTCCTGAAGAGCGAAGATATCGAATGGTACGCAGGCTACTTCCTCTTCTCGTCTCACTTCT
TCAATGCCGTCATCACAGTATGCAAAATCTTGCCGTTTGCGCTTTTCCCCGTGTTCAAAGCGATAGTGAGACCTTTCGCC
AGATTCAATACATGGAAGGATGTCTACAAGGGTGTCGTCCATCGATTGTATCAGGACGTATCTGCGGCACACTCGGACAC
CGATGGTCGTGACTACTTCACAGCGATAGCAAGCAGCCGGAAGAATCATTCCGATCTCTCTTACTACTTACGAGAAATCA
CTTTCACGTCATTCCACGTCGCCACGCATACGACTTGGCACACGATCCTCTCCGTACTTTCGTTGATGGCCATTCACAAG
GACGTTCAGAGGCGAGTTGTCGACGAAATCGAGCAAAAGATCGGTCGCGGAGAAATCACGCCGGACAGTCTTGACAAGCT
CTCCTACCTTAAAGCTGTCATCTCCGAAGCTTTGAGGCTGTATCCCGCGGTCGGACTTCCGTTGAGGATGACGAAGTGTG
CCACCATCATCGGAGGCTACCACGTACAGAAAGACATGATGTTGGTTCCGGTCCTCTATTCCGAAAACTACAACTCGGTG
AACTTCCCGAACCCTGAAGTTTTCGATCCCAACAGACACATCGACGAGAAAGGGAACTTCTTCCACGACCCGAACCTGGG
AACTTTCGCAAGAGGCAAACGAGCTTGTCCCGGAAAGAACTTCGTCTACATGAGTGCGTCGATATACATTCTAAAGATCG
TCCAACGTTACGCGATAGAAACAGCCAGCAGCGATCTCTCACTCGGTGAATTTCACGGCGAGTTCTTCCCGCCGGCAGGA
AAGCTCGACGTTCTGCGGTTCAAGCGAAGGGATGAAGCGCCTTCGATTAGAGATGTGAAGCTCAACACGAGGCTCTCCCA
GATACTCCGGGAAGTTATAGCAGAAGATGACGAAGACAACTGCTAAAATTATCCCAGACGCTCGAATCTCTGATTGGGCG
GTCAACGACGATGTCGATGGGAAAGCACAAGAACTCTTCCGGCAGCACAACGCGGACGATTCTCTCATCCGATGTGATGA
TGGAACTAGGATGACTAGTAGAAAAAATTGAATAGCTTCTTTCTGCTTGTTTCGAGTAGAATGAAGTCGTGTGCGAATGC
GGGGTTTTAAGTTTGATCTTAGATTTGTGGACAAACCCGCGCAGTGCGGGAGTCGCGGTCGCTGAAATGCCCGACTGTCC
TCCCCTTGTATTTGAGTTTTTAATCGATTCCCCGCCATGACGTTATCCTTCTTCTGTCACTTGATTAAGGATGGAAGATC
TCCCTGATTCCGAGCCGAAGGAGAACGACAAAGGCCGAAATACCTATCGCTGTAGTAAGATGAATAAAAAACGACTTGCA
AGACAGAGAATATATCGATG
>Cluster-14096.20597
CTAGGAGGACGGTACTCAATTCTATAGCCAGACCTCAAAGTGAGTTTATTTCTTCATTGCGAACCCCCTATGGAGAGCGC
GCGTCATGCCTGCTACCTTGGAAGAATCATCCATGCGGTAGATATCCGTGCGTATGTGAGCACCCACCTGAGGATCAGCA
CGCAGAGTTCTGCGTGGCTCTGTGGAGCTATATGGCATATTTTTCACGTGGGAAACAGCCCTCTGTTAGCTGTGCTACCC
GTGATACTCATCGCGTCATCGTATATGGCATAGATCTGACGATCAGGCAAGGACTGTCCGGCCAGAACCCTAACTGGTTC
GCGTTCAGGTAGCAGGGAAAACATGGGCGCAAATTAGATGCGAAGTGAATCCCGTGTGTGATACATACAGCTGTCATTGC
GCAAATCACTTCAATCTTGTGAAGATAAGCTCTTGTCGGATGATATCTAGCAAAAGGTCGGAATCGATGCTCCTTAGGTC
AGCGGTCCCGGGTCCGTTGACGCAACTGACTTCGACTTTTTGGAGTGTTCTTACGATTGCGTAGAACATGTCGGCCTGCG
CTAGTTTTTCTCCAGGACAAGTTCTAGCTCCCAAGCCAAAAGAAACGGCACCACGATTTTGTTGGTCTCTGGTGGCAGAG
AGGAATCGAGTGGGTTTGAACTCATCGGCATCAGCGCCCCAGATGGATTTGTCCCGGTTCACCGCGTAAACATTGGTGAA
CAAGTCTGTTCCCTTCGGAACTGAGCGACCATTGAGCTTGACGTCGGTTTGAGCCGTTCTTCCCACGCCAAAAGGTGCAG
GAGGGTGCACTCGGATTATCTCCTGCAGGAAAGCATCCACCTTCGGCATTCTCTCCCGATCTTCTACTTCACAGGTTCTC
GAACCCAACTCGTTCATGACATCAGCTCGGAGCTCCTCTTGAAGTTTAGGATCGTCAGCCAAGTGGAGGAAACTGTAACT
TAGGAGTGTTTTGCTGGTTGAAGTTCCCGCCCCGAAAATATCGAAGATGACGTTCTTGAGGTTCTCGTCGTGCAGATACT
TCGCAGATCCGCGGTCTTCAGCGATGAACTCTTCCCTGGCGTTCAGCAGAAAGTCGACGAAGTGCCGATTTTGACCTTTC
GTCCACGTGCTTCTAGCCTGCTCGAACATCCTGTCCGTCACACGATGGAAATCCTGGGCTGCTTCAGCGACTATTCGTTC
GCGTCTATATCCATTCTCGGCCGTTTGACGTTCACTGATCCCATTCTCTAGAACCATTCTTCGTCAAAGGGATTTCAAAT
GACAAAGATACTTGTCTCCAGCAGTCGAAATGGCGAGCACTGCTGACAGAACGTCTTCAACGAACTCCACGATTCCAGAG
CGGTCGCTGTCCGTGCCTTTGAGAACGTCCTCGACTTCTCGATCGACTACTTCGGCCACTAGTTCAGCCAGCTTGTTGGT
CTGAGCATACTTTCGAATGGCCACGTGAGCCAGTCGACGCAGAACGTCCCATGCCGGTGTGAAGTTACTGAATATGACAT
CCTGGAATTTGACTTTTTGCTCAAGCTGTTGCTGAACAGAAATCGATACGCATTCCGAGATCGGGGCAACTTCGAAGGCG
ATAATGATGGAGGGGCGGGGTGGGATCATTCAAAGGCGGAATTCCATGGGCATGCCAAACAGATACTTGACTCACGTCGA
ATCCTCTCGATTGCAAGGCCGAGAGTTTAGACGCAGGACGATCAGCCACAAGATTTCTCAACGGTCCAGATATATCAGCG
AACGATTCTTTTGTTGAAGCAATCACGAATGGACGACTCCCGATCCAGACGGTGAATGGATCCCCGTATACCTTCGCCCA
CTCTACAGCTTTTTCATACAGGGGTCTGGGAGCTCGAAGTTGTAACACGTTCCCGAAGAAAGGTACTGGCGGAGGACCTG
GGGGTAGCTGCTTGACTCGGTTCATAAAATTGAGCACATAAGCTGTCAGAACACCTAAAACAAGAGCCACCCATGTTGTA
GGCTCGCAAAATCTTGCTAACAAGAACTCAAGCAGCGCCATGGGATCGCCGTTAGAAACGCGAGCAGACTGTTACAATCG
ATCGCGCTGTCG
>Cluster-14096.20839
AGGGAGACCGGCAGCTACCATCGCTCCAAATGGGGCTTCTCAGCAGATTTCGTCGGCCCGAGCAAGACGGCCTCAAGACC
CTACCGGGGCCAGGGGGCCTCCCTGTTTTGGGAGCTTCGCCCCAGCTTGGAAAGTACGCCAACATTTGGGATGGTTTTAG
TGCTCTCAACCGCAAATATGGAGACCTGGTCGGCGTGCAGATCGGCAGCAGGTACTGTCTCGTGGTGAGAACTGCTGAGA
ACATCCGGGAAATCCTCGTTGCTAAGGCGAATCAGTTCTCCAATCGACCCGACTTCATTCGCTTCCACGCGATCTTCCGA
TGGAATCGGCATCTCTCGGTCGCCCTCTGCGATTGGTCCGCGAAGCAGAAAACGCGACGGGAGATCCTCTATCCTCCGAT
GCATCCGAAGTCAGGAACCTGCATGCAGGACAAGCTTTGCGCGGCAATCGAAGAGCAGTTGGGAATGTTCATCAATTTCT
TGGAAAACTTGGATGGTGCTCCAGTGTCCCCCCGAACCCAGTTACTTTGCGCCACGGGAAACGTCTTCTATAGGAGCATC
TGCACAAAGACATTCGATTGGAGTGACGAAGAGTTCACGAAGGTGGCAGATATCTACAACATAGTTTTCTACGAGCTTTT
CCAAGGTTACGCCATTGACTTCATGCCGTGGCTCAAGCCACTTTACGCGAACCGTCTACAAGAGTTGGTAAACATGGCCA
CAGTAGTCAATCGCTTCACCGACAAGATTATCGAAGAACACAAAGAAACACTCGAGGATCACGAGGATTCTCCGCGAGAT
TTGGTTGACCTACTCCTCCTCCATCAACGGGACAGCAAGGAGAGTTCTGCTGAGGGAAATCTCGGCTCTCTCGATATCGA
CGTCGCCGTCGAAGACCTCGTAGGAGGCTTCCCCGTCCTGACGAACATGATGATCTGGGGACTATGGATCGTGGCAACTG
AACCGGATGTTCAAGACAAACTATGCGAGGAATATCAGACGGTTGTGAGCACCGGCGTCCCCGGAGCGTCGACGAAGAAG
GAGCTGGTCTATAGTGAGGCAGTGATGTACGAGGTGTTGAGGATGGTGAGCTCGCCTATCATACCTCACGTGGCCAACCA
GGACACCGAAATTCAAGGTTACCGAGTGCCGAAAGACACTATGGTCATGTTCAATACCTGCGATCTCAACTACAGCCCTG
AGCTCTGGGACGAGCCGGAGAAATTCAAACCAGAAAGGTTCATCCACGACGGTAGAATTCTCAAACCGGATTTCTTCTTC
CCATTCGGCACGGGAAAGCGCGCCTGCATGGGAGATGGTTTGGTTCGTCACATCATGCATTTCGGCTTCAGTGCTATATT
CGGTAAATTCAGAGTGAAGCTTGCTCCCGGAACGGATCCGGTGAAACACGAGGTGACTCGTGGCATTATCACCATGGACG
TAGAGCCGAAGTTCATCTTCGAGAACCGCGTCTGATGTCTTGATCTGAACTTTGGATTGAAACTACTCATGTACAAATGC
CGGGGGATTGTGTTCAGGAACTCGACTTGACTCTAGGCCTTTTTTGGAATTGAGACGATTGAATAAATTATCACGAAACT
CATCAAGTCTCGAC
>Cluster-14096.22210
GCGGTATCAGCGCCCCAAGAACGTGTACAAAGCTCCTGACATGACTTGAAATACCACCGGCAAAGAGCTCGTGTGTTTCA
GTGCTCCGTACCGAATTCATGCGTGTACTGCAGTCTTCTGTGTCCAGTGAAGTTTGAAACTCATTCGCGCTTAACGTGAT
CGCTATGATTCTCCGCTTATTCTTAGCGGGTCTGTCGATCCTCTTGGGGATGTGGTTGAGGCGTCGAAGGGAGCATTTCC
GATACTTCCAGAATCTTGGCGTCCCGGGACCCAAACCCAACCTGATATTCGGCAACCTTCTCGAGATATATCTGAAAAAC
AGTTTGTGGGCTGTCAACGATTGGCATCGAAAGTTCGGACCTGTCGTTGGACTGTTCTATGGCAAGGATCCGGTTCTGCT
GGTATCGGACCCGATAATCCTCAAAAAAGTTTTCAACGACGACCAAAACTTCACGAACCGATCGCCGAACTTCAACTTTC
CCGGAGTACCGAATTCGGTCGCGTGCCTAGAAGACGATGAATGGAGACAGCTACGAACACTGCTCTCAAAACACTACACA
GAAGAAGGAGTTTGCAAGTTCAGCCCCGAAGTGAGCAAATGTGTCGACGAGTTCCTGAGAAGCGTGAACAGAAAGTCAGC
CAAGGGAGCCCAAGAATTCGATATCTCCAATGTCTACGATGCGTTCGCTCTCGATTTTATCTGCAGAACCGGTTCTGGAT
TGAAGTACAACATCCAAACCGACCAGCGACATCGACTGTTGAAGTTTATCAACAAAATGAAGTTGCCCTTCGGTCTACGA
GATCTCGTCAGAAGTATAAATCCTTATCTCAATATTATTTTCGTGAAGATCATGGAAGAGAAAAGGGCAGTCGATTTAAG
GAGAGATGGACGCAAAGTCGCAGAGTCCATCGGTGCCGTACTTTGCTCGCTGTAGCACTCAGCGGGGCATCATTGTATTT
GAATCTCACGGATAGAGTCTGATTCGTTGTTTCATTCCAGTATCACTTCCTCAAGTGAACTTGGCATATCAAGGGGCGAA
AACTCATCTGAAAATACTCCTCAACGCATCGGAGGTTTCTCCGACTCCTCTGCAGCAGATGCACGATGATTGTGCGAAGC
GAGTGAAGAAATTGCGGGCATCTAAGGAAAAATCAGGGAGCGATCTCCTAAGCGTGATGTTGGCTGAGGGCTACGAGATA
ACTGACAAGCAAGCTATCGATAACTCCATCTTGAATGTTTTGGCAGGGTTCGATACCACGTCGGGTGCTTTGAGCTTCAT
AACGAACATGTTGATCCGATACTCGGAGGTTCAAGACAGACTCCGGAGCGAACTGCAGCGAGTTTTCCCGGATGGCTCGT
TGATCACCCCGGAAAAGCTGAAAACATGTCAGTATCTCGACGCTGTGATCAGGGAAACGCTGAGGATGTACGCCCCGGTC
TACATGTACACGAGTCGTACTTGTGAGAACCCGATCGAGATTGGAGAGCTCAAGATCCCAAGAGGTTTGACTGTGATGGC
GTCGACGCGAGAGATGCATTACACTGAGGAGCTCTACCCGGAGCCCGAAAGATTCAACCCCGATCGTTTCCTGGTCGACG
ACCTTAGCCGATTCGAAGACATTTGGCTCCCGTTCGGCGCGGGGCCCAGACATTGCTTAGGTTCGATCGAATATCCGTAC
CCAATTACTTCCTTCAACTGATCTGTGGAATTCCTCGTATTAACCGGAGTCGGAGAGCTCTAACTCGAAGAGTCCGGAGG
GGATTCTTGTGGATCGCTTGGCAAGTTAGAAGGATACAATTGTTTCAAGATTAAGACCAGAATACCAAAGCGAATCTCCG
TTCCCTTCCAGGAAAGAACCTGGCAATGCTTG
>Cluster-14096.22426
GGGATAGACATTAGTCTTTATTAAGAATTGCTTCGCTCGAAACGCCGCCTCACAGGCCTCCTGCGTACTCTTGAGTCGCG
AAAACTTTCTGTTCACGGCGCCTTGAAATACCGAAGTCTCTTCAGTATTCTGAAGAGGTCGGATTCAATCAGGATCGGAA
CCGAATGCCTCCTGTTTTCTCATACCCTCTTGATGAATCGTACTTTCTGGGGCAAAGTCTCCGCGAAAAGGCATCTCAAC
GGTCTGAATTGGACCGGACCGTCGGCTTCGATTGTGAAGTTTTGGAGCAGCGTCGCGAAATACAGAAATACCTCGAGGAC
TGCCAGACTCTCACCAGGACAGGCTCTTTTGCCGATTGAGAAAGCCCATACTTTCTCGACGTTGATTAGCTTGCCGCTCT
CGTCGATGAAGCGCTCCGGTCGGAATTCGCTCGGGTTCTCAAACACCTCGGGGTCGTGGTGCACAGAATCGATGCTGAAC
ATAATCTGATTATTTACTTCCAAATCATAACCGCAGAGTTTGGTGGGTCTCATCACCTTCCGAGGAACTCCTACTGGCGC
AACAGTGAATAGCCGATGACGCTCCGCGATGACGGCCTCAGTGTAAACAAGCTCTTTGCTGTCCGCCCAAGTCACTTCTC
GGCTACGTCCGGTAACTTCGTCGATCTCGGCTTGTACCTTGCGCTGGACTTCAGGATACTTTGCCATGAGGTGAATGAGG
TACTCCACGGTGACCCGAACGGTTGAGCTGCCGGCGAAGAATAATGCCATCGCGTTCCCCTGAGCGAGTTCGGTCGTGAA
ATCTTCGTCGGTTTCTTGAGCAATCAGAAAGTGATCCACGTAATCCTTGGGATTGTCCTTGTCCAGATCCTTCTTGTGAA
TATCGATGTCCTCGTTCAGGAAATTCACGAACTGCTTCGTAATGCTCATCATTCTCTTCACGACGCCAACTCTCAGCTTG
GTCATAATCTTCACTGCGAAAGGTATGAGGGCCACGTTGATCAGTTTCTCGTTCTCTTTGGTGATCGCGGTCATCAGCTC
GAAGGTCTGCTTCTTTTTCTGACTGTCCGTTTCGAATTTGCCGCCAAAAACCAGTGAATTGATGTTGTTCCCAGTTGATT
CCACCAAAGCTTTCTGGACATCGAATGGTTGCCCGTTTTGTTTCTCGATCAGCTCCATCAGGTTCCGGATCTCTTCCTGG
ATTCGTTGCTCCATGACCGGTGTTTTGCCGAAGCCCAGATCCCTGAGCGTGATCAGAGCAAACCTGCGGTGCTTCTTCCA
CAGATCTCCTTCAATGTTCAGGATCGATTTTTTGGTAAAGAGAGCGTCCAATTCCTCGTCATCGAAAGAGCTTTTCGGTC
GTCCTAGCAGGTCGTCATTTAACATGCCTTCTCGAACCGCTTTGACGCCAACAACCACGACGACAGTATCCTTCCCCATT
CGGTACCTCACCAATGGTCCGAGTTTCTTGCTGTGACTCTCCATTCTCTGGAAAACAGGTTCCTTCCCGAACACGAAATA
CGGCACGACACCGACTATAGGGAAGCCGAAGAAACCTGGCGCGAGGTTTTTTCTTGACAGGTATCCATGCCACATGAAAT
ACTTCGTTGCCCAGTAAACGGAAATCAAAACGGCAACGCTGTAGAAATCCACGAAGGACCACACATAAGGGACTATGGCG
CCTAGACCCATCGCGTTTAGCTGACCGAGACGCGATCGAGTGCAAGGCAACTGAATGCGTCTCCAAATTCTGTTGGAAAC
GTTGATCCGTCACGAGGGGCCTTCGTCGCACTGACTCATCGCTCTGTCGAGGGCGAGCGCTGAAAGAGACCCAGAAAACA
CCAATCAGTGTTTGTCCGGGATTCGCCGTGCACGAAAAAACAGCGGGATCAAGC
>Cluster-14096.22491
GAATTTCCCTCTTCTTTTATTTCATATTTTCATCCCGGTATCACCTCGGCGGACCGTGATTCTTTCAACAGCGGTGCCTA
ACCTATTAGTCAGGGATACATAGGTGGCTGAGGGCCAACGGTCCTCCCCTGCGGAGCGAAGGACCCCCCTTCGGTCGAGG
AGAAGTTCGGAAGAGTCACAATGAAAGTTTAGCAGGAGATAACCTTTGTGAAGTTTATTTCTGACTGTCATGATACTGAA
TCGATTCGGACATATCCAACACGTTTTGTTCATCCTGAGAGACACCCCATCGAGAGTCCCGCAGATTTGGAGTAAAAGAC
GGGACGCAAATGTTTGGCCCACATACATAGTATTGCTCTATGTTTTCCGGTGGGTGATTTTGAGGATGAGCGGTTCCACC
GAGATGTCGTTACCCCGAATCCCGGGCTTGATTTTCAAAGGCAGACCCGGCGTTCGCTCTGTCGGTTCCAGCTTGAATCT
GAGTATGAGATTCGACATCAAGACCGTCATGTTCATCAGCGCCAACCTCTTGCCGACGCAGTTCTTCGGACCTTGACCGA
AAGTCAGAAATGCGTTCAGCTCACTCGGAGCTCCACCTTGGTCCTTGAGGAATCTCTCGGGTTTGAATTTCTCGGGCTCC
GGGAAGTACTCGGGGTTCATGTGCATGTGGTGCATGTTGAATTCGACAGCCATGCCTTTCCGGATCTGCTGACCTGCGAC
GACTGTTTCCGTTGTGCAGATGCGGTCGATGAATGCTCCGACGGGGACGAGTCGGAGAGATTCGAGCAGAGAAGCTCTCA
AGAATTTCATTCTTTGGTAGTCTTCGTACTCGAAAGTCGTCTTGCTCCCTACGATCGACCTGACTTCATCGTAGGCTCGC
TGCTGAGCTTCGGGGAAAACGGTGAAGAAGTAAGTTGTCAATTCCAGAGCGAGTACAGTGCTGTCAACGCCCAGAAGGAA
CAGGAATGCCTGTGATGTTAACATTTCGTCGGAGAGTTTGGTGTTTGGGTCCTCGCGCTGCACGACGAGATGGAAATCAA
GAATATCAGCCGTTCCGTTTTTGATTGCCTCATCAAGATTCTTGCGTTTGTCTTCCATGACATGACGACATATTTTCGAG
AGGAAGCTCACGGTTCTCTTGGGCGGGAAGTTGACAAACGGAATGTACTTCAGGAGTTTGGGAACTGTCAGAACTATCAG
CGTGGCTAGGTTAGGTCGGAAGAGTGCGACACTGTACTTGACAAAGTCAGAATCGGGGTTATCGATAGTGTTTACGTCCG
TTCCAAGAGCGATCGCTGTTATCGAATCGATGCCGAAAGATGTCAGATATTTCCCCAGAGCCAAGTCCTTGTTCACCGAG
CTGTCGAGTTTGGATAGAAGACGCTTGCTGATGACTTCGAGTTTAAGAATCATTCCTCGCATTTTTGTCGTGGTCAGTGT
ATAGCCCATGATCGTGCGGATAGCCTTCCATTGATCGTATGGCAGCTGGATCAATGTGTTGTCCCAGAGCGGTTCACCGG
TGGTAAACTCAAACGAACGGCTGAAGAACTTATCGAACTGTTTGACGAACACTTCCTTGACGTGATCGACTTCAGTCGTC
ACCAAAGCAGGCCTGAAACCACGGTACGACCCGTATGTAGGCCCGTATCGTTCACCAGCCTCACGTTGGACCACCGAGAC
GGATCGCCGATGTATATCCCACAGCGTGCGGTATAGATAGCGCCAGTAAGGTTCGTAGGGGATGCCTTTGTCACTCCAGA
AACGGCTTATTGAGATGAACTTGATGATCACCAGACCAACGATCACAGCTACGAGAACAAACCACATGGTGTCCCGCGGT
TTGTTCGAGCTCCAGTCGGAAGGGTGTAACGACTTCTCGTCACTCCAACCGCATGATTGGGCAGCCTAAGCTGTCCGCTC
TTGTTTACCAATTCTGAATGAAACCGGGTGAGAGGCTACCAGCGGCTTTCTCGTTGTTGGGAGAGATTACTTAGAATCCT
GATAGCGATAGCGGTCTTCGTAACTGATCGTTCGCCGATCTTTTTCTTTAAAGGCTGCTTCGAAAGATTGAGAGCTATGA
ATAGCCGACCGATGTGGCTCCAACTGAGTCTCAATGCTCCGGAGGAACCGCGCGGAGTTCTTGGAACAAGAACTCGGAAA
GTTTGACAGAACTTCCACTGGCAGATACCTGCGACGATATCTG
>Cluster-14096.22859
GCAAGCCGAAACAGATCATCGATTTCACAAAATGCTCTTTTTCCTTCTATGCATCTTTCCAATTGTGATCTTTCTTCATA
TCCTAAAGAGGCGTCGCGATGGCATGTTGTTTTTCAAACGACTCAACATTCCTGGACCTGAGCCCTCGATATTCTGCGGG
AACTTGTGGCCGATATACAAAAATGGACATCTGATGATGCAGAAGAGATGGCACGAAACTTACGGCCCCGTTGTCGGATA
CTATTTCGGGGCAACACCGGTTCTACTGATCGCCGATTTGGATCTCCTCAAGGCCGTTCTTTCGAAAGATTTCCATGATT
TCGCGGATCGAAGCGATCTGGTGAACCCACCCCGCGGCGGAGGGTTCGACGAGGCGCTCACAGTGCTGAAAGGCCAAAGA
TGGAAAGAAGTTCGATCAACTCTGACACCATCCTTCACCTCTAGAAAGCTGAAGCAGATCGCACCTGAAATCTGCGCCAG
TGCCGACCTGTTCATGAGGAATGTAGACGAATGTTTCGTGAACAAGGAAGAATGTGATATCGATGACCTTCTGCAAGCTT
TGACCCTCGACACGATCTGCAGAGTGGGCATGGGGGTTGATTTCGGAGTTCAGAAAAACGTCGGGGGCTCGAAGCTTCTG
AAGCAAGTGAAGATCATGGTTTCTTTCCCCATGGAGCTGCTCGCCGTCGTGCTTTTTTCCATCAGAGACGTCGCCGTGAT
TCTATTCCAACTCGCGATATTCCTGAGAAACTTCAAGAAAAATGCAGGGGAAGATCCAATCGCGATCTTGAAGGAACAGT
GTGCCAAAGTTGTGAAACAGAGACGCGATAAGCCGGAGCTCAAACGAAACGACTTGCTCCAGTTGATGATGGATGCTCAA
CTCAAAGGGTCCTCGGACACCCTGGATTCCTTGATCGCCGGAGACGAAGTGGGAGAGACGCAAGCCGATGAAGGAGTAGG
GGCCGCCGCTGGTAAACCAGCATGCCCTTTTTCGAAAGAGTCTAAAGCGCTAACGGACGGCGAAGTCATCGACAATGCTT
TTCTCGTACTGCTCGCTGGCTACGAGACGACATCATCAGCGTTAGCCTTCACGACAAAATTGCTCCTCCGATTCCCCGAA
GTTCAAGAGCGAGTTCGAGAAGAGCTGCTGGAGGCCACGAATCGAGGCACCGAGTTCGATCTCGAACGTCTTCAACGGTG
TCAATACACAGAGGCGGTCATTCAAGAAAGCTTGCGCATGTACCCACCGGTTTACTTTTTCACGTCGAGAGTCTCCGCAG
CAGATAAGGAGTATGGTAGCCTCATAATTCCAAAAAACACCAACATATTCGTCTCCGTTCAGGAGCTGCATTCGAATCCG
GATATTTTTGAGGATCCCTACGAATTCAAACCCGAGCGATTTCTACCTGAAAACAAGACACCATCGATGGCATGGGCATG
GCAGCCTTTTGGCGCTGGACCGAGGAACTGCATCGGCATGCGGTTCGCTCAAATGGAGATTAAGATAACACTTGCGAAAC
TCCTGACAAAGTACAGGATATCATCGGATAAAGAACCCCTACACGACTCGATCATTGCCACCAAGGTTTTGCCTAATCTT
CAGAGAATCAGAGATCCGCTACTCTGTCAGTTGGAAGTGTTTGAAACGATCTGATGTTAACGTACGACCGGACCACTTAT
TCATCAATCAAAGACTCTATCCGTGAGAATG
>Cluster-14096.23029
GAATGAGAGAACGTTAGATTCACACTCTCTGCTTTATTTTCGTTGCCCTATCATCAATCAATGGATGCGCTCGAATTTAC
AGTAGAGAGGTTTCACCATTCGGAGTAAGCCCATGAACTGTCCCCGTTCAGGCGGGTACTTCGGCGTTCGCGACGTTTTG
ACCACCCTATAACTCCACAACAATTTCGCTAGGGCGATCTTGATCTCCATTTGAGCGAATCGTATCCCCACACAGTTCCT
CGGGCCAGCCCCAAAAGGTTGCCATGCCAACATATCGATGTTCGATTTATTTTCCGGCAAGAATCTTTCCGGTTTGAACT
CATCGGGATCTGTCCAGTACCGAGTGCTCCAATGCAGTCCCGGAATAGAAACCAGACAGACTTGACCCTTTGGGATGGTT
ATCTGTTTATACTGCTGAGCTTCCGACGCTACCCGGGTCAGGAATCTGGAACAATTTTCCTAATTCACGCGAACTCTGCC
ATCGGCATACCGACATTCGCGTGTAGATGCCCCGTTCTTGCGCAGATTATACGCTGATGCCCGAGTCGAGTATGCCGTGG
AACTTTCCGGCAGCGGAGGCTTCCAACGATGAAGCGGTCGTTTCGGAAACTATTCTCATGAACTCACGTTATGACCGGTG
GGAACATTCGCAAGGTTTCCATGATAGCAGCCTCCATGTAATGCAGCTGTTGCAGCTTTGTGAAGTTTCCTAGGTCCTTT
TCATCCTTTATGTGAGCCCGGAGTTCTTCGCGGAGTTTTTCTTGGACCTCCGGGAACTCCATCATTATGCTCGCGAGGAA
AGCCAGGGTTCCACTCGTGGTTTCGTATCTGCAAATCGTCTAACTCCGTCTCCTATCTCAACTTCCGAACAGAGTTTTAG
GGATGGGACGGCGACCGTGAAGCTAACAAAATCGTGATGCTGTATAGGGTACTCCGAATAGAGGACTTTCTGCGCGGTAT
TACCCAGCCAACATGACGATCCACGCGTTTTGGACAACCTCTTCGTCGGTTAGATGCCTTCCAGGAGAAATTTCTTCTCC
GCATGATCTGCTGCTGGATTTTTTCCGTTCCTCGAAGGAGTCCGCTTCGTCGCCGGCTGTGAGCTCTCCCGCGGAAACAT
TCGTGCCTCCCGAGTGAGCGTTGGCTTCCATTAACAGTTGAAGCACATCGTTTCTCCGCACCTATATGGGATGATCATTT
GCGAGAGACCTTTCGAAATCCATTCTACTTCGACCTCACTCAAAACTTTTGCTTCACTCTTACGCCAGAGTTGCTCCTGC
GGGCTTGGACGACCTTTCGGGTCTGCTCGGTGAGTTGGACGCGAGGGTTGGCAAAATGTTCTCTGCGGTTGAGCCAACGA
AACTGGAGATTCTTGAGAACCACCGTCAAATTGAATGCCCACGGAACCGCCAAAGTCAGAAGGAAGAGTGGATCGAGTTT
GATGTCAAAGAATGCCCTCGCCCTGGAAAGCATGGGATGCTTGAGGTCTTTTTGTAGGCCATAGTTCGCTCCAAGAGCTG
TGCGGCTTATGACATCGAGAGTCAGGGCCTGGGCGAGCTCATAGAACTCGACTTCCTCGTCGTTCCGACAACTCTTATCC
ACGGCCGCGATGAACTCGTCTATGATTTCAGACATCGGCTCATGGAGCGCTCTTAGTTTGCTGGACGTGAAAGATGGTGT
TATAGATTGACGCGACGATTTCCATCGATGCCCTGTCAACGTGATTATAGAATTCGTGTTTCCAGAATGACCCCAGATTT
CCAGGCGGTCCATATAGTTCGTGAAGTCTCGCACTTCGATTCTGCGGAGCAGTTCTGTGTCGGCCACACAGAGCACAGGC
CGCCATCCGAAGAACACCCCGATTATAGGTCCGAACTGCTCGTGCCATTCTCGCATAGCGTGCACATGTAACTTCAGGTA
ATTCGAGTCACTCGAAGCGCGAGGATGTTGAATAAGACTTGCTTGGATCATCACTGAATAAAAACCTGGACGGCATTCAC
CTTGGTATATATCGGCCATAAGTTGCCGAGTATGAGATTGGGTTTCGGGCCTGGTACTCCCAATTTCTCGAAATACTTGA
AGTGCTCTCGGCGCCTCCGTACCCACGCGTATGAAAGCGCAAGAAGGATCAACACGAAGATCGCGTACATACTGCAACCT
CTTACTTATGACTGTCCCCG
>Cluster-14096.23095
GTCGAGTAAGCGGAGAGAAAGATTCATTCCCACGAGCTGCTGTCCACAACCGGTGACCTTGAATGTATCTTTCTCTCCGC
TTACTCGACCGCTAATTTGTTGCGGCCCTCTCCCGTACATACTCGTGAACAACGATTCCAGTGACACAGTGACAGGTCCC
GTCTCCGGTGTCATTCATTCGAGAAGCAGCCATGATACTGCTCGGCCTGAGTACGATCTGTGCGGTGCTTGTGTTGTTGC
TCGTGCGGAAGGTCATCAGAACGGCTACGTATTGGAAGGATGCGGGCATTCCCTACGAGTCGTATTTGAGTTACCTCCAC
TATTTCCTTTTCCGCCAAAGTCGCGAAGATGTCTTTGATATGCTCAGGGAGTACACGAAGAAATACGGGCCGTTATACGG
CACGTACCAAGGGCTGAACCCGATTCTACGAGTCACGTCTCCCGACGGCATCAAAGATGCCTTCTCGCGGAACTTCTCGA
AGGCACACGCCAGAAGTACGACTGGACAGACAGGAACGCCGCTGTGGGACAACAACGTTCTAGCCTTGGACTATCAGAAA
TGGAAAATGGTTCGATCGCTCACCGGCCAAGTACTGACAGGCTCAAAGTTAAGAGACATGCGGTTCAAGTTCGAACGCGT
TGCGAAGCGCGTGGCAAAGAAATTGGAGAAACTTGCGAGAACAAACTCCGAGATATCAACGCAACACTACGCTCACGCCG
CGATAATGGACGGCACAGCTGCCGTCACCTTCAGTTTGGAAGTTGATGCACTTGAAGATCCGAACAACGTGTTCATCAAG
AACTGCACGGGTTTTTTCGCAAACAGTTGGGGCTTGACTCTGCTGTTCTCTTTCCCGATCCTTCTGAAATACCTGCCGTT
CGTCCAGTATCCTTGCAAAGAGATCGAGCAGTTCTTCGTCCAATTCACCGGCACGGTTTTGAAACAACGTCGGCAGCAAC
CTCACAAAGCAGAAGAAGCGGACGTTTTGGACGCTTGGCTGGAAACTCAGAAAACTAATCCGGAACTAACAGATGACATA
CTGATCTCACAAATGTTCTTGTTCTTCATAGCTGGCTTTGAAACTTCCGCATACACCATGATGATACTTCTTCACTTGCT
TGCCACTCATCCTGAGAAACAGGAGGCGGTCTACGAGGATATCTTAGAAAACATTCCTGATCCTGACAACATAACTTTCG
AGCAGTACAACAAATTGAAACGCCTTGAAGCTGCCATATACGAGACCCTGAGACTGTACCCCACGGATCATGGCATAGAT
CGTATAACAACTTCTAAATGCACCGTGGCGGGAATTCCGCTCGATGAAGGAGTCAACATCCAGTGTCCGCTAAGCGCCGT
CCACGATGACCCGGAACGTTTTTATGAGCCTCTTCAGTTCAGGCCCGAGAGGTTCATCGAGGGTGGACAAAACGTACAAG
ACGTGCTGACCTTTGGCTTGGGTCCGAAGAACTGTGTGGGGGAACGACTTGCAATAGTTCAGTTGCTGATATTCATAACT
AACATCCTACTGAAAGTACGTCTCGAACCCTGTGATGATTCGTACGACCCCTCACTCGAGTACCAACCCAAGTTTGAGCG
TCTTCCCGGTCAGTTGTTCCTACCGTTCCCGAAAAAAGAGTTGAAAGTGAAACTTGCGCCCAGAAATTAAGAGCAAATCC
TGCAATCGAATAAAGCAGAGACGACACCCATCAATCATGATCATGCCCTGATTTTCCGATCCGAGGCCTTCGCGAGAAGC
CTCGGTAATATCTATAGAAATGTAATTCTCACTCAGAATCCGAATAGTGCCCTCTCGAGTGAGGCGTTCTGCGAATCTTG
GCTAGCCGCTCCTCGAGTATTTGCACTCAAGCG
>Cluster-14096.23153
GCCGGCAAGAACATGGTTTTATTCTCCCACGATAATTCAACTCGGTTCAGTCGCATGCGTTAACCAGTGTACCTTGTCGT
AAGACGAAGAACAATCGAGGAGCCGATGCGATCGTGGAAGTCAGAATGGGGTACTGCGTGAAGTAGCCCGCAGTTCGTGA
GAAACACATGTATCAGTTTCGAGGCTTGAAACGGATTACCAGCGGCCTCTGCGTCATCGAACTGAACTCGAATCCGGGCC
TCATCTTCAGAGGGAGTGTTGGTGTCTCGGGGCATGTTTCGAATTCGAAGTCCATCACCATATTCGCTAAAATAACAAGC
GAATTCATCAATGCGAGCCGCTTGCCCGCACAATGTTTCGGACCGTCACCGAACAGCAAGAACGCTCCGAGCTCTTGTTG
TTGCGCGTACTCGCTTTTGACGAACCGTTCTGGCCGGAACTTCTCAGGCTCCGGGAAGTATTCCGGATTCTGCATCATTT
CATGCGCCAAGAACTCCACTACGGTTCCCTTCTCGATCGGAATGCCTCCAACGACCGTATCTGTGGAGCATATCCGATCG
ACTTGCGTGATGAGAGGGAAAAACCGGAAAGACTCAAGGATGCATCCTTCGAGGTATCGGAGTTCCTGCACATCCTCATG
GCACACCTCTCTGCGATCACCCAAGAGAGATTTCAACTCTTTGAATGCCTTTTGCTGAGCGTCAGGGAACAGCGCCATGA
AGTAGACAGTTATCGACATTGCTGCGGCGGTCGGGTCGAGTCCACCAACCATGAAGAGGAATGCTTGAGAAGTCAGTAGC
TCATCCGTGAGCTCCGGGTTTTCCCTCTGCAAAAGCAGTTGTCGGTCGATGATGTCCGTGTTTCCGCTCGCAACCGCTTC
ATCGAGTTTCGCTCGCTTCTCCGCAAACATTTGCTTCGCGAGTCCACTGAAGAAGTCGGTGGTTTTCTTCGGCGGGAAAC
TCACTCCTGGAACGTATCGGAAGAGCTTGGGCGCCACGAAGAACAAGAAGTTTCCCAAACCAGGCTCAACAAAACCGGTT
ATGTATTTCATGAGTTGCGAGTCAGGGTTCTCGATGCAATTGGACTCCTTGCCGTATGCGATCGCAAGAGTGGAATCAAT
AGCGTACATCTTTGCGTAGTCGTGAAACTTGGTGTCGAGATGACCGCCCTTCGCTTTCGCAAGAGCGCTCATCTTCTTCG
TGAGACGCTTCGCCATGACATCGAACTTCGTGATCATGTGCCTCATCTTGGAGGTGGTGAATGCGTATCCCATGGCACTT
CGCATTGTCTTCCATTGATCGTAAGGCAGATTCATAAGATTATGATCCCAGACAGGATCTCCTGTTGTGAACTCGATGCT
TCGTTTGAAAAAATTGTCGAACTGTTTGATGAGGACATCTTTCGCTATCTCAACGTCAGTTGTTGCAAGCGTAGGAGTGA
AGCCTTTATAGGTGCCAAACACTCTTCCATACCGCTTCGCAGCAGCAGCGTGGAACTCATTGAGCCCTCCGGTGTTGAGG
ACCCAGAGTATGCGATACAGGTAGTGATAGTAAGGTTCGTAAACGATGCCTTTGCCGTGCCAGATTTGAGACACTCTCAC
GAACTTCACGATGAGTAACAGCACGAGGATTGTTAAAAATATGATCAAAATGGTCACTTCACTCTATAAGTCTGACCATG
CCACTGGAAG
>Cluster-14096.23357
TTAATATCGTATATGCTGGATGATAGATCTAGCAAATCATGACAGAGCGTTCAACTCGATAACTTTGATGACTGTCCAAT
CAGAATCGGTATCTCTGACCTTCTCGTCGAGTTTCCGCACACTTCATTTACGATCGTCACTTCCACAGCGAACGTTTACG
TGGCCTGAAAGTCAAACTCACTGACCGCCTGTGGTCGAAGCGAGCTGTGACACTGACCGAAAAAGCTGTATGCTTTAATG
TCTGAAGTTGAACCGTCTAAACTTGAAGTCGGCCAGTCTCGGTGTGTAATCTCAGCAAAAACACGATGTGATCTCTGACT
GACCAGTTCTGCAACATCAAATTGGTTTCCTCCCCGGCCTGAGATTAAGGTCACCGGTGGCGTCGGATGCAGAAGGTTCT
AACGAAACTGTGCAGCTCCCACGGTAGATTGTTTTCCTCTTGCCGGTGGATTCATTGATCGGAAGCAACCTCCGACGGCG
CTTGAACTCCTCTAACTGCCGGTGACTTTTCCGAACGAGACTTCTCCTCTATCCGCGTCACGACCGCAGTCACAACCATA
CCTGCGAACTGACGCACAAGTACACACTCAACGGAAAATCAGGCACGTCCTTGTTCCCACTTTCAACAGAGCGGAGAGGT
GGAAAAAGGAGATTCTACATCCAGTGAATCGTCTCTGCTACACTAAACAATTCGCCATATAAACTTGCAGCTCGTGCAGG
TGCGCCCTCTGCTCATCCGACAGATACGCAGGAGCATTCGAGGGAGCGAAAGTTCTCTGCAACTTATTGTTGGTTCTCTT
CTGTGGCTCTGAACACCTCCAGTCAGCATGCATTACATCGTGTTTTTCTTCGCGCTGGTTGTGCTGGACTATGTCTACTT
CAAACTCAAGTACACAAGAAAGAACGGGCCTCCCGTGTGGTCTGGTTTCCCATTCGTTGGGGTACTCCCGCTGCTGATCT
TGCCGAAACGTTTCTACATTCCCATTTACAAATGGTACCTGAGAACCGCGCCCGATGTGGTCATCACAAGGCACTTCTTC
GTGCTGGTCATAGTCAAGAGGGACTACGTCAGCGAACTCCAAAAGAATGACTCTTGCATGCACCGAACATCGTATTCGAC
TTTTGACACACTTGGCGAGCTATCAACTGGCAAGCAAGGTTGGTGCCTTTTCGACGGATCGTGGCCCAATGCCGACTGGA
GAGCAGCTAGAAAAGTGAATGTTATGGCCCTTCACGCGTTGCCAAAAAAACAGAAGTTCGAGAAAATAGAGGAAGTTGCC
GCCACATTCGTGGAAAAATGTGAGGAGCAGAAGGGGAGGTTGTGGGACTACGAAGACGAACTCACATTCAGCAAATACCA
GGAGTCCGCAAACTTGAATTTGGGCGCAACATTCGACTCGGATGATATCACGGATTTCGTCCATACTCTGAAAGCTGTGA
TGACCGTGGCTATCGGTCTTTTCCTCGTCAGCGTTGTGATACCTCTGAAGTTCATGTTCGCTTTCGAGAGGTTTCTCCCA
TACTCAAAGAGACCCTCGGTATTCAGCCGAATCTACAAGAAGCTTTTGTGGCACTTGCAGAAGCAGAAGATGGAAACCGT
GACCGAGGAAGCACACGATTACATCGAGGCCCTTCTGCGGGTGCGGAACCCTGAGATAGCGCACCAGCACCTGCGGGAAC
ACGCCATCTTCCTGGTCGTCGCGACCACCATGACAACATTGCACAGTACTACATGTGCATTGTCGTACCTGTCGCTAAAG
CCTGAATACCAGAAACTGATTTTGGAGGAATTCCAGAGAGTCGTGGGCTCCGCGAAGCTAACTTCGGATCACTTGGACGA
GATGCATTTCCTTCGGGCAGTCGTCAACGAAGCGGTGCGGATATCACCTCCGATACCATTCATCGAAAGATACACGAGGG
TTCCCACTCGACTCCGGAATATTGAAATACCAGGGAACATATCGCTTGTGATGTTGATGCAGTCGGAGTTGGTTGACCCC
AAAACGTACCCCGAACCCGAGGTCTTCAATCCGTATCGTTTCCTCGATGAAGATATGAAAATCAAAGACTCGGCCACGGC
AGCGTTCTCGAGAGGCAAACGGAACTGCCCGGGCCAGGATATAGCGTTGATGAGCACCGCCCTGTATGTGGCGAAGATAG
TGCAGCATTTCGAACTTGTTCCCGAAAGCATGGATGCCATAGTACCGGAGTACGACGGAAATCTCTTCCCCAATCTCCCG
AAGATACCCTTGCGTTTTGTTCGTCGATCGGATGCCCCTCCAATCGAGCATGTCGTCCTAAAAGGCGGTTTGACAGCCGT
TCTACGACAAGTGATAGACAGCGACAGAAAAGCAGAAATCGAAAGTCAAAAGAAAAAAGTGCTATAACCTGAAAAGAAAA
CCGTCTGAAGTCAACTTCCCTCACCATTGGTAGATCATAATTGATTTCGTTTTCACCGCTGGTAAGAGTATCAACGAACA
GGCACAATTGTCTCTCAAATGAAAACCACAGCGTCCGGCAGCTGTAGCACTGATTGCGGTTAGCTTTAAAAGCTCAGAAG
GAGGAATCAGCATTCGAAGCGGTGTGAACTGAGACGCGGCGTCATCTGCGGACTGGATGCAAATGTTCTCGAAATCGAGT
TTCTGAATAAAGCGGTGGAATGACAACATTCCAGGATTGATACTCCAGA
>Cluster-14096.23635
GCAAAATTATTTTTTTCTCTTTTTTGTATTTTCTTCCTTCTCTTCTCGAAGATCTGAAGTTTTCACATTTGGTCGAGAGC
TCCAAGATCGCGTGAGCGCGGAGTGCATTTCACCGGCAAACCATTTTTCGACCTCAGGACCAACTCTGTATACAGCTGGA
TGTCGTCCTGCGGCATCAACGACTCGAGGCTATATTTCCGCAGGATCCATGCCAGGAGTATTTTCTCCTCCTGCATTGCA
AACCGCTGTCCTATACAGTTTCTCGGTCCAGCTGAGAAAGGTAAGAACGCAAACGGATGCCTTCCGATGGATTTTTCCGC
TAGGAAACGATCCGGATCGAACTTTTCCGGCTGTGGAAAATATTTCGGATCGCGATGCAGCGCGTAGATAAAGCAGTAGA
CATTGCTGCCTCGGGGAACGGTTTTGCCATTGAGTTGATATTCCTTCGTGATTTTCCGTCCGACAACAGGCACAGACGGA
TAGATTCGGAGACTTTCTTTGGCGACGCACTCGAGATACTTCAAGTTCCGGAGCTGGTCGAGACTAATGTCGCTATCGGG
ATCCTCTGTGCCGAGAACCTCGTCGAGTTCTTTGTGAATCTTACGCTGAACTTCCGGGTGGTGCCCGATGAGGAACAATG
CGAACGAGAGGGCCATCGCTGTCGTGTCGTGCCCCTCAAACATGAATGTGTCGACCTCCTCTCGAATATCTTCGATCGTG
AATTGGTCCCTGTTTTTGAAGTGTTCCTTGAGTAACAAATCTAGGAACGGTTTTTTGCACTTGAACGACTCATCGACGTC
GAGCTGCAGGAGCTCCTTCAGTTTCTCCGGGCTGCTCTCGAAGTACGACTGTCTCTCTTCAATCACTGTTCGACTGAAGT
GATGGAGTCGCTTCACGACGCTGTACGTTTCAGCGCCGCTCGGAGTGAAGCCGTAGAGCCACTCCGACCACTGGTAGGGT
GAGATTATCCGAATCAGTAGAAGTTCTCCCATCCTTCGCATGGCGTCGAGGTAGTCGCGAGACGCTTCCTTGTCGTAGGT
GTCCAAGTTGACACCCATAACGGTCTCACAGATGATGTTGAGCGTGAGCGTCTGAACGGGCGGCAGGATGTCGTGATCCT
GTCTCGAGGCGAGACGTTTCGTGAACGTCCTTGCATGGCTATTCATAACGGTCGCGAAGTTGTCCAGGATCTTGAAGTGA
AAAGCGGGCGTGAGCATTTTCCTGCGAGTTTTCCACTTTGTGCCCGTGCTGGTGAGGAGACCGCGTTTGAGCCATGGATG
AATCATGTCGTAAATGATGAAGGGCTTGCTGATATTCTCACTGTGGTTCACGAACCCTTCGACCTCCTCGGCTCTGTAGA
TTACGACGTTTGCTTCCAGACCGCTGTACACTACGAAAGATGTTTTGCCCTCCTTCGTGAGTTTGTTCAGAAAGCGAAAC
ATTGAAGTGTACAGATCGCCCCCGCGCAGCATGTCTTTGAGGGCGGCGATGACAACCTGAAGGATCACTAGACCGTAAAA
CGGGTCATACCGGCCGCCGAATTTCTTGATGTAACGATAGTGTTCCCATTGAGGTCTGATGAGTTTCACTGCGACCAGGA
GCGACAGGATCACGATTATTGACAGAAACTCCGAAGCGTAGCTGGCCAACGCCATTTTGGCGTGTGGCAGCGGTCGACTC
GATCTGCAATGAGAGATTCTTCGCGCGATCTCAACGAAATCCAGTCGTTCCGAAGTAAGAGAGCGTGGTTTTCACCTCTC
TCCGACAGCCCCGG
>Cluster-14096.23655
TACCCACGTGACTCACAGACTGGGGGCGTTTATTGGTCAACGGTGAATTGCAACATTCTCTGACAACACTTTCATACTTT
CGCCTCAAATATTTCGGAAATTGTTAAGATTGGAAGTTTCTGATCTGTTTCTATCACACGAGAAGTCCCTCCTTCTCGAT
GTTCACTGGTAGTGAAAACAAACGGCCACGCTAAAAACAGGTGCGTTTCGGTGTATAGCTTGTGCCGCGAAGTGAAGAGC
ATAAAATAAAGACAGGCTTCCTTCGCGGCCCCTAGAAGATACTGATGTGAGCTTCACGCAACAAGGCGTCAACCGGCTGT
TTATTGTTCACAAAATTGAACAATACTTGTTCCAAAATAGCACTCTTCTGACGATTCCGAAGACATCTCCGTTTCGGAAG
TTGAGTGTAGCAATTATAAGTTACATGATACATACATTCAGATCGTCTAGCTCATCGTGGGATCTTGAAGATAGGTGCCG
CTTTTTGAGATGAGCTGAAAGCAGCTGATTGGTCACACCTCCCTCCACCCTGCTATACGATGCGAGGTCGCAAGCTGCGC
ACAATAAACACACAAATATCTAGTTTGCTCGTGGCTCACAACGTAGAGAAATGCCGTTGAGCGGCCTGAGTATCAGATCG
AAGCTGAGTTGGATTTCGTCAGTTTCCTGATCTGTAAAGAGTCTGAAATTCTTCACAATATGCCTCAATAGGATTTTATA
CTCCTGCATCGCAAACTTCTGACCGATGCAATTTCTCGGTCCGACGGAGAAAGGCACGAAGCTATAAATATGCCTCTTTG
TGGAATCAAGGAATCTTGAAGGTCTGAATTCCGATGGATTCTCCCAGAGGTTGGGATTCCGGTGGAGATGAAATATGTCG
ACGATACCAACAGTTCCGGAGGGTATCACATGATCCCCGACTCTTACTGGTGTAACAATGTTCCGCGTGATGAGCGGTAG
CGGAGGGAAGAGACGCATAGACTCCTTGCCGACGGCCTCAATCAGCTTCGACTTCAGGACGTTGTTGTCGCCGTCCATAG
AGATTTCCCTGATTTCGCGCAGCAGTTCTTCCTGAATCTCCGGATGGTGGGCGAGAAGATGCAGGCTGTAGGCCATCGCT
GTCGCCGTTGTGTCAAACCCACCAACTATGAATGTGGCGACATGGTCCCGAACATCTTGTCGAGTGAGACATCCCTCGCG
GAACATAGCGATAACAGTATCAATGAAGCTTTTCCCAGACTCGTTGTTATTGTCTAGCGAAAGCAGTTTCGAGTCGATGA
CCTTGTTGATATAGGCAGTGACTCTATCGCTGGCGGCTTTCATCCGACGTCCAGTCGACGTATATCGAAGTACAGTATCG
AACCACTGGGGAAGATTTATCATCCTCGCAACGATCAAGTCAGCCAGTTCATCACAATCAGATAGAAAATTTAGGTGATC
GGGGTCATTCTCGTCGACACGAATACCGAACGCAGTTTCGAAAATGATTCCGAACGTGCACATACGAACCATTGGATAGA
TGTCGACTTGCTTATTGTTCAATTGACGCAATTTATCGATGAAATGTATCGCGCTGGTTTCCATGGTTTGACGATAATCT
TCCAGAATGCGAAAATGCATCGTCGGAGTAAGCATCTTCCTGTGCATCCTCCAACTCGCGTCCCCGGGGTTCGATAGAAG
ACCGTTCCCCAGCCAAGGTTTGAGGAATTTATGGATGAAACCCTTGTTGACGTTCACTTTGTTCGAGAGCAGTGCCTCGA
CGCTCTCAGGGGTGCAAGCTATGATGAGTCCGATCGGTCCGAGCATGCCCCCGACAACCGGGTGTTCGTAGTATCCGGGC
ACTTTGGACTCCATTTCTTCATATAACCACCGTGCGTAGATCGTCGCCGTCGAGTTGCATGAGCGTTTCCGCAAGAGTAT
GATGTCCCACAGAAGGTCCAGCGTGAAAGAGCCCGGGAAACGTTCGCGGACCCTGGGGATGGTCCTGAAGGCGTGTGCGA
GTCGCAACCATTTCAAAATACGGTAGAACACAATTAGAAGGACGGCGGACAAAATCAATGTCGGCGTTTGCGACATACTG
CAACCTGTAACAAGTGAAACTCTGGGTTAGACGGTCTGAGAACTAATATCAGCCCGTTCTGGAATGCGGGGTACTTCATT
CACTCTTAGGTCTCGTGCCGAGTCATTCGATTCGATTCATGTTGACCTTTCATATGCACATATGAACCCTCTCAGTTCAG
GGGCGGATTGTGTTGCTTCCGCAGGTCTTCGGCCACAGTTTTTCCGGGAGAGTGGACACTGTTGAACTCACTCTCGACTG
ACGCTCAAATCGTGTCAGTCGATGCACGTTTTTGGACGCGTACTTGCACTTCAGACGTGATGCATCCTCGGAAAGAGTCG
AGATTCGAACCGCGTTGTGGTATCACGTTTGATCCCTTCTTCGGACCCACGGGTTGAATCAACTCCAACCA
>Cluster-14096.23742
CGCGGAAATTAATTTATTGCACTTAAGGCCTTTGACAATTCAACCGCCATTAACCTAAAATTACTGTATAGTCGTCCATT
CGTGAAGGGAGCCGTAAGAGCTTCTGCCTCAAATTGATTGTGTGAGCGCCGTGAGAGGAGTGACTTCTCTTGGAGTCAGG
CAGCTCGATAACAGCCGACAAAAAAGCTTGAATCCTGAGAAAGCTTCGGTTCACAATGATGTTGAGACCGATAACCGAAA
ATCGGATCTCGGTACCTGCCTCTGGAATGTTATGCTGCTTCGACCAAAGAAAGGGCCGAATCTCGAGTAAGTTCCTTGAT
TCGTCTCAGGCACATCGCGTATCACTACGCTTGTATCACTGCCCAACGCCACGTGCTCCAGGCCTGTGTCGCGTTCGGGC
CCCGAGGACGTTTCAAGCCTTGACGGATCCAGGATCCGATGATCGCTGAAATTCACAGAAAATTCGATTTTCGACTCGTC
GGTCACAGCCTGCAGTCCGATACCCAGTTTTTGGGCACTTTCTTGCCGTCCACCAACTGGATCTTGCTTGAAACTCGTGT
GTATTGTGCCTTGAATCTGAGCCCTCGAAGAACCTGTCAATCATCGGGTTTACGGGGGTACAATCTTATATCCTTGATCA
GTTGTATCATGATCGACTTCGAGGGCTGTTTCCTCCTATGATCAATTGATTAATTCCGTTGTACATCCCGAGCGAGTTTT
TCCGCGAGATCCACGCCTTCTCTTTCAGATGGTCAAACGGGCAGCGGGCTGTCATCGGCGCAACGCAGAACTCTGGAGTC
CCTCTCACTCAAAAGAAATTCTGTGTGAGTCATCATCACCGGCTGTGATCGGCTGTCCATGGCTACGACGCGACTCGACG
AAGGCGTGGACTCAGCGTCAGGCTGAGTCTTTGTTGCTGCTGTATGAAAGTGATGTCTTTCATTGTTCTGGTAACGATGC
ACTTTTGTGACTCCGTACACCGAGAGTTGGGAGAATCATTGGACGAATAAAGCGTAACAACAGATGAGTAGTATTGCTTA
CTATCGAGTGTAGGAAGCCAGGGCGAGCTTCTCATCCGAAGATGGATGATTATTTCACTCTAATCAACCCCGATGAAGTC
CCGTCACTCTTAATAGTACACCAGCCTCAGCGAGTCATCGAACCACCTCATTTACGTGTCATCCTCCGCCAAGGGTGAGG
TACTTTTGGCTCAACGCTGTCGAAGGATGCGACAAGAATACATAGCAATGTCTTGATACAATTTCATTTCATTTGGTATA
TGATTATATATCTGACATTAGCTGCGAGCCACGATTTACGATGAAGGAGCTGAATTTAGTGTTGTTCTTAGGATCGAGTT
GTTTTCCAGCTGAAAGTTGTTGCGCGATGATCACCACAATCTCTACCTAAGTATCGACTCCAGCGACGATTGTTGTTCCC
GTTGAGAGAGATTAGCTTGAAGTAGCGTCCTCCGGGTGAAATTCTGGCGAATTATCGCTAATCTGCCACCATAATTGTGC
AACAAAACAGACCACACGAGTGAGCTTTTTGGGATTTAATGTGAGTTGACGAGTATCATCTGCATGACTTGATCCGCAAA
TCGATACAATCCGTTATAGGATCGGAAATCGTTCTTCCCTGACGGCTGCGTTAGGCTGATTGGGGATGCATATCACTCAT
TTCATCACTTATCGGTTCCGCCGCCGCCGGCTGGCCGTTGGCCGAAGTGATATTGTCGTTCACCAGCGCACTGAATAATC
CCTTGGCAATTGTTCTCACAGCACACTCTTGCTGACCCTTGGAACCAATTTGAGCCTAAGCGGTTCTACAGTCACGTCGC
TACCTTGGAATCCTGGTTTTATTTTGAGTGGGAGCCCCGGTGTCCTGTCGGTCTTTTCCAGCTTGAACCGAAGCAGCAAA
TTCGCCAACAGAACTTGCATATTCATCAATGCTAGCCGCTTGCCGACGCAATTCTTCGGACCTTGTCCAAACATCATGAA
AGCGCTGAGCTCACTTTGGGGCCCATCCTGGTTTTTGAGGAATCTCTCAGGCTTGTATTCGACAGGGTCGGGGAAGTATT
CCGGATTGTAATGCATGTGAGGGAAGTTGAATTCTACGATCATCCCTTTGTGGATTTCTTGATCAGCCACAACAGTGTCT
GCAGTACAGATCCGATCGAGTTGTGCTCCAAGGGGACAAATCCTCAGCGATTCCAAAATGCAGGCTTCAATGAACTTCAT
TTTTTGGATGTCTCCGTAGTCCACGTCAGACTTGTCGCCAATAACCGATTTGATCTCCTCAAGAGCTCGCTGTTGAGCGT
TGGGATACACGGTGAGGTAGTAAGTGACCAGCTCGAGTGACAGTATTGTGTTATCCGAGCCAATTACGAAGAGGAAAGCT
TGAGCGGCCAACATCTCATCGGTGAGGACCGACTTCGAAAATTCACGTTGCGCTATGAGATGCAAATCAAGAATGTCGGC
GGTTCCATTCTTGATGACTTCGTCGAGGTTCTTCTTTTTCTCCCCGATTACGTGTTTGCTCAATTTGGTGAAGAAGTTCA
CGATCTTCTTCGGCGGAAAATCGACGAACGGCAGGTATCTCAGAAGCCCCGGAGCTATGAGGAAGAGGAAGGACGCGAGA
CCGGGCGTGAAGATGTCAGTGGTGCATCGGACGAACTCCGCGTCGGGGTTGTCGATGGAGTTGACATCCATCCCCAATGC
GATCGCTGCTACGGAGTCGATCGCGTACGACTTCAAGTACTGGTTCAAACACAATTCTTCATTTGCAACTGCATCCAATT
TGGGGAGCAGCCGTTTGCAGATCACGTCAAGTTTCAAGATCATTCCGCGCATCTTGGAGGTAGTGAAGGTGAACCCCATG
ATTGTTCGGAGTTGTTTCCATTCGTCGTATGGGAGTTGAACGAGCGTATTGTCCCATAGCGGTTCACCGCTCAAGAACTC
GAAAGAACGACTGAAGAAATTATCGAACTGTTTCACGCACACTTCCTTCACAAGCTCGACGTCCGTCACGACC
>Cluster-14096.24315
CATGAAGATCTACCGCTGGTATCTGCGAAGCTTCCCCGACGTGATCATAACACGCTTTCTGTACCCTATGGTCATCGTGA
AAAACTCAGCTATACCTGATGCTCAACAAAATGAGCACTGCCTCACCCGAGCGTCGAACGGCTTTGTGAAGGCACTCGGT
TATTGCACTACGGGTAGACCCTACTGGTTTGCGTTCGACCGTGGAGAATGTGAGTGGCGTTCTATACGGAAACTGAACAT
CGCCGCCCTGAACGTTTTACCCAAGCCTGAGAAATTCGAGCGGATTGCGGAAGTCGTGGAGAAATTTCTCAAGAAGATCG
AGACTCAGAAAGGTTGTCTATGGAACTATACAGACGACCTTGCCTACGCGAAGCTTCAGGAATCAAACAACCTCAATTTG
GGCCAAGCCTTCGAAAGCAACGAGCTTCCGGATTTCATTCCACGTCAACGGACTATTAACAATCATGTAGTGCTCATGGT
CGTGCTAACTTCGTTTCTGCCCTTGAAACTAATATTCACCCTCGAACGCTTGTTGCCAGAGCACCTGCGACCGACCGTTT
GGAAGAGGATCTACCGTAAGCTCACCCATCGTGTGCTTGAAGGCAAATCACGGGCAGTGGAGAAGCCGAAAGATTTCGTT
GAGGCCGTTCTCCGTTTGAAGGAACCGGAGGCCGCTCTTGAGTTCATGCGAGAGACAACTCTTTTCAACATGTTGGCCAC
CACGCACTCGACTCAATTCACCACGATGGCCGCTCTATCATCTGTGGCTCTCGACCGACGAGTCCAGGGGAAAGTTCAGG
AAGAACTTGCGAGAGTCGTTGGTTCTGGTCATCTTAAAGTTGAGCACCTGAGCGAGCTCCATTACTTGAAAGCAGTGATT
CATGAAGCCTTACGGAGGTCCCCTCCGATTCCGATCGTGGTTCGATGGACAAGCGCTCCCACTGAGATCGGAGGCTACTC
CGTGGACGCGAATATGCGAGTCACGCTCCTCTTAGCTTCTGAGAGCTATGATGAGAAGAACTTCCCTGATTGTGACGATT
TCATACCTGAACGTTACATCAACGATCTGGGAATCTTTGAGCCCAGTAAACACTTCAATGTATTCTCTAGGGGCAAACGG
ATGTGTTCAGGGCCAGACATCGCTACAATCAGTGGCTTGGTGTTCACCGCGAAGATCCTCCAGCACTTTGAGGTCATTCC
GGACAGTAAGAGTACCGAGGTGCCTGGTTGCGATGGTAGATTCAATCCCAAGTCTCCTTCCTTTCCCCTGCGTTTCATCC
GTCGCGAGGGCGCACCCGCGATCTCACCCGTTGCTTTGAATTCAAAACTGACGGCGATAGTGAGCAAGGTACTGCAAGAG
GAGTTGAGCGCTTAATCATCGTAATTAGGAATGTGACTTCTACGCTTTACATATTTTCACGCATGCCTCAAATTTTGGAA
GCTCCACTCATATTTTTTATTCTTTAGTATAAACTCTTAGGGCATTACTTTCCTCCCACACGAGGATCTCCGGAGTCTCT
TTTCTGTTGAAAAGATATATTTTTTTCTCGATCTTCAAAGCTTTTCTTGTCCAATTTTGATTATTACACTTGTCGAGAGC
GCATAAGCGCCCATCTCCCGTGCGGAGTGTCCGGGCAATCGCGCTGAATGTTCTAACAGTAGTCTGCCATCATGTGTACG
TCCCAGCGACCCTGATACCGCTCTTCCATGGTGGCGATGTCTTGGTGGAAGCGCTCGCCTTGCTCATCGCTCACAGCACC
CAAATTCTGAGGGAATCGATCGAGGTGACTATGCAAGAAATGAACTTTTATGCTCATACGACAACCGAGTGCGTGAAAAC
AGGCGAGCATGTTTTGCACGAGCTCCACGTAATTGTCCGCCCGTGTGTTGCCGAGGAAGTTTTGGATGACTAAAATGAAA
GAGCGCCAGGCGTTGGCTTCTTGCGGGTTCATTGTGCTCAAGAACTCAGGGTCATTCATCAGAGAGCGAATTTGGGGTCC
GTCGAAGACACCCGCGCGAAGCTTTTGAATGCTCACAGCGGGCATTTTGCGCACGATGTAGTTGAAGCAGTTGCCGTCCT
TGTCCAAGGCTTTAACGAACTGCTTCATCAGTCCCAACTTGATATGAAGCGGTGGAAAGATGATTTTTTCGGGAGGTACC
AAGGCGTCGCGGAGTACGTTGTGCGCGCCAACGTTCAAGGTCCGTGGCGGCCAGTCCCTTCGACTCCAATGCTCGGCATC
CGCGCGGCTGTCCCATAGACACAGGTAGCAGGGGTATTTGATATAACCTGCCTGCTGCCCCAAAAGAATGCTGACCATCT
TGAGATCGACACAAATAGGCCATTGGTGCGCCGCGTAGTTGATCTTCTGCAACGCAAAAGCGACGGCCTGGTGTTCCTCC
TTCAGTCGAGTGGAATGACCGATGGGGATCGAAGCGTACTCATTGCCATTGTGCAGCAGCACGCACTTCAAGCTCCGCTT
TGAGCTGTCGAGAAAGAGCCGCCACTCGGAGGGGACGTATACTCGAAGACCGATATGGCAAAGGAGATCTTCGATGTCTG
TGCAGTAGAC
>Cluster-14096.24998
CAAATGCGCATTCATTGGTGCAGGATGTCTTGAAATCGTCGTGTCCGAAAGACCAATCCCGATGATTGAAAATTTGAAAT
CTTGATAACAAGTGTTTGTCTGTCTATCGCTTAGTGACTTAGTGACTGTGTGGGACGAGCTTGAAGCATCTGTAGCTCCT
CTATTAACATGCAGCGACGTTTGTATCTCAATTTCAGTCTCATCAGGGCGAACAGACGGTAGAGTATGGCAACGATCTGA
CGGAAGAACGAATGAGTCCGACAACGAGTGAGTCTTCCATAATCCGATAAAACAAATGAACGTATGTATCTCCGAGAAGA
GCTCCAAACCACTCGTAAACTTCGTGCGCTGTGAGCCCTACAATGTTCTTTTGTTCGAGATTTGCGTGAGCGCCAGCGAG
GATAGACTCTCTTTCTGAGGTTTATTCTCCGATCAATCCTCCCAACATGGCATCACTTGCGTTCCCGAAACACGATCCTG
ATCTTGCTCCGCGGCCTTAGCACGATTTCATACGCAAACTCTATCTGATCCCGGTGATCCAGAGACTTCCACTCGAACCT
CCTAAGTAGCTGCGTCAGGACGATTTTAGTTTCGAGGGCCGCATACTTCTGACCGATGCAGTTCCTGAGCCCAGCAGAGA
ACGGCGTAAATGCGAAAGGATTGCGGTTCTTCGATTCCTCCGGTGAGAACCTCTCCGGAATGAACTCCTCCGGTTTTGGG
AACACTTCGGGATCGTGATGCAGTCCGTAGATCGATATAGTGACGTCACAGCCTTTCGGCACGGTTTTACCATCGATGAC
CATATCCTCGTCGAGAATCCTCCCCATTAGTGGAACGGACGGCAGAAGTCTCTGGGCTTCCTTGAACACCATGTCCATGT
ATTTCATTTCACGAATGTGATCCGAAGTGACGTCACACCCGCGATCTTGACCGTTGAAAACTCTGTCAACTTCTTCATGG
AGTTTCCGTTGTACTTCAGGGTAGTAGCCGGTCAAGTACAGAACGTACGTCAACGCCATCGACGTGGTGTCATGTCCCGC
GAACATCAAAGTGTCCACCTGGCTTCTCATGTCCTCGACCGATATCTCTCCTTTGAGATGTTTCTGAAGCATCATATCCA
AGAACGGTTTCTTCGATTTGGCGAATGCCCCAACTTCAACACTTTGGACATCTAGGAGCAAATCTGGGTTCGCTAGGAGC
TCAGCTTTTCGCTCCTCGATGACTTTGCGAGTGAAAGCATGGGTGACCTTCGTGATTTCTGTGAACTCGCGGCACGCATC
GGTTTGTTTGTAGAACACTTCGAACCAATGGAAAGGGTGATATCCACGGTTCATGAACAGCTCCGCCAGTCGATGGACTC
CTTCCAAATATTTGAGACCGGTATCGCTGTTCTGAGCGTTAAGACTGGTCCCCATAATCGTTTCGCATGTGATGTCGAGT
GCTAGCGCGGAAACGTAGGGGACGATGTCGTCGTCGGCGGATTTCTTGGCCATCTTATCGAGGAAAATCTTCGCTTGTGC
GTTCATCGTCCGTGAAAACTCGTCCAATATTCGGAAATGAAAAGCGGGAACGAGCATTTTCCGTTGAGTTCGCCACCGCG
CTCCGGTCGAGAGCAACAGGCCGTTCCCGAGCCACGGCTCCAAGAAGCCGTAGCCAAAACTCTTCGAGATGTTGGCGCTT
TGCGTTAGCATTTCCTCGACGAGCGATGCTTTGAAAATGTAGACGTTTGGCATTCCGGCAACGTACTCAACCATCGCTCC
CTGTTTGTGTTGCTGTCGCATCAGCACGGCGCCATTTATAGCGTGGAAGACAAGCATGCCGACCGGTCGACCGGTCTCCT
TAGCGAAACGGCTGAACAAACGATGATTCCGCAGCGATCTATACAAGGGAATGGTTTCATATCTGCCGGGAAATTTCTTC
AGATGGTGGAATGTTCGGTTCCGGTTGTAGCGGAGGAGGGCGAAGAGCATCAGCACCAGTATCACACATCCTGAAGCTGT
GAGAAGCGCCAGCCGGAGGAGAAAATGGAAGCAGAGCTCACAGTACACAAGAAGTAACGTCGTCATGGCGGCTGTCACAC
GGCACCGCTACGGAAAAGCGAAAGTCGGCGTGCTCGTTAAGCTCAGCTGAGTGAGAACGAGAGTGAAAGAGTCACTTACT
AGCTGCATCGCTCGGCCACAGTGGTAAAATAGATAAACGATCATTCAAAATGACTCAGCACTCTCTCGATTCAGTAGCTA
TCG
>Cluster-14096.28681
CAGGGTGCAACTTCTCTTGAGCTCCGACCAGCGGACTAGACTTAAGATTTATTGAGAACAAGAAAGCGAGTGCGAGAAAA
TCAAAAATAATTTTGATTGTGTCGACGGCTGCCGGAGCCGCTCTGCCGAAGAAATTCTAGCGGCGACGTTCCACAATCAG
AGGCACCTTTCCTTCAGGGCATAAGCTGACGTTTACCAACTTCCTTTTGGGGATGTTCTGCGTCGGCGTCGAGAGCTTGA
GCTCGTAACTCCTCAAGATGTGTGCGAGAGTGATCTTCATCTCCAGAAGTGCGAAACGCTTGCCCATGCACATCTTCGGC
CCCAGACCGAACGGCAAATAATAAGGTTGGGAGCTGGCGTTTGTATCGATAAAACGCTCGGGATCAAACGTTTCTGGCTC
CGGCCAGAATCTGGCATCCATGTGGATTTCCATGACCGCGGCCTGAACTCTCACTCCTTTCGGTATTGTGTAACCGCCGA
CTTGGATGTCCTCGTTGCCCAACCTCGATACCATTGTGATAACGGGCGGATGCATTCGCAGTGTCTCCAGCAGGAAAGCC
TCGGTTCGCTTCAGCTTGCTCACTTGCTCGTAATCGAGCGGTCCGTCGGTGTTCCATACCTCACTTATTTCAGCGTAGAG
TTTCTTCTGTTCTTCCGGGTGCTTAGCAAGGAGGAACGATGCCATGGTCATCGTTATGGCTGTGGTTTCGTATCCACCGA
GCAGGAAAAGGAACGCATTAGCGGCTATGTCGTCATCTGTGATTCGGTCGTCTCCGCTTTCCGCAGCGTCCATCATGAGC
TGAAGCATGTCCTCCATCTTGATTCCGCACTCCTTGCGCTTCTTCAATACGTGCCTGATGTTATCTATCAGGCCGATCAT
CATTTCGTGCGCGCTTGTAAACCTGAAATCGAAAGGTGGTTCAGCAAGCCACGAGACGACTCGGAAATTCACTTCTAAAA
CGGAATTCGGTGACATGTTCAGTTTCGAGCAGCACTGACTTTGAAAGCACGGTGAGAACTTGTTCAATCGTGGGCACTCC
GCAGGCGAGGTGGAACGCGAAATGTTCAGCGTTCGCGAGGAATTCCCGGACGTCATTCAGGAGCTTATCTTTGTCA
>Cluster-14096.29671
GGTAGATACAGTTACGTTTATTTTATGTTCAAATTTACAGTTTACTCCTTCTTTGAGAACAGTGCCGCTTCATCTCATAT
ACTCAGCAGCGTGCTTCCTAAAACGTATCGACGACAAGCTCTGTCGTCAACGACGGACTTTCTGTTTGACTGACTCGCTG
GCTGGCCGATCAATCGCCTGACTGGCTCAATGAAAAAATCGCTGATTCTTGCTCACAGAAGCGCTGCTACATCGAATCGG
AATTCACGCGAGTGATTTCGTCAACTGGTTCAACTTCACCGTAATTGTTGTCTCCATCCTCACAAGGTTCATTCTCACCG
ACTCCATCGTTTCCATCAGGTCTTTCATCGAGTTCATCAAGTGAGAACGGTCGACGAAATTTTCCATCATCATGCGCTCG
CGTACTCATCTACTCAAAACCGTTTCCAACTTTAAGAGCCTAACGTTACTCCTATGTACAACTCTAGGATGCATCTAGGA
GGATGCGGGGCAAACATCAAGTGTGTTCATGAGAACTACCAATGAACGAATGGGTAGAGGAGGAAGTGTCGACACCGGAA
ACCAAAACAATAAAGATCCGAACAAGAATTTCACCTCGTCAGTCACGTCCTCATCAATTCAAAGCTGAAGTGGGCCGAGA
CTGAGACCGATCGGACCTGGTAGGTAAGTACTGGGTTCGAATTCGGGTCAGTGTTCATCAATCCAAAAGTCGCCGTCTCG
GAATCGAAATACCCGAACCATCAACGGTGTTGATCTAACAGAAAAGGATGGTACAACAAGTTTGGGTGGCGGTTCCAACC
TAAAAGTAAACAGGAGTAAAGGTAACAACTCAACGAGTCGGGCCCTCAAGCGAGCGATGTCGAAAGAATCGCCGCCGCGG
CAGCACCGACAAGGGTAGACTACAGCATAATGTCCAGACAGCTGAACGTTCTAGCTACGAGTTCCTTCAACGGTACAAGT
GGTAAATGGAGGAGAAACAAGAGGGAGGTCGAGGATGTTTTTTTACTTATTCTCTCGTATAAACGTTCAGTCAAGCACCA
GTGCTTGATCTGCCTCGTCTACCACCTGATTCTGATTTTCGGCTCACATGACTAAACGGCCGTCGGTGAATCCCCTCCGT
TCGTTACGATCGCTCTTCTCTCTCCCCGTCGTTCTATGTTGCAGACTCGAGTCCGATTTTTCGGTTTTCGTTTCAATTGT
CCTAAGCATCAACAATCCGTTATGTGTGTGTGTCTGTGTGTCTTTATTACATCTTATTACGACACTACTGCGTTTCGTTT
GATTGTAAGGAACTCCCTCGACGACATTTACCCAACTACAGTAAGTAGTGCCCTCGATGCTGACGAGAATAATAGTGGAT
GATCTCTTCCCAGGCTTTTCATCGCACCTCGCCAACCCGCCTGGGAAAGAACGACGCATCTGACGCTCTACTCACCTTCC
TCTGCCCGCTTTGAAAGTCTTCAAATCAACAAATCAATTGCTCAACACGGCACTGACCCGACAAAGCGGGTAGTTCCCCG
TTAATCGACTAGACGACACCTTTCAACGATATCTTCATTCCCGCATCGACAAAACAAGGATCTGGCCAAAAGTCCAGCGG
GAAAGGTTTCAACATGTTCTCCTTCCGTTTCGTTCAATCCTTCACAGGTTCTCTTTCGTTCATCATCATCATCATCATCA
TCGACATAGTCTTCTTCGTCAAAATCAGCATCATGGTCAACATTATTATCGTCACCTTCATCAGCAGCAGCAGCATTTCG
TTGCCAAAATTATTATTATCATTCTTATTACCAACATTATCGCCATCATCGACATCAGCATTCGTTTCGAGGCTCTAATC
TCGGACTAGAACCAGCAAAGAGAGTATATTATATAATTAAAATTATTAATAATAATAATAACCACAACAATAGCCTCGCC
AATATCGACTCAATACTAACAATGGCAATAGCACTGAATGCCAGTCAATAGTATTGAACAGATACAGTGCTCATCTTTCG
CAAGAAACTCTCGCCACTTAATTCTAACAGTTTACACTCACTCATCTAAGAAGTTTTTTTTTTTCTCGCTCTTCGCCGTC
TACATCATTCGATTTCATCGACTTTACATACGTTGCATCCCTTGCTGTATGTTCCTCACTTTCATGTTCATCATGTTAAT
TATGAACTAGGATTACGTGGGAATAAAAGTCTAATAATGTCCATAGTAACCTTTCATCCGCTGACCTGGAGCGAGCGATC
GAGCGATCGAGCGAGCGAGCAAGCGAGCCACACGACCCACCTACAGTGGCTCTCATTAACTAACTGCTTTCATTTATTTC
TTGTGCGACAAAATAATAAATCGAGTTAGATCGAATGCTGGGATCCTCCTCCATGATACGACTCGTCGTAGAAGAAAGGC
TCCCAGGAGAGTCGATGTAGTTGACTTGAGCAAATTGAGCGTCCGGTTGACGGCGGTCTTAACCGGACTCGGACACGAAG
ACCCTCTTCCGGCCGGATAACCAGCTCGGGCTTCAAACGTATGTGGTCTCTGTGATGAGTTGACTGCAACTGATAGCGCC
GAAGAATTGTGGCACAAACGAGTTTCTCTTCCATCAGGGCGAACTTTTGACCGATGCAATTTCGGGGCCCTGCTGAGAAC
GGGACGTACGAAAATGGATGACGTCCAATTGAGTTTTCTGGTAGAAATCTCTCAGGAATAAACGCTTCGGGGTTCGGAAA
CGTCCGCTTATCTCTGTGCAACATATACGTGAACACAAAACAGGTGGTACCTTTAGGCACTGTGAATCCATTGACTACTA
CATCTTCCTTTAGTTCCCTTCCAATGAAGGGTACTGAAGGGAAGAGCCGTTGAGCTTCTTTGATGGCGCACTCCAAATAT
TTCATATTCTTGAGATCCTCTGTCGTGAGGTCTCGCTCCCGATCTTCGCCAAAAATGAAGTCCAACTCGTCGTGGATTCT
GTCTTGAACGTCTTGGTGCAAGGCAATCAAATATAAGGACCATGCAATGCCCATGGCAGTTGTGTCGTGACCTTCAAACA
TGAAGGTGTCAACTTCTTCGCGTATATCCTCCAAAGACAATGATTTATTCTGCATGTGTTCGGTGAGCAAGAGATCCAGG
AATGCCTTCCGCTTTTTAGCTCCGATGTGACTAGCGTCGGATATGTCTGTTGCCTCCTTCACTCCTCCTTTGCTGTCGCA
GCATTCTTCACTCTGGATTTCTGCCTTTCGTTCTTGGATCACCTTTCGTGTGAAATTATGCAGATCTTGTAGATTGTCTT
TGAAGCGTCGTCCTTTTGTTGTCATCAGAAAAACGAGCGGGATCCAAAGCCACGGTCTTACAACTCTGTAGATGAATGTT
TTCCCCACTTCGTACAACGCGCGTACGTAGTGAGATTCTGAGTTGCTCTGAGCTCCGATCTTGACACCCATTGCCGTTTC
GCAAATGATATCAAGAGTGCAGTTGGTGATGAAGGGTACGATGTCGACCGGATTTCTATTGACGTGTTTCTCTAGGAGCG
CTGCAAAAATCTGCGCTTGCTCGTTGAAAATCGGAATGAAATCTTCCAATATCCTGAAGTGGAAGGCTGGGGTGAGCATC
TTCCGGCGCGGGCGCCATTTCCTGCCGCAACTTGTTAGCAGACCCGTCCCCAGCCAGGGGTGGAGCAGTGTGTAGTCGAA
CGATTTGTCGATGTGTTTATTGCTGTTCAATAGCACTTCGACCGTTTCTGGTTTGAAGAACGCGACCACCGGCCGCGCAC
CTAACCAAAACCGAAAAATTCGTGCTGAGTCGTAGATCTCCGCCAAGCCGCACATTGTCTGGAGGAGCAATGTGTGCGTT
GATATGATCTTCTCATATTTACGAAGCTCGAACAGTACGTTGAGGTTTCCAAGGACCAGGAACGATGCCGGGCCAGGGAT
TTTTCCTATCAAGTTAGCTTTCCGTTTCCAGCAAACAAACGCCCATATGGCTTTTGTTACATAATAAACGAGGTACAGTA
GCAAGAACACAGACGAAATCCACCAGAACGTTCGCGTACTTGTGAGCCACCGGTCATTTTCACCATCAACAACTCTTAAA
TTAAGGTCCGACTTGGCGGCAGCTGATTCTCCTATCAGACACAGCACCACCAAACACCAACAAAACGGTCCACTGGTCCC
CAGTAGGGAGACCATCG
>Cluster-14096.29831
CCACTTCTGCTCCATTCTGATTTGGCTTCCTCAGGTTTGACCGAAAAGGAGACGAATTCGAAGTGAAAACGAAACTTCCC
ATCGGAGACAGGCTCTCATTCGCGAATCTGTGGATGATGCTTCCGCGAGGATCAGTGCGCTCTCTGCACGCCACGACGTG
CTGAACTGATGTGCACGCTTGCTCTCTGACTGACAATCAGCGCCGTTTGAAGAGCCAGTAGGAAACATCCGAAATTCGTG
GGCCACGCTAACTTAACTCCATGATTGTCGCGTAGCCTCGATCGTTCGACCTGGTTTGCTCTTTTGGGCAAGTGCGGATA
CCTTTGACGGAAACAAAGCTAAGTCTGATACGGAATTTGCTCACCGGTACGACAGGATGGCGCTCAAGAATCGACTGTTC
GTGAAAGACTCTCGGAGATCGTCTTGCGATCTAACCGCCAACTTACAGCACGCCCTCAAGAAGCTTTGCAAGGACAAACC
AATCAGGTTGAGCGCACTGAAGGTGGAATATGACCGATTCTTCAAAGACAAGATCTCGACAAAACCTCCAGAGGTCGTTT
CAGCTGCACTCAAGTCCCTTGAGAAAGATGTGGTTGCTGTTAAGGTGTATATGCATACCGACGCCCGTGAAATAACGGAC
GTTTTGTTGGGCCTTAGGACAGCGAGTTATGCCGCTGACATGCACCATGAGGATAATCCACAGCTTTCGAAGGAACGCTT
GCTCCACATCATCAAAGATTGCGATTCGCTCGGGATCCATGTTCGCGACCTCGAGGAACGATACTTGAGCCTTTACGGCA
CTCGGCCATCGTATCTGCCATTCAAGAGTATCAAAGAATTGCTCCATCGCACGCCCGACGTGGAGCTCGCCTCATCCGGA
AAAAACCTCAGAGTGCGCACGCGACAATCCCAAAGTTTGACCAAGAAGATTCAAGTCACCAAGATTCCAGCATTGAACAG
GAGTATGATGACATCTTCTCTGCGTGCAAGGAAAACGCAGAATTTCATGAGCGCAAGTGTCAAACTGTCCGATTCAAGAC
TTCGCCCGGATCATGACATGTCGATCAGTGTTTTCATGCCATCGGAACCTCAGGCCAACATATCACCCGCCCCCAGCAGC
TCCGGGAGCTGCTCTCCCACCGGGTCAGTGGACATGAGTGTGTCGATGGTTCTACCCCAAAGTTTCCACAGAGGTTTCAT
GACTAACAGAACTCAGAGGAATGCGTCCGCGGAACAAATCGCGGAATACGCTCGCTACAGCAAAGAGGTTATGGCGACTA
TCCTCAATGACTTTCCAGCCGAGGGCATGTCGCTCAAAGCGCTTACAGAGGAGTTCCTCAACGTTCTGGGTCCTGATTAT
CCTCTGGGGATGACGACAGTTGAGTTCTTGAACAAAGAATTCTCCGATGTCGTGAAACTGGACGAGGACGACAGCGGCCT
CCGGGTCTTCAAGATAAATTCACCCATGTTACCGAGGAGAACGATCGCAGACGTCTACACAAAACTGGCATTGCAATCGA
ACAGAAAACCCTCGGACCGGGTCCTGAAGGTGCTGAAAGACATATATCGGAAGGGGACCTTAGGATCCCAGACGACTCAG
AGCGGGAAGCTCATCCCGGTGGCCCCGCCGAAAGTGCCCAATGCACCGGCAGGTGGAGAGGCTGATGGCAAGCGAGACGC
GAAGCAAGACGCCGTCATCCATGAGCTTCAGCAAAAAATGTCTTCGGCAACCAACGCCCAGTCTCGCGTTCCGGTTTTCA
AGTCGTTACAGCGCTGCAAACAGGACGTTTTCGATGGAATCAAGAGCCGCCTCGAAACCGGTCCGATTGAGTACCCAAAC
GAGTTTGCTGATCTCACCAGAGACTTGAAAGATGACACTCAATGTCTCCTTGTTGAATTGATGTCTTCGCTCAATCTCTG
TCTGAAGCCGCAAAACGGGAGGATGGTCCTGCAAATGAGCTGAGTCCCCTGTAGGCGGACTATGTCTGGACCAACATTTA
TCTTAGCTTCTCAATGTGACTTTTAACTGATTACTTTAGAACACCAACAGCACAAATGAGATACTTTGGCAGGTATTTGT
CCAGGGTATCTTGAACATTAATACGGTACATTATAACAGCAGTCTTCTTGTGTATTTCTCGCGCGGAGCGAGCTAAAGTA
ATGTGATTTGGCTGATCGAGTTATTCAGCGGAATCAAATGTTGTGATCAGGTGTTCGTATAATGTGTAATCATCATAATT
ATAATGAGAGTGGAATGAATCGGAAGCTCAACCGGAAAGAATGTATTTCCGATTCTCGTAAAAACATGTTCTCATCACTC
TATTCTTCACACGCTATCGTCTCCTGGGGTGGGTGTAAGGCTCCGCATGCGTGAGTCCATTCTCAGCCTCTGCTAATGAA
GCGAAGCTTCTGGGGTATAGCTTCAGAGAAAAACTCTGTGGCCTCGGTGAGGCGGATCGATTCGCCTTCCATAGGTTCGA
TTCGGAATCGTTGAATGATCGCAGCCGTATACAGAAAGATCTCGAACACCGCGAACGTTTCTCCCGGGCATGCTCGCTTG
CCAATGGCGAACGAGATCACGTCCTGGCTTGGCACATATTTCCCGTTCGCGTCCAAAAATCTCCCAATATTGAACTCTTC
AGGGTTCTTGAAAACTGTGGGGTCAAAATGAGCGCTGGACAAGTTGTAGATCAGCATCGTCCCCTTAGTCACGTCGTAAC
CTTGAATCTTCGTGTCGCGGAGAGCTCTGCGGAAGATGCCGAAAGGCACGATTGGGAAGATTCGCATCCTTTCAGTGATG
AAGGCATTCACTAGATGGAGGTTTCCGTGGTCTGCCCAGCACGGGAGACGTGAAACCCCGATCTCTCTGACTATCTCCTG
GTAGAGCTGTTCCTGGAGCTGTGGGTAATTAGCCAGCAACTGCATCAGGTACTCGACAGTGATCCGAGTGGTGTTGCTGC
CTGCTCCGAAGAATGCCAGGCATGAACCTCGCACGGTTTTCTCGTCGAATAGGTTGGGGTTCGTCTTCAGGTGTTCGATC
GAGTAGTCCATGAAGTCGCGTTTGTCCGTCTCGGTGAAAGTCTTCTCGTGATTCAGGAATTCTTCGTTGAAGATGTTCCG
TGTTTCTTTCGCGGCCGAGATGAACTTCATAACCGCGTCTATCTTCAAAAACTGACAGACCTTGACCAGAACTGGCACAA
ACGAGAATAATGTCAGGTAAGACGCTCCCGCTGCGACGCTCTTGAGGAAGTGGTTGAGGAATCGCCGTCTCGGGTGCTCA
TAAGGGAGCCGATCGCCGAAGATCAGAGTAGCGATGTTGTTGGACACAGACGAGAGCAGTGTCGAGTTCGGATCATATGG
GGCGCTTTTCGTGGCCGAAAGTTCATCGAGGAACACTGAGACCTCGTCCTGAATTTTTGCCTCCATCAAGGGAGTCTTTC
CAAAACCTAGTTCTCGAAGGGCTTGAACCGACAAGTTCCTCAATGACCTCCATTTCTCGTTCTCCATGAGTGTGAAGGGC
GTCGCGTCCACCAGGTCTCCGAGAAGCTCGAAGGGCCCGACAGATGGTCGACCGAGGAAATCATCGTTTTTGAGAGCTTC
CTTGACAGCTTCCGAGCCGTTCACCATTATAGTATCTGTCTTCCCCAAACGGAACCTGAAAACGGGTCCATATTTCGCAG
CAGTGTTTTTGGCAAGCTGTACTTGATTCTTAGAGAAGAATAAGAACGGTACGATGCCGACCACGGGGAATCCATAGAAG
CTCGGAGGATGTTTCAAGCTGGAGAAGAAACCTCTCCACTGCAACCAGTGCACCAAACAGAGTACACCGATGAATAGAGA
GATTTCCAGCAACATGATTGCTCCGGAGTGATCGAAAACTGACACTGTCACTCCCTGGATGTCTACGAGAAACCCATTCG
CCTGCAAAGACTTTGCAC
>Cluster-14096.31074
CTCGGTGGGCCTCTCTCAGTTCTCGTTGTTTTTCCGGTTCGAGCTCTGAGAGAGGCCCACCGAGATCTCGAGATCAACTG
CCCCAGTGGACTCCCGAGCGATGTGCTCCCGATCTTCAAATATCTCTTCTGGCAGAGAGAACGCGCCGGCATGGCAGCCT
TCTACAGATACAACGCTATCGCGCGTGATCTATGCCGGAAGACGGCCGAAAACTCCAAATGCTCAGACGAGATCAGTTGT
GTGATGGACGCAGTGCTGCGATCGGTAGGAACAACAATGACAGCAGAGGAGAACAAGTTCCTGACGCAAGATAACCTTTT
GCAGATCGTGTTCGATCTCTTCGAAGCTGGGAGTCAAACGAGTGTGATAACGCTGAACTGGGCACTCCTGAAGCTGGCCA
GTGAAAGTGAGCTACAAAAAGTCCTCCACGATGAAATCACAGCTTACATCGACGATCACGGCATGCTGCCCAACAAGAAA
AACAAAGCTGTGCTCCCTCGTCTGCAATCATTCCTCAAAGAAGTTCTGCGATTTTGGCCTGCCGCACCTTTCGGTATCCC
AAGAAAACTCTCGAAAAATACTCGAATCGGCAACCGCTTCTTGCCCGCCAACTCCACGGTACTCTTCAATCTGTACTGTG
GTAATCGTGATCCTTTCTATTGGGAGAATGGACACGCCTTCGATCCCTCGCGTTTCCTCGACGCGGACGGGCTATTTGAC
GATCGACATCACAAAGGTTTCTTGACCTTCGGCGTCGGCGCTCGATCTTGCGTTGGGAACACACTGGCGGTCGAGAACCT
GTTCTTCATCATGTCTCGGATAATACAGAAATGCGAAATCTTGCCGCCCGAATCTGGTATTGCACTACAGCCGTTCCCCG
CTGCACTGATGTTGGACGCAAAGATTCAAGAGGTCAAATTACTGCGCAGAGATTAAGCTTCCGTATCGCGAACGTTCATT
TGCGGAAAGCCAGGCGTGGCGGACACTCGATCGACCACTGGAGAGAAGTATGGGGAGTCTCCACTTGAGGCGGTTCGTGG
TTGTGTTCCTACTCAACGCAGCACACCTATACACACAGCACACCCCTTTTAAAAACCCACTCATGTATGCAAACGTAGAT
GACCATCGAGCTAACTTTTCCGCAAGCGTTCTCGCCAGCATGATCTGAGCAAACTTCGTTGGTTCTTACATCCACGTAGG
GAAAATAGGAAAGAAAACTATGGGAAAGAATTTGTATTACAAAACGCAACGTAATAATAGCAGTGTACGTTCTTCTCGGA
ACGGTACAGGAACCACCGCCTAGGGGATATAATGCTTAACTTAAGTGAAAGCTTGATTGATGATTGATGAGTGCGTCCGA
TCGATCGATGGATTGCGTGAGCTTCGCGATTCCTGTGGAAACTATCATACATCGGATGTATCGAAGAAGGCCGATATTTC
GGACCTTTCAGAGTATTTTAAGGTATCTTACAAATGTTGACATCAGCTGCTCGAAACGAATGCTCCTGAGGGCACAAATA
AACCACAGGACACCATGTTTTGAGTCCGAGAGGGTTTTCCTCAGCTGCGCCTCTTAATTTGGAATGAGACCTCGTGGTTT
TCGTATGGCCTCGCTCTTGCACTCCTTAGCCAATCACCGTGATGATCAGGGTCCTCACAAGCTTCTGAGAACCAAGATTT
CCCCACGGGGAACCGCGGAATCCCGGTGCGTCCCGGGATAACCGGGACGGGATGCCGGGAGTTCAGATTCTCTCTGGAAA
TCTCTGTCGTCCTGATCGAGTCTCCAGTGCGATTCTGCAGTCAAAAATGCCGGTGCTGACGTCCGCGTATTCTTGAGAAA
AACGTTCGTG
>Cluster-14096.32675
CGGCGGCGCAACAAAGTCGGTCTCTCCATGGAATCAGCTTGAATTTCGTCAGTAGTCATCGGATCTCATCGATGAACGAG
CGGAAACGGTTCTGAAGGCGACGCGGCCCACGAGAAGTGACGAGTTCCGACCTGAGGTCGTGATTTGCAGCGGTGAGAGG
CTCGATGATGACCGGCCAGAACGAAAAACCCGAGGAATCGGCGGATGATGTGGTCGCCGAGATCGACGTCGTTCTCACCG
ACGAGCTCAAGTCGCTGTATCTCCTTCAATATCCCTCCAGGCTCAAGAACATACCTCCGTACAGTGCTGACGAGCTCCAA
CAAATCAAATTCAAGCCAGAACGAGAGGAACTACAGATTCAGCTCGCCGTGGACAAGCGGGGAGTGAACTACGATCGTCG
TATGAGCGAGGCCATAGCTGTTGAAGCCAACAAAGGAGCCGACGTCCCGTACTTTGAGTCGGGATTCGTGGACAAGCAGC
TCATCAAGTCCACCAAACCCATCGCCAATGGCAGTGACAGAAACCTCGCGGTCGGAAGATTCGAGAGATACCGCGACGAG
GAAGGGAAAGTCGTGAAGTCGGTTCTGCATTTGACTCCGCTCAAGAACGTTCTACAGATGGAGGTCAGCTGCGAGTACCT
CGACACACAGAAACAGCAGAAGGCTGAAGAGAGCACCGAAACGAAACCGATCACGGTCAGATTCGCGGGAAGGGAGAGCG
ATCGCGTCAAAGCGATTCGACAGCGAGCCTACTCACAGATCGTAAAGAACAGCAGAGAGGAACAGTGGGTCAACATGGGC
TTCCGAGACATGGAAAGCCCCGAGGCTGATCAGCTACGAATGCAAATGCTCTGTCGAAACTCCGTCAATGACAACTCGAA
CATCTTCAATGTTGGGAAGCACGAGTACTCCACAGATCTGACGAATCAACACGCTGCTGGTCTGCGAAGCGATTCTTTGC
AGAGCGTCAAAGAGAAACCCCTAGCGGATCAGGTGACGTACATTTTGTGCAATACGCATATCATCAGCTTTAGAAACCTC
TGTGAAATCCTCGCCGCCGACCAGCAGCAAGTCCTGAGGGCGGTTCAGCAGTGCGCCTGCCTCGTCCAAGGCAACTGGGT
CCTTAAGAGCGAGGTGCTCTATCCGAAAGATAGTTTTAGCAATATTTTAGGAATCCCCGGCGCCGTGATGCGGCGCTCTC
GCAATTACCTCCTGGTGAACCTCAACAACTCTTTAGAAGTGAAGAAAAGTACTCTAAAAGACATGCTCCGCCTTCCCTAC
GAGGAACTTGAAGATATGCTACTGAAGCTGACAACCAATGTCGGTCCTGACACTTATAGATTGAAATTCGAGAGGGATGA
TGAGTTTATCAAGATGCATGTTGATGTTGTGAATAGACAGAAGCTCATTTGGGAAGCTCTTGAGAATAGCTTGAGTCAAG
AGTTCAAGGAAGCGCGGAGTACGAAACTCGGAGAAAAAGTCGCTCGGAAAAGAAACTCTAGCAAATCTGTTGATCTCGGC
TGAGAGATGATCTGTTCCAAACGTTTGAATAAAGTTTTTTTTTCAATGTTCATGACCGTGTGTCGTCACCATTCTCGATC
GCTCTCTTCCTGATCGTCCAGCTCATACCCCTACCACTGAATCTGACGAACGAAGAGAGAAAGAACTCAGCTCATTGTCA
GATCATAAAGCCGCTCTTGAGACCTCCGATGGCGGGTTCAAACTCCGGACAGCGGTCACGGCACGAAGTCAAGAGCCCAC
AACTCGTTTCCTCTCAAGATTTGTAGCATGAGGAAGACTGCATTGGGGTGTAGGAGTCCGGTTTTCAAAACTGCTCGAGT
TGCCGAAACAAATAGAGTTCGCTTGAACATCAAGGGTCGAAGCAGGACTCTGCGGGACTGCTCACGCATTCCAGCAAGAA
AAAGCTGATGTCGGTATCTGCGAGTAGAATCTCATCTAAAAACCACGCACGAGAGCTTCCAGGAGTGGCCATAATCCGTG
CAGTGCACCGAGACAACAGCGTCCTCTCATCTCATCTAGTCTTTCGATTACATCACACGATACCCGACGAGTTGATTGTG
TGCTTGGACCTCCGGGATTGAATTATTCTACGAGTCCTTGTTGAGCTCGTCTCGGAATCCTTTGACACAATCGAAACGAC
GATAAGAAATCCGGCTTGCAACCGACATCGAAACTAACTTGCCACGTATTCCAGATTGTAGCTTTACGAGACCCGTATGG
AAATGGACTTTGTGTTGAGATGTGGGTGGGTTTCAAAGTTTTTTCACATCGAGGCTGACAAGAAGAAGCTGATTTTGAGT
GCAAGGTGAAAACTTTGAAATGAAAGATTTCGAATGTTGCCCCATCACCGTCTCGGAAAATGCGAAGCAGGAGTTCAAGA
TCCATACTGAGCTGATTACCACTTTGAAAGGCATTTGCCCGATCGATTCCGATTATATATTTTAAGTTACCGTATCACAG
TCTGCAATGGGGAGCGAAATTTACACACGCACGCTATCTTCTATATCGAGTCTGAGAATGACTTGGTCGCTCTCGGTTAG
CTATCTCTTCCGGAGTGCGATCCGTATGGGACTCTGTGGTCGGAGAACCAAATCCATTTTCATGAGGATTTGATCTCTTT
GGTCGAGAGACTTGAGCTGGAATTTCCGCAGAACCCAAACCAAGAGGATTTTCTCTTCTAACATGGCGAATTTCTGTCCG
ATGCAGTTCCTCGGTCCGGCAGAGAAAGGCACGAAAGCGTATGGATGTCTGTTGCTCGAGTTTTGTGGCGAGAAACGTTC
CGGATCGAACTCGTGTGGTTTCGGGAAAACTTCAGGGTCCTCATGCAGCTTCTTGATGAAGACCACCACCTCGCTACCGA
CTGGAACCGGTTTGTTATCAATAAGAAACTCCTCCGTCACTGATCGGGTCACAAACGAAACCGACGGACAGAGTCTTTGG
CTTTCCTTCACTACCATCTCGAGATACTTTAGTTCTCTGATGTGCTCGGTCGTCACGTCGCAAGTTGTGTTGCCCTGGAA
AACTCTGTCGATCTCCTCATGAAGTTTCTCTTGGACGTCCTGGTGAAGTCCGATGAAGTACAGCGCCCATGTCAGCCCCA
TTGAGGTCGTATCGTGTCCCTCGAACATGAAGGTATCCACCTCTTCCCTTATGTCCTCGATAGTCAATTGTTTCGTCTTC
AGATGTTCGACGAGCATGAGATCGAGGAAAGGTTTTTTAGACCTCGTCATCGCTTCCTCGGAGTCCGCCAGCTGATCGAG
CTTCTCAGGCATTGCAAGGAGTTCATTTTTGCGTTCGTTAATCACTTTGGTCGTGAAGCTGTGGAGGATCTTCACCAGCC
TGTTGAATTCTCGGCCATCTTTGGTGAAGCCGTAGACGAAGTCCGCCCACTGAACAGGATCGCCGAATCGCTGGACAAGA
AGGGTACTGAGGGTCTTGATGGTATTGAGGTACTCTCGACCGCTCCCCTCGATTTGACAGTTCATGTTTATCCCCATGAT
GGTCTCGCACACGACGTCGAGGGTGAAGGCCTCGACGTATGGCAGCACATCTTCATTTGGAGTTTTTTTGTCCGATTCGG
TCCGCGAAGATCTTCGCCTGTTTGTTCATGATCACCGCAAAGGTGTCGAGGATCTTAAAGTGGAACGCTGGAGTCAGGAA
CTTCCGCCGAGACTTCCACTTCGAGCCGTGAGAAGTCAGTAGACCCTCGCCGAGCCATTGCTTCAGGAACTGGTAAACCG
GACCTTTCTTGATGTTCTTGCTGTTCCCGAAAACTTGCTCGACGTGGTCTGCTCGGAAGATCGCCATTGTTGGCACGGTT
CCGACAAACATGTAAAAATAGCCTTGCTTCTGATTGGCACAAGCTTCGAAGAACCCGTAGTTCGTCACAAAGATGTCATA
GTTTGCGCAGTGCTTGGCACTCTCACGGAAGCTCAGATGCAAACCGATGAATCGCACCAAGGGAATCGGTTCTTTGATGC
TGTTGAAAGCGAAAAATTTCTTGCGGAGAGGTAGTTGTTGTAAGTAGATGGCGAACAGGAGCAGAGACACGGCACCCCCT
AGGCCTAACGCCACCAAAGCAAAGGCTTTGCCTACGAACCACAACCACAACAGTGTCATGCTGCAAAGTCGCGGGTGTCA
TACCCGGTTGTGGCATTTGACCGACG
>Cluster-14096.32881
GGTAGATACAGTTACGTTTATTTTATGTTCAAATTTACAGTTTACTCCTTCTTTGAGAACAGTGCCGCTTCATCTCATAT
ACTCAGCAGCGTGCTTCCTAAAACGTATCGACGACAAGCTCTGTCGTCAACGACGGACTTTCTGTTTGACTGACTCGCTG
GCTGGCCGATCAATCGCCTGACTGGCTCAATGAAAAAATCGCTGATTCTTGCTCACAGAAGCGCTGCTACATCGAATCGG
AATTCACGCGAGTGATTTCGTCAACTGGTTCAACTTCACCGTAATTGTTGTCTCCATCCTCACAAGGTTCATTCTCACCG
ACTCCATCGTTTCCATCAGGTCTTTCATCGAGTTCATCAAGTGAGAACGGTCGACGAAATTTTCCATCATCATGCGCTCG
CGTACTCATCTACTCAAAACCGTTTCCAACTTTAAGAGCCTAACGTTACTCCTATGTACAACTCTAGGATGCATCTAGGA
GGATGCGGGGCAAACATCAAGTGTGTTCATGAGAACTACCAATGAACGAATGGGTAGAGGAGGAAGTGTCGACACCGGAA
ACCAAAACAATAAAGATCCGAACAAGAATTTCACCTCGTCAGTCACGTCCTCATCAATTCAAAGCTGAAGTGGGCCGAGA
CTGAGACCGATCGGACCTGGTAGGTAAGTACTGGGTTCGAATTCGGGTCAGTGTTCATCAATCCAAAAGTCGCCGTCTCG
GAATCGAAATACCCGAACCATCAACGGTGTTGATCTAACAGAAAAGGATGGTACAACAAGTTTGGGTGGCGGTTCCAACC
TAAAAGTAAACAGGAGTAAAGGTAACAACTCAACGAGTCGGGCCCTCAAGCGAGCGATGTCGAAAGAATCGCCGCCGCGG
CAGCACCGACAAGGGTAGACTACAGCATAATGTCCAGACAGCTGAACGTTCTAGCTACGAGTTCCTTCAACGGTACAAGT
GGTAAATGGAGGAGAAACAAGAGGGAGGTCGAGGATGTTTTTTTACTTATTCTCTCGTATAAACGTTCAGTCAAGCACCA
GTGCTTGATCTGCCTCGTCTACCACCTGATTCTGATTTTCGGCTCACATGACTAAACGGCCGTCGGTGAATCCCCTCCGT
TCGTTACGATCGCTCTTCTCTCTCCCCGTCGTTCTATGTTGCAGACTCGAGTCCGATTTTTCGGTTTTCGTTTCAATTGT
CCTAAGCATCAACAATCCGTTATGTGTGTGTGTCTGTGTGTCTTTATTACATCTTATTACGACACTACTGCGTTTCGTTT
GATTGTAAGGAACTCCCTCGACGACATTTACCCAACTACAGTAAGTAGTGCCCTCGATGCTGACGAGAATAATAGTGGAT
GATCTCTTCCCAGGCTTTTCATCGCACCTCGCCAACCCGCCTGGGAAAGAACGACGCATCTGACGCTCTACTCACCTTCC
TCTGCCCGCTTTGAAAGTCTTCAAATCAACAAATCAATTGCTCAACACGGCACTGACCCGACAAAGCGGGTAGTTCCCCG
TTAATCGACTAGACGACACCTTTCAACGATATCTTCATTCCCGCATCGACAAAACAAGGATCTGGCCAAAAGTCCAGCGG
GAAAGGTTTCAACATGTTCTCCTTCCGTTTCGTTCAATCCTTCACAGGTTCTCTTTCGTTCATCATCATCATCATCATCA
TCGACATAGTCTTCTTCGTCAAAATCAGCATCATGGTCAACATTATTATCGTCACCTTCATCAGCAGCAGCAGCATTTCG
TTGCCAAAATTATTATTATCATTCTTATTACCAACATTATCGCCATCATCGACATCAGCATTCGTTTCGAGGCTCTAATC
TCGGACTAGAACCAGCAAAGAGAGTATATTATATAATTAAAATTATTAATAATAATAATAACCACAACAATAGCCTCGCC
AATATCGACTCAATACTAACAATGGCAATAGCACTGAATGCCAGTCAATAGTATTGAACAGATACAGTGCTCATCTTTCG
CAAGAAACTCTCGCCACTTAATTCTAACAGTTTACACTCACTCATCTAAGAAGTTTTTTTTTTCTCGCTCTTCGCCGTCT
ACATCATTCGATTTCATCGACTTTACATACGTTGCATCCCTTGCTGTATGTTCCTCACTTTCATGTTCATCATGTTAATT
ATGAACTAGGATTACGTGGGAATAAAAGTCTAATAATGTCCATAGTAACCTTTCATCCGCTGACCTGGAGCGAGCGATCG
AGCGATCGAGCGAGCGAGCAAGCGAGCCACACGACCCACCTACAGTGGCTCTCATTAACTAACTGCTTTCATTTATTTCT
TGTGCGACAAAATAATAAATCGAGTTAGATCGAATGCTGGGATCCTCCTCCATGATACGACTCGTCGTAGAAGAAAGGCT
CCCAGGAGAGTCGATGTAGTTGACTTGAGCAAATTGAGCGTCCGGTTGACGGCGGTCTTAACCGGACTCGGACACGAAGA
CCCTCTTCCGGCCGGATAACCAGCTCGGGCTTCAAACGTATGTGGTCTCTGTGATGAGTTGACTGCAACTGATAGCGCCG
AAGAATTGTGGCACAAACGAGTTTCTCTTCCATCAGGGCGAACTTTTGACCGATGCAATTTCGGGGCCCTGCTGAGAACG
GGACGTACGAAAATGGATGACGTCCAATTGAGTTTTCTGGTAGAAATCTCTCAGGAATAAACGCTTCGGGGTTCGGAAAC
GTCCGCTTATCTCTGTGCAACATATACGTGAACACAAAACAGGTGGTACCTTTAGGCACTGTGAATCCATCTGCGAATGA
TTCGAACCCGGTTAGTTTCCACCGAGAACAGAGGCAGCTGTCACCGCAGCCAACCATCACCGAGAACGACTGCGGTCGCA
AACGAACTTTCGAATCGAGGAGAACGAATATCAACATGCGAAGGATGGAATCGGATAGATGGGAATATTAGAGAGGACGA
TTTCGAGGCGCACGGGGATGCTTCCTCCGAGAGATCAACATCGGGGAGGAAAGTTCGATACAAACGCAGTCGCTATTGCT
GACAAATAACAATCATCGGTTAAGGTACAGCGAACGGGCTACATTCCAACTCCGGTAACGGTTTCGGCACAGTTTTGTGA
GTGGTACAGTTTTACAGTTGAGTAGTAGCTCTTTTCTCGGGTTAGTTCCATTCTGTTAGTATGGGTCTCAATGCTCCCAA
GCAGACAATGCTCCGTCAAAGCGTTGAGCAAGACATGCCACCTCTTCCCGTACCTATGAGTGCTACGAACGCTACAACAG
TTAACAACGTTCCATCTACATAATACGAGACATCTTAAACAATCCAAAGCGTACGAGAGTCATGACCACACAGTCTACGA
TTTACCCTCACACCAGAACGAAAATACAAAGATTGTGATCACAAACATGGGACCTTCCGATATGCGTGTTTAGAAACACT
CACAACAACAATAAAACTCACCGCTCGATGGGCGTTCGATTTCGCGAACATATGCTAGGTATAATTACAAACGAAAATGA
TCAAGCTCAAAATATGTTTTCCAAAACAAGGGAATGGAAGGAAGTGGAGGCATTGCATGGAACAGCTCATAAAGGGATAA
GGAACCTAATAAGGATTTCTTCAGGACGTGACATGGATATAGTGTACTCTGTCTCCGTACCAG
>Cluster-14096.33973
AGAGATTACTGTGTTTGAACTTCCCTTTCATCTCCAAAGACAAAGTGATAATCCCCTTATCGTAATGATTGGGTCGAGGC
CGGGCGAGAGGGCGGTTTAGTACAACTTACAATTAGTGCCGTGTTGCTCTTGGAAATCTTAGAGCGATTGCTGTGATCAA
TCGAATGGCCAGTTTTCTGGATCGAGCACATTAAGAAGAAAGCTTTGGCGTGATCGTTCATTTGAATATCGCTTTCAAGG
CCCCGCAATACTCATCGGGAACTTGGGAATAGGAATGTCCGAAAGAGAAAAGGCGATTACAGGTCCATCGTCTCCATCCT
GCGCCAAATTGCGTGAACTGCCGCCGTGATCCAATTCGAGTTTTCTACCGCGGTGAATCAGTTGCAAATATCTCACGGAT
ATGGATCTTTATAAATCTTGATCATTTACATCTTCATACGATCCATACGGAGCGTTGTCTCGACGGGCTTGCTCAACACA
CGGTCGAACGGACGGTCCGTGCAACTCAACCAGGCAACGATTCCTGAAGTTCGGTTGATCGGAAAATTTCTATCCTCCAC
TCAATTCTATCACACAATCATGGAGTATCATGTCAGAGAGACGTTCAAGCGTCGACGAGTTTTTTGAATATCAGAAGTTG
ACGAGGTGCGTCCATCAGAATGTCGGAGTCATTCTTCTCGATTGAAGCCGTTCCTTCCCCACCAACACAGCTCAGTTTGA
TTCTTTGCAGAATCCTCACGACTGCGTAGAACATGTCAGCCTGAGCCATTTTCTCTCCTGGGCAGGATCGAGCACCGATC
CCGAAGGAGTTGAAGCCGCGAGCCTGCTGATCCTTGGTGATGTTCAAGAATCTGCGCGGCTTGAATTCGTTGGCGTCAGG
TCCCCAGATGCTTTCATCTCTATTAACCGCGTACAGGTTGATCAACAAATCGCAATTCTTGGGGATAGGACGACCGTCTG
GAACGAATGGATATGATGTAGATATCGTAACATCTCGAAGACAACGATGCGTACCTGTTTTCCGCCGGAATCATAGCATG
AGATCGGGCAACGATGCCACCCAAGGAACCGAAGATCAAGGCTGACTGAGACTTACTTATGGTGACATCTTCCATTGCCT
TCCGTGGAAGAGACAGTGGAGCCGCTGGGTAGTATCGAATCACTTCTTGCAAGAATGAATCGACTTTCGGCAATCGCTCT
CGGTCTTCATGAGCGCATCTCCTGGTCCCGATCTCTTCGAGAACCTCACTCCGTAAGTCCTCTTGGAGTTCGAGGTCGTT
TGCGAGTCGGATGCAGCAGTAGCCTAATATACTTCCGCTAGTCCCAGTTCCAGCTCCGAAAATATCGAGAATGACCTGTC
TCAGATTGTTATCATTGAGGTACTTTGCGGAGTCACGATCTTCAGCGACGAACTCCTCGCGAGCGTTCAGTAGGACGTCG
GTGAAGTGACGGTTCTTCCCAAGTGTCCAATTCTGTTGAGCCTGCGCAAACATCTTGTCGGTGACATCCTGGGCTTTCTT
GATAGAGCTTCGGGCGCTCCGTTCTCTTTTGAAGAAAATATAACCCAAAATTGGTAGGATGTCGGACGGGAAGCCGTTAG
GAGCATTCTCCTCGAACTCTCGGTTGGCTTCTCGCATCTTCTCGTAGTTTTCATCTCCCCTCTTGAAGGCTTCTCCGAAA
GACGACACGGCCAAGATATTGTTGATGATGTCTTCGATGAAGTCGACGACATCTTGCTGGCATTCATCGGTGCTTCCGAA
AACGTGATCGAGTTCGTCATCGACTTTGTCCGCGACCAGTTCAGCCAACTTCTCGGTAACGGCGTATTTCCGCATGGCAA
GGTGAGCAACTCGACGGAGAGTGTCCCAAGCCGGAGTGAAGTCACCGAAAGCAACATCCTCGAAGCCTCGCGTCTGAGCT
TGACTGATGTTTGTTGGGTTTCTGCCGGCGACTAGATTGCGCAAAGGGCCCGAAATGTCTTTGAAAGACTCTTTCGTCGA
GGCTATGATAAATGGGCGCGGTCCAACCCATACGGTGATCGGGTCCCCATATTGTTGTGCCCAAAGAACGGCCTTCTTAT
ACAACGGAAGTTCGGATCGGAGCTGAGGAATATTTCCGATGAGTGGTAAGGGCGTTGGACCAGGCGGAAGTTTCCGAACA
CGATTCCAGAATTGGAACAAGTAGGCCGTCAAGAGGCCTAGCACCAAGGCGATCCACGAGATCGGTTCAGTTATTTTCAC
TAGCAACAACTCGAGAAGCGCCATTTCGTAGCTGAGTTGACAACCGTCCGGATTCTATGTTGTTACACGGCCTCTCTGTG
TAATGGCAGTGGCGCAGCGCGGTAATTAGGTGATTCCTTTCAGGTACCGGGTCCGCTGAAGCAGCTGACCCCACTTTTTG
GAGAAATCGAATGATTGCGTAGAGCATATCGGAGTGCGCCATATTTCCTTCGGGACAACCCCTAACGCCCACGCCAAAAG
CGACGGCACCAGGGTTCTGTTGCTCCTTGGTGGCAGGGAGGAGTCGGGTGGATTTGAACTCATCGGCATCGGCTTTCCAG
GTGG
>Cluster-14096.34069
CTAGGAGGACGGTACTCAATTCTATAGCCAGACCTCAAAGTGAGTTTATTTCTTCATTGCGAACCCCCTATGGAGAGCGC
GCGTCATGCCTGCTACCTTGGAAGAATCATCCATGCGGTAGATATCCGTGCGTATGTGAGCACCCACCTGAGGATCAGCA
CGCAGAGTTCTGCGTGGCTCTGTGGAGCTATATGGCATATTTTTCACGTGGGAAACAGCCCTCTGTTAGCTGTGCTACCC
GTGATACTCATCGCGTCATCGTATATGGCATAGATCTGACGATCAGGCAAGGACTGTCCGGCCAGAACCCTAACTGGTTC
GCGTTCAGGTAGCAGGGAAAACATGGGCGCAAATTAGATGCGAAGTGAATCCCGTGTGTGATACATACAGCTGTCATTGC
GCAAATCACTTCAATCTTGTGAAGATAAGCTCTTGTCGGATGATATCTAGCAAAAGGTCGGAATCGATGCTCCTTAGGTC
AGCGGTCCCGGGTCCGTTGACGCAACTGACTTCGACTTTTTGGAGTGTTCTTACGATTGCGTAGAACATGTCGGCCTGCG
CTAGTTTTTCTCCAGGACAAGTTCTAGCTCCCAAGCCAAAAGAAACGGCACCACGATTTTGTTGGTCTCTGGTGGCAGAG
AGGAATCGAGTGGGTTTGAACTCATCGGCATCAGCGCCCCAGATGGATTTGTCCCGGTTCACCGCGTAAACATTGGTGAA
CAAGTCTGTTCCCTTCGGAACTGAGCGACCATTGAGCTTGACGTCGGTTTGAGCCGTTCTTCCCACGCCAAAAGGTGCAG
GAGGGTGCACTCGGATTATCTCCTGCAGGAAAGCATCCACCTTCGGCATTCTCTCCCGATCTTCTACTTCACAGGTTCTC
GAACCCAACTCGTTCATGACCTCAGCTCGGAGCTCGTCTTGAAGTTTTGGGTCGTCAGCCAAGTGGAGGAAACTATAACT
AAGGAGCGTTTTGCTGGTTCCAGTTCCCGCCCCGAAAATATCGAAGATGACGTTCTTGAGGTTCTCGTCGTGCAGATACT
TCGCAGATCCGCGGTCTTCAGCGATGAACTCTTCCCTGGCGTTCAGCAGAAAGTCGACGAAGTGCCGATTTTGACCTTTC
GTCCACGTGCTCTTAGCCTGCTCGAACATCCTGTCCGTCACACGATGGAAATCCTTGACCGATTCAGCGACTTTTCTTTC
GCGCCTAAAATAGACCAACCCCAGTATCGGCAGAATGTCAGATGGCAAGCCGTTTGCGGCCTCTTTTTCGAATGTCAAAG
TGGCGGATCTGAAGATCTTGTAGTCTTTCGTGTCCTTCCCAAAGCTGTCTCCAGCAGTCGAAATGGCGAGCACTGTTGAC
AAAACGTCTTCAATGAACTCCACGATTCCAGAGCGGTTGCTGTTCGCGCCCTTGAGAACATCATCGAGTTCTCGATCGAC
TACTTCGGCCACTAGTTCAGCCAGCTTGTTGGTCTGAGCATACTTTCGAATGGCCACGTGAGCCAGTCGACGCAGAACGT
CCCATGCCGGTGTGAAGTTACTGAATATGACATCGTCGAATCCTCTCGATTGCAAGGCCGAGAGTTTAGACGCAGGACGA
TCAGCCACAAGATTTCTCAACGGTCCAGATATATCAGCGAACGATTCTTTTGTTGAAGCAATCACGAATGGACGACTCCC
GATCCAGACGGTGAATGGATCCCCGTATACCTTCGCCCACTCTACAGCTTTTTCATACAGGGGTCTGGGAGCTCGAAGTT
GTAACACGTTCCCGAAGAAAGGTACTGGCGGAGGACCTGGGGGTAGCTGCTTGACTCGGTTCATAAAATTGAGCACATAA
GCTGTCAGAACACCTAAAACAAGAGCCACCCATGTTGTAGGCTCGCAAAATCTTGCTAACAAGAACTCAAGCAGCGCCAT
GGGATCGCCGTTAGAAACGCGAGCAGACTGTTACAATCGATCGCGCTGTCG
>Cluster-14096.35067
GGTCGAATATCAGCATGTCAAGCTGTTCGTGGATGACCATGGGACTCGGTTTCCACCTGATCGTATTTCTACGTTTCATA
ACAATGGTATATCGATCCAGAGACGAGTCTTCCAATGATGATGGTGCCATCTCGCATAATATGAGCCGTATCTTGGCATA
CCGTCATGGAAGATCATATTTCTCATTGGCTGCCGTTTTTGATTGAAACGTATTCCGGAACGATCCATGATCTCTAGAAG
CGAGAGATGTATCTTCGATTGCCATCAGCTCCACGGTCTGCAGATCGTCGCTTCCTACCTGTTAGACCGCCGGATTCATT
TGAAGACTGGGAGCGGCGCCAAGATGTTGACAGCCATTGAATGGATTGTGGCGGCTGCATCGATCGTGCTGCTCTCGAGA
TGGTGGTCATACTTGAGACATCGAGACATGCTGAAGAACGTGCCCGGACTCATTCCGAGCGTCTTCCCATGGCTCAATCC
GCTCATGATCTATCTGCGTCTCCGGAAATACAGACAAGGCGGCGATATGAGTTCTGCCTTCTTTAATCTACGTCACGCTC
TGTTCACCAAACATCGGGACGAGGGGATTATGCAGATCTGGTGCGCGTACGATGGAGGTCCCCTGATCCTGACGTTCAAG
GCCAACCTCGTCGAAGAAGTCCTGAAATCGCCGAATTTCGCCACTAAAGCTCTCGGATATGATCTACTCGTAGACTGGCT
TGGCAAAGGCCTTTTGACAAGGCACTTTCGTTCACGAAAGAACCTCTTACTAGAAATCGACGAGTTGATCGATTCGGGTG
CGTTACGAGACACTCCGCTGACCATGAGGTTCGCCTGGAAAGCCATTTTAACCCACTCTGCGGTCAATTCTGTGAATGTC
GCTGATCAATGCTCCGGAATCAATGAGACCACAGTTGAGATTTCACATCAGCTGTGTGTCGATGAAGTGTCTGATTTAGT
CGAGTATATCAATGATAGTCCGGAGTCTCTTGACAGCGCGACTCTGTTCCAGATGGAGGAAAAACGGGCTCTGGAAGCGA
CTGAGGAGAGTTCCGTCACCGCCATACTGTTTCAGAGATCCTACGGGCGGGTCACTATCTTGTAGCACAAATTGCGTCAG
TAAATAGCGGTTTCAAGCAAAGTCAACAGGTTTCCGACCATTCTTACGAAGCGCTGCGTCCCTATCAAGCAGTGCCTGAT
TCTTTGTCACTTGATCAACAAGAATGGACTCGCACCAGGTTTCTGAGGTGGAAAAAAGTCAACTTTATACACCCAAAACT
GCTTTCTTCTTCGCGTCGATTGATCTGCCTCGCATAGTGCGGTTTCGCATAGTGCGGTCCCGTTTACCCGCACTATGCGA
GGTATTCCTGTACTCATCTTTTTCACAGTAATGGCGCTCAATGGAAGTCGCAGCGGCGTATGCTGACACCCTCATTCCAT
TTCTCGATATTGAATGAATACGAGAGCCTGATGAACCACCACTCCCTGGAGGCCGTGAGGACAATGAGAGAGTCTGATGG
CAAACTCACGAAGAACGTCGAGCTCGGCGAGTGGGCCACTGAGTGCACTATGGCAGTTCTTCTCGAGACCGTGATGGGCT
TGGAACTCAGTGATCCTGAATGCGCTAACAGCAGAGAATACATCAATGCCTTGATTGATACTACGCACCTATTTGCCACG
AGATTCATGAAACCATGGAACAAATTCGATTTCTGTTACTACAACCTGCCAGAGGGTAAACGGTACTTGCAAGCCGTGGC
GAAACTTCACGCTTTCACCGAGAAGGTGATCGAGAAGAAGATCAAAGGCTTCAAAGCGGACCCTTCTCTCATGGAAGCTC
GCCCCGGAAAGAAACAGTCGTTCATGGACATGCTCGTTTCGATGCATCTCCAAGGAGACCAGATTTCTGTGGAAGAAATG
AAGGAACAGGCAGCGACATTCATGTTCGCGGGCCATGATACAACGGGTTGGGCTATCGCATGGTCGCTGTATCAACTCGG
AATTTTCCGTGATGTCCAAGCTAAGGTGCACGAAGAACTTGACATGGTGTTCCAAGGTGACATGACACGCCACGTGACGG
ATGAGGATCTGAAGGAGCTCGTCTATTTCGATCGTGTTCTGAGGGAATGCCAGCGGCTGAATGGCTCAGTACCCTCGGTC
TCACGAAGGTGTACAGTGGACGGCGCAACTCTTGGTGAATACAGAATTCCGAAGAATGCTACTGTCGTTGTCGCCATGCG
CTACCTTCACCGGGACCCGGCAGTGTTCCCCGATCCGGAGAGATTCGACCCAGATCGTTTTTTGCCTGAAAACTCCCGGG
GTCGCCACGCCTATTCGTATATCCCGTTCTCGGCGGGCCCGAGAAACTGCATAGGACAAAGATTTGCTATGCAGGAACTG
AAAATATCGTTGGTGAACATCCTGAGGAACTTCCAGGTTGTGAGTCGCAAACCTCTCAGTGAGATCAAGGTTGCCGGTGA
ACTAATTCTCAGAGCCAAGAATGGCCTCTACGTCGATTTCATTCCGCGATGATTGATCGATTGATTACAATAAAGTTTTC
TGTTTCCA
>Cluster-14096.36233
GCTGTGTTTGACCCCCCTGGGAGTGACAATTTATTATGATACTGAATTTCACGAGAACATAGCATTTGCTTAGGTTCACC
CCTTAGAAACCCCTCTCAAATGAATAGGCTCCGTTTTTCGTTTATCATGTTGAGAGATCAAGTGGAACGCCTCCCTTAAG
CTCGACGGGTAAACTTCATTTCTTGGGGAATAACTTCGGCAATGAGACTTCTGAGTGGCTTAAATTTCAGCGGACCTACG
GCTTCGATATTGAAATTCTGCAGAATCGTCGTGAAATACAGGAATATCTCAAGAACTGCGAGGCTCTCTCCTGGGCAGGC
TCGTTTACCGATCGCGAAAGCCCACACTTTCTCCGTGTTCACGAGTTTACCATCTTTGTCTATGAAACGTTCCGGACGGA
ATTCGTACGGATTTTCAAAAACCTCGCGGTCGTAGTGAACCGAGTCGATATTGAAAATGACTCGATCGTCCGGTCGCAGA
TCAAATCCGCAGAGCTTCGTTGGTCTCATAACCCTCCTAGTAACCCCAGCGGGCACGATGGTGAAATAGCGATGTCTCTC
AGCAATCACAGCCATGGTGTAAGGCAGCTCTTGATTATCAGCCCACGTGACTTCTCGGCTTCGACCGGTGAGTGCATCCA
GCTCGTCTTGCACCTTGCGTTGAACCTCAGGATACTGGGCCATCAGCTGGAAGAGGTATTCCAGAGTGACGCGGACGGTT
CCACTACCCGCGAAGAAGAAAGCGACCGCATTCCCAATCACCAACTCCTCGGTGAAGTCTTTGTCTCTCTCTTGCTCGAT
GAGGTAGTGGTCAACATAGTCCTGAGGATTCTCCTTGTCCAGATCTTCTTTGTGAAGCTTGATGTCATCTGTGATGAAGG
TGGTCAGGCCTTGCGTGAGAGTCTTGAGTCGCTTCATAACGCCGAGGTTCAATTTTTGCATGATCTTCGCGAGGAACGGT
ATGAAAACAACTCTGACGACGTTCTCCGACTCCGTGCTAAGATCTGTCATCATCTTATAGACTTGCTTCTTCTTGCTCTT
TTCAGAATCGAATTTCCCACCGAAAACGAGTGAGTTAATATTGTTTGCCGTGGATTCAATGAGAGCGGGCTGGAAATTGA
AAGGCTTGCCTTCCTCGGTTTCGAGTCGCTTCATGAAATCCCGGATTTCTTCCTGGATTCTCTCTTCCATGACGGCGGTT
TTGCCGAAGCCGAGGTCCCGCAGTGTGATGAGAGAGAATCTTCGGTGCTTCTTCCATATGTCTCCTTCTGTGTTGAGAAT
AGATTTTTTGGTGAAGAGGTTGTCGTCATCGGCCCCTACCGGACGCGTTTTCGGTCTCCCGAGAAGGTCATCATTGAGCA
TGCCCTCCCGCACAGCTTTGACGCCGGTGACAACGACCACCGTCTCTTTGCTCCTCCGGAATCTCATGACCGGTCCGTAT
CTCCTGCTGAGGCTCTCCATTCTTTCGAACACTGTTTCCTTGCCAAACACGAAATAGGGTAAGACATCGATGAAGGGGAA
ACCGAAGAAGCCAGGAGGGAGTTTTTTGCCCGAGAAGAGATAGCCATGCCACATGAAGAATTTCGTAAACCAGTACACAG
CCAACAGAACTGCGACACTGTAAAAGTCCACGTAGGACCATACTAACTCAGCGACAGCACTCAGGTTCATCATTACTCGA
GCGCGGAGAACTAATGATGATTGGCTCAGGACAACCCGTAATGCAACTGAGTTTCCCACCGCAAAGACTTTTCTCGGCTT
GCTCTCAACTAATCCGCATTCGAGTGGTATCTATCGCGACCACCAATGGCGGA
>Cluster-14096.37721
ATCGATCGATCGATCAATCAATCGATCGCTCTCTGGAACGCCGGTGAGCTGAAATGTGGTGGATTCTTCTCTCTGTCGCG
GTTGTATTGATCTACTCCTGGATTCGGGGCAGGAAGAAACATTTTTCAACTTTCGAAGAGATCGGCGTCCCCAGTCCGGA
GGGCAATGTCCTTCTCGGCAACGCGTGGGAGTACTACATGAAAGGTCATGTCAACGTTTTCAAAGAGTGGCATGACAAGC
ATGGTCCTGTCGTCGGGATTTTCATGGGATATAAACCCATGATGCTCGTCGCCGACGTGGACCTACTGAAAGATGTGTTC
ATCCGAGACTTCACCGACTTCACTGACCGTGACCAGATCCAGGGGTCGCGTCTTCACAGCAAGTCACTTCTCAGCGCTAG
AGGATCCGCGTGGAAGAACCTGCGCCGGATCATAACTCCCTCGTTCACATCTAGCAAACTCAGAGCGGTTGCAGCTCCAA
TGCACGCCGTCGTCGACGAATTCACGAAGAATCTCAACGGGAAACTCGACAAGGATATCGACGTGAAGATTTTTCTGCAG
GCCGTCACTATGGATGTCGTTTCTCGGAACGCTTTCGGTGCGAATTACAACATGCAGAAAGATCCAGAGAACCATGACCT
TTTCAAACGTGTCCGTGACTTTATGGGTCAAGACGTCGACTTGGCGCAGTGGGTAGCGCTTGGCCTCAACGCCAATCAGT
GGCTGCTCGACCAGGTTCGTAATATCTGTTATCGCCGAGGAAATTCGGCCTTGGAAAATGTCTTTGACACCATAATGAGG
GAATGCGCCTCGATCGTAAAGGCTCGCAGGTCCCACAAGTCAAACAAGAACGATCTTCTCCAACTTTTGATGGATGCGAG
CGCTTCAACCAGCGACATCGTCAGGGACTCGGAACTCACTGCAGGAGATGAAGCTGATAACGTCACAACGAAGACAAACC
AATCGTTGACAGGCGGAGTGAAATTGACTGACGAAGAGATTGTGCACAACGCTTTCGCTGTATTGGTTGCTGGTTTCGAG
ACGACTGCCAATACGCTCACCTACTTGTTGAATGCTCTGATTCACAAACCTGACGTTCAGAACAAGCTCCGAAAGGAAAT
ATTGGAGAACTTTAAGGACCCGAGCGAATTTCATGACTTCGAAAAGTTGCAAAAGCTTCGGTACTTGGACGCTGCGCTCA
AAGAAACCCTTCGGATGTTCCCTCCGGTTGGACCCTTCATCAACCGTACGGCGAACACCGATAAGGTCTATGGGAAATGG
AAAATCCCAAAGGGAATGCACATCATAGCGTCTATCAATGCCGTCCACCGGAACCCCAAGTACTGGAGCAATCCTGACAG
TTTCGATCCGTCTCGTTTCCTACGGGGTGAACCTTCGGATCCTGCGGCATGGCTTCCTTTTGGTTTGGGTCCCCGTAACT
GCGTCGGCATGCGGTTTGCTCAGCTGGAAATGAAGATGATCATCGCCGAATTGCTCTGGAATTTCCGGGTGGAAAAAACG
TCGAGCTCCCCGAAGTTCCCGCCGGAAATCGAAACAATATCGGTTCTGTCAAGGCTCAAAGGATCCTTGCGATGCAGGGT
TGTGCGCAACGATGTCTGATTCTTGCAAATCGTTGTTCTGGATATAAAGATCGTCGGTTTCCAAGTTCGTGACTACTTTA
GAATCCCCCCCCATAAGGAACCTTTTCTCGAAAAAGTTGGATCAATCAAATTAGGGACCTCTCATATAAACGACGTTCTA
GATAAGAAACCTCCACGGTGCCGCATAAGCCTTGGTGTTCTTGGGGCGCCGCAACTGCCTTTTACCTGAGACATTTTCTA
ACTCAGGCGTTCCTTATCGGGAATGTTCTCTGTCTCGGGCGCTCCTTATTAGCAGGATCTCAGTGTACTACAAACTATCG
ATCGACTTCTCTAACAATAAGTTAATAACGGAAGCGACGACCAACGTAGGATCGGAAACCATCTAGAGAAGAGACAACGA
GATATCACATCACGATCGCATCTTCTAAACCTATAAATGCGAATGTACCTCTGTCGACTCCGTGTTGTGTTCCGAATCAC
TGCGAAAAGCTTGCATGCGGTATTGGTGCCGAAGAGCGGAAAGGGAGGCAGGTCGGTTAGAGAGGGTTATCGGCCATATA
CGACACTTAAGGGGGTACCTTACTGAAAAAATCTATATTTTCGTCACCCCCACCGATTTTTTGTTCGGTGCATATTTCGG
TAGGGGGGACCTTTGAGAATCCGCACGCGAAAATTTGGAACCAAGCGAGCAGCGCATGAACGCATTTTTCAAGATGGTCA
CTTCCGAAGGCCAGGCTTCTAAACGCTGTAACTCCTGATGCTGACGTCGGACTCCGATCGAGTACAGATTCAGCGACTCG
GAAGCGTTCGACAGCCCACTTCGGACGAAACGTGGCCTTCCACGAGCAAATCGAAGCCTCGGGAGACGTAAATCTTTCCG
AGTTTTAGAGCAAGTTACAATCCCGGAGGTTTCATGTAGATCACCGTGTTCCAGTATTTAGAATGGTTCGAGATCGATTG
AATACAGTAATTCAACCTCCATTTTAAGAATTAAAACACTGTCGAACGGAGACGACTCTGCTTTCGAG
>Cluster-14096.38234
CCCAGACGCTCTACCGCCTCAGCTTGAAACCGAGGAAACCGTTAATCGCGGCTCAGCACTCCCAAAGCCTCAATGCATCC
GGTCTCTGTATCACCGCTCTAACCATCACTCAAAGCTAACAGTCGTCTGGCGGATCTATCAGGGGCCATTTTAGGGCGGA
CGATACTTCTATGGCAGCTATAGATGTTCAAAGTAACACAGGTCGCTCAAGAACGCAAAGCTGTGTGACCGGTGCTGAGA
ACAGCAGTTTCACTCTACCTTCTGCTACCGACATCTGACGAAAAGCATCGTTCTTTTCGGTCGCACAGCCGTTCTGTTAT
TCCAATAATGACGGGCGGTAGCTCTAACAAGCTGCATGAAGGATCCGCTGGAATCGTTTTGGAGCCGTCAGCGCGACATG
AAGACATTCAAGGGTAAAATTTCTGCGAAACTCTTACGCGGGCAGAACGAGATACAAACTATCTAACGTCGGCCATTTAT
TGTATTCATCAAATTTGTACGTTTCCCAGAGCCAGAAAATCTTTGAAGCCAAGCACGCGGAAGTAGTGGGTCAATGTCCC
GTGAGGCCACGTTGCTCACAGTCTCTCAATTTTGCAGACAACAGGAGTCTTTACCCTTTGCAAGACGGGGTTCGACGTGT
TGGTCTCGATGTTTGCATCGCCCAGCGGTTCGTCTTCGGACGATAACCGATACTTGGTGAGTAGCTTTGCGAGTGTGATT
TTGATTTCTAGCTGTGCGAAGCGCATTCCGATACAGTTCCTCGGCCCCGCTCCGAAAGGTTGCCAAGCATTCGCGACGAG
TGAGCTCCGGTTTTCAGGCAGGAACCTCTCCGGTCGGAACTCAAGGGGATCAGGGAAGTAATCTTCGCGGAGATGGAGGG
CTTGAGTCGATACAAACACCGCCTGACCTTTCGGAATCTTCAGGTTGAATGCTTCGTAGAACTTATCCTTGGACGCCTCT
CGGATAACGAACGAGTAGATGGGCGGTCTTAGACGGAGAGTTTCTTGGATCACAGCCTCCATGTACGAGCACTTCTGCAA
CTTTTCAAAATCGAATACGGTGCCGTCGTCTGTGGCCCTGAGGAGCTCCTCGCGGAGTTTTTCTTGCACCTCAGGGAAAC
GCAGGAGCATGCGAGTTATGAAGGCCAAACTACTGCTGGTGGTTTCATACCCTGCAAGGAGAACTTGGAAAGCGTTGTCG
ACGACTTCCTGATCTGTGAGCTTGTAGGAGCTTGAGCCACCGGCCACTGGGCATCCTGATGCGCCAAGCTTCGCTTCATC
GTCTTTGTCGCCGATTGTGAGGTTTGAGTTCTCCAGTTCGGAGCCTTGCGCGTCGATCATCAGCTGAAGAAGATCCACCC
TCGTGTTCTTGGAATCGGATCGCCGACTCTCAATGATCTGCTTACACTTTGACCTCAACGACGCCAGCGACGCCATCGGG
TTTCCTGTCTGGTTTTTGCCCGCGTAACGCATCCGCAACCGTTGGATGATGGATAGCAGCGGTCGCAGTGACTCAAAACT
TCCTAGTATCGTGAGAAGAATGCTGCTCGGGGTTTCAAAGAGAGCTTTCGCTGCGACAGTCAGTGGATGACTGGGTCCGT
GTTTTTGAATACCGAAATCAGCCCCGAGAGCACTTTTGCAAATTGTGTCCATAGTCAAAGCCTGGTAGTATGAAGATATC
TCCATCTCTTTGTCTTCAAATTTTCTGACGTTATCCATGAACTCGTCGACGATTCCGGCAACTTCGGGGTTCAACGCTTT
GAGCTTACTAATCGTGAACGAAGGCGTGAGGGTCGAGCGAACCCGCTTCCAACGCTCGCCTGTCAGCGCGGTCAAGGCCG
CATCGTGGAATCCCCGGCCTGCACCGGTCATGAATGCCGGTCGGTCCGCGAAGTCCATGAAGTCTTTGATCTCGATCAGC
TTGAGAAGTTCAACATCGGTGATGGCGATAATCGGTATTTTTCCCATGAAATACCCTATAACTGGTCCGTAGGTCTTGTG
CCACTCAATCTGCATGGCGAGCAAGCCATTTCGTTTGATTTCGATAGAGTTCCCGAAAAAGAGAGACGGTTTCGGGCCAG
GTATGTTCAGTTTTTCGAAATACCGGAAAATCTCTTGACGACGCCTGTACTGGATGAGCAGGTAAAGAAAGCAGAAGGCG
ACAAGCGTCCCGACGAAAGCCGCCCACATGGTGGCTCAGC
>Cluster-14096.38673
CCTCAATAAAAGATTTATTCAGCATCCAAACACGCTTCAATCACTCAGCATCGTTGGAAAACATTGACACGCTAACTTCG
TAAGCACAGTATAAAATATAACAATCTTCCAAAAAGTATAAATAGTGATCTTCTTTTCCAGCTGGGGGAGCAAGTGGCGA
TCACGTCGCAAGATGTTGACGCCGGCGTTCCATTTCCGTATTCTAGAGGACTTCCTACCCGTCATGAATGAACAGGCCGA
GGTATTCGTCGAGTGCTTGGCGGAAAAAGTGGGCACGAATTTCGACGTCGTGCCCATGATTACAAAGTGTACACTGGATA
TCATTTGTGAAACCGCAATGGGTGTCAAAGTTGGAGCTCAGACCGGGACCGAATCACAATACGTAAGAGATGTCTACGCT
GTCGGGAAGTATTTCTTGGAACGGCTCGTCAGACCATGGCTGTATTTCGATTTTCTGTATCTTCTAACGCACGAGGGCCG
AGTTTTCGACAAGCATGTGAGGGGCATCCATGGTTTCACGCAAAGCGTCATCAAAGAGCGTAAAAGGCAGACTATAGCGA
ACAAGGTGCAAGGGCGATCTGACGAGAGGAAGCGGCTCGCGTTCCTCGACCTTCTTCTCGAAGAGCACTTCACGAACCCG
ACGGGCTTGCCGGAACATGACATCCGAGAGGAGGTTGACACCTTCATGTTCGAGGGACATGATACGACAGCGATGGCACT
CTCTTGGACGATTTTCCTTCTCGGTCACCATCCCGAAATCCAACGCCGGTGTCAGGATGAGCTGGACAAGATATTCGGAT
CCGATAATAGACAACCTGACATGGATGACCTCAGAAGCATGAAGTATCTGGAGTGTTGCATAAAAGAAGCTCTAAGACTG
TTTCCATCCGTACCCATAGTTGGTAGAGAAGTGCACACGACATTCAAACTGAATGAATACGATGTTCCTCGCGGGAGTGT
TGTGCTGGTATTTGCCTATCGATTGCATCGCAACCCGAAGAGTTTTCCGAAGCCCGAAGAATTCATACCTGACCGCTTCC
TGCCTGAAAACCTGAATGGAAGACATCCCTTTGCATACGTTCCTTTCTCAGCGGGACCGCGCAACTGCATCGGTCAAAGA
TTCGCGCTTATGGAAGAGAAAGTCGTTCTGTCTAGCTTATTACGAAACTACTCCGTTAAATCCTTGGCAGAATTCGACAC
CTTGGAGTTATCGGCGGAAATGGTACTGCGTTCTAGAACAGGTTTACCTGTTTCGATCTCGAGGAGGCGAACCCAACCCT
CATACCACACTCAAAGCTCCATGTGATCATACCATGTATTTGAAAGCACCAAGCTCCATTCTCTGGTGGAAAAGTATTCT
GTTAGGGAGCCGAGCGTCGAGAAGGCTGGCATGAAGTGTCATAACAAATAAATGACAATTGACGAA
>Cluster-14096.38954
TTGAGATCATTATCAGCGCGGAAGAATCAAAAGGAAATCTTTAATCGGCGTTCAGCCCTCGCTCGCACTGTGCAGGTTGA
GTTGTTGACCATCTCGGCAGTCTCGGCGGAGGCATTTGCTGCGGAGTAAGCCGACGTACAGGAGACATGATCGCGCTAAC
AAGTCTCCTCGTGTTCCTCACTGTGTTGATCCTAGAATGTGTTCGGAGGCGGCGCGAGCACTGGCGCTACTTCGAGAAGC
GGAACATTCCTGGACCTCCGCCTCATTTTCTGTGGGGTCACTACCTCTTGTTGCGATCGAATCACCGCTACTGGTATGAT
CGATGGTCGAAAGAGTATGGTGACACCTACGGCGTGTTCTGGGGACAGACACCCCTCCTAGTGACGAGTGACCTCGAACT
TCAGCAACGGGTTTTAATCAAAGAGTTCTCAAACTTCGTGAATCGAGCGCCGCTGTTCGCCATCGAGAGGATTCATCCGA
TGAGCAAAGGAATGCTGATGAACGAGGAGGGAGTCCAATGGAAGAATCTGAGGAGCGTCATAACCCCAGCGTTCTCTTCA
GGTCACATGAGAGGAATCACAGACGCCATACAAACCAGCGTTGAGGAGTTCGGAAAAAATCTTGAGAAGCAAGGGAATGC
TGAGTTCGATATCTATCCGCTTCTAAGGCGGTTGACTATGGACAGCATTTGTCGCACGGCGTTCGGAATTGATGCCAATA
CCCAGTCCGACAGTGCCGAGAAGATACCGATTCTGGAGGCGGGGCTCGCCTTCTTCAGTCTCACCTTCAACTCCGCCGTG
GACGTTCTAGCCAATTGTTTTGCATCCTTCTCAACAATTTTCGGTCCCTTGCTGTTCTATTTGTTCAAGTTTGGTGTCAT
GAGTCACGCAGTTGATGCCTTGACCATCGAGGCGAAGAAAATCGTGAGTTTCCGAAGGAAGGCGACAAGACGCAGGGACA
TTATGCAGACCCTGCTCGACTCGAACGCTGTTAGTTTGAGTGACAGCGCTTTCACCGCATCCGGAACCGGAGAGGAAAAT
GTCGAGACCGCTGTTCCACCAACGGGGAAGAAGATCATCAAACTGTCCGATGATGACGTCGTTTCCAATTCAGTGCTTAT
GCTTCTTGCTGGTTATGAAACTACGAGTACAGGACTCGCCTCCACTTTCCATCTTTTGGCTAAACATCCCGAGATCCAAA
ACAAACTGCGGAAGGAGATCGTTGAAACCATCGGAGAGAAAGAGAATCAAGATTCACTCTACAGCAAAGTGATGAATCTC
AAGTATCTCGATCTCTGCATCCGAGAATCGTTACGACTCTTCCCTCCCGTGACGGGTTTCACTACCCGGATGGCGACGGA
GGCGATCGATCATCGTGATTTCCAAATCGACGCCGGTCTCTCAATGGTGTTCCCGACTCATATCATCCACAACGACCCTC
GAAACTTCGAGAACCCGCTGGCTTTTATCCCGGAAAGATTCAACGAGAAACTCAGTCATCCTCTCGCTTATCAACCCTTC
GGAGATGGTCCCCGCAACTGCGTGGGTATGCGAATGGCTTTGCTGTCGATGAAATTGGCAGTGTGCCATGTTCTTCGGAA
ATTCAGCTTAAAAACAAATGATGAACTTGAAGTGATTTGTGTAGCCCTCGTCAGTCAACCGAAGAGAGTCCTTCTCACCG
CTAAACCGATGTAATCTCGAATCTTATTCCCTTGAGGATAGTGAGATCTGTCTGAAAAGTTTCTCAGTCGGATTATATGA
TGCTGAGCATTCCTCTGGCCACAAGAGGTGGGGGCGCGGACGCTGGCGGCGCGGAGTTGGCACCTTTTGAATCAGTCCAG
ATTCAGAGGCAATGAGGTGGAGGGAGAAGAGAAAATAACTTCCTTCCTAGGTGTATGCGTTGTTCGACGATCGAAACTCG
GATAGATACTGCGAGAGGATGCATTATAGCTGATTGAGAGAATAA
>Cluster-14096.39632
CCTCAATAAAAGATTTATTCAGCATCCAAACACGCTTCAATCACTCAGCATCGTTGGAAAACATTGACACGCTAACTTCG
TAAGCACAGTATAAAATATAACAATCTTCCAAAAAGTATAAATAGTGATCTTCTTTTCCAGCTGGGGGAGCAAGTGGCGA
TCACGTCGCAAGATGTTGACGCCGGCGTTCCATTTCCGTATTCTAGAGGACTTCCTACCCGTCATGAATGAACAGGCCGA
GGTATTCGTCGAGTGCTTGGCGGAAAAAGTGGGCACGAATTTCGACGTCGTGCCCATGATTACAAAGTGTACACTGGATA
TCATTTGTGAAACCGCAATGGGTGTCAAAGTTGGAGCTCAGACCGGGACCGAATCACAATACGTAAGAGATGTCTACGCT
GTCGGGAAGTATTTCTTGGAACGGCTCGTCAGACCATGGCTGTATTTCGATTTTCTGTATCTTCTAACGCACGAGGGCCG
AGTTTTCGACAAGCATGTGAGGGGCATCCATGGTTTCACGCAAAGCGTCATCAAAGAGCGTAAAAGGCAGACTATAGCGA
ACAAGGTGCAAGGGCGATCTGACGAGAGGAAGCGGCTCGCGTTCCTCGACCTTCTTCTCGAAGAGCACTTCACGAACCCG
ACGGGCTTGCCGGAACATGACATCCGAGAGGAGGTTGACACCTTCATGTTCGAGGTTCAGTGTTCAAAAATTCTTTTCTA
CGCGTCCTTCTATTAGTTTGGAGAAAATCCACGTTGTAGCCTAGTTCTGCTGCACCCGCTGGCTCTGTAGGAGCGACGGA
AATTTCCGTTGGCGGCTTGTTCGAGGGTTTCAGATTGCATGGATCCATTTAGGATTCGATGACCACGAGACGCCAATTTT
CGTGATCAAAGCGGTGATATCAAGTCAGATTCTACACTTAGCTGGCGTTGCTTCCCACCAAACCATGTCGCTGATCAAAA
GCCCGCGATGCCGGACGAGAGCTAAACAGCTAGAGGCTCAGTTGTTAAGCTATTTCGTGTAGAGACCATCCACAAATCTT
CAATCGGAACCGGAAATATAAACGAATTGTTTTCCTCCATTCATTGAAGGGACATGATACGACAGCGATGGCACTCTCTT
GGACGATTTTCCTTCTCGGTCACCATCCCGAAATCCAACGCCGGTGTCAGGATGAGCTGGACAAGATATTCGGATCCGAT
AATAGACAACCTGACATGGATGACCTCAGAAGCATGAAGTATCTGGAGTGTTGCATAAAAGAAGCTCTAAGACTGTTTCC
ATCCGTACCCATAGTTGGTAGAGAAGTGCACACGACATTCAAACTGAATGAATACGATGTTCCTCGCGGGAGTGTTGTGC
TGGTATTTGCCTATCGATTGCATCGCAACCCGAAGAGTTTTCCGAAGCCCGAAGAATTCATACCTGACCGCTTCCTGCCT
GAAAACCTGAATGGAAGACATCCCTTTGCATACGTTCCTTTCTCAGCGGGACCGCGCAACTGCATCGGTCAAAGATTCGC
GCTTATGGAAGAGAAAGTCGTTCTGTCTAGCTTATTACGAAACTACTCCGTTAAATCCTTGGCAGAATTCGACACCTTGG
AGTTATCGGCGGAAATGGTACTGCGTTCTAGAACAGGTTTACCTGTTTCGATCTCGAGGAGGCGAACCCAACCCTCATAC
CACACTCAAAGCTCCATGTGATCATACCATGTATTTGAAAGCACCAAGCTCCATTCTCTGGTGGAAAAGTATTCTGTTAG
GGAGCCGAGCGTCGAGAAGGCTGGCATGAAGTGTCATAACAAATAAATGACAATTGACGAA
>Cluster-14096.40867
CTCGATATAAAAAAGGGACTCATCAGTTTATTCTCATCACTGGGGGGCGCTCTAGTCGATTCCATTTAGTGCGGAAACCT
GACCGGTATCTCTCCAGAGCCAACACCGGGGAAATAACTTATGTCCAACATCAGGCGTGCCGCTACTATCAAGTTCGATC
GACGTCTTGGGCTGGGTTAGAAACTCGGGCGAAGCGGACGCCGCCATTGCCTCCTCCATTCCTTTTTCATTCCGTGGGCT
TGCACGCCATGAACCTCTCGAGAACAAGAGCTAGGAGATATTCACATCATACTCAGGGTCGGTCTCTTATGGCTTTCCGC
GCCGCCCACGAAAAAGCTTTATCCTTCCCTTGCTTCTACCTGGATACGGATTGGATCTTTCGAAGTAGCCAGGTAGGGCA
TGCCTTCACTTAGTTTGATCGGGAGTTCCTTAATTCTGGCGTTCTTGTCGTCTGCGCATGGCACCAGACGCACTTTGAGC
AAAACCGCGGTCATCAGTACTGTCAGTTGGAGGAGGGCGAGACGTCGTCCGATGCATGACTTAGGTCCATCACCAAACGT
CATGTACGCTTGGCAATCTTCGTTTAGGAACCTTTCAGGTCGAAATAGGAGAGGTTCTGAAAAGTACCGAGGGTCGCGAT
GCATTGCGGGTATCGGAACCTGAACCGGCATTCCGGCTTCGAGATGAACTCCGGCGATTGTACAGGGGGCGGTCGTCACA
CGATCCACGATGTAGTCAGTGGGGTACAAGCGGAGAGTTTCGATGAAGCAAGCTTCCACGTATTTCATTTTACAGTAATC
ATCGTAGGTGATGTTGTTGATGTCGGAAACATTCTCGAGTATGTTCCTGTACGCCTGCTCTTGAGCTTCGGGATTCACTG
CGAGCATGTAGAGTGTGAAGGACAATGTCATCGCAGTGGTTTCGAAACCTGCGGTGAAGAATGTGAAAGTCTGAGCGGCG
ATCAGCTCGTCAGTGAACTCCGGGTTGGTTTTCTGTTCGTCAAGCCAGAGCCCTAAGATGTCAACTTCTCTAGACGCTTG
CGCAGTTTCCTGGCGCCGTTTCTTGATTACGGTAGCAGAGAACTCGGTTAGGAAGTCCATCACGTTCTTCGGTGGATAGT
GTACTGGGACGTACTTCAGGAGCCACGGCACTGAGAGAAGCAATGTGAGTCCCAAACTGGGTGCAAACACTCCCTGTCCA
TTCACTACGAACGGGTTTTGCGGGTCCGCCATCGCGTCCAAATCGAGACCGTAAGCCAACGCCGCAATCTCGTCGATGGC
GAAACCTTGAGCATATTCTGGAGGATCGATGGTTCTGTCAGCGGACTTGGCGACTTTCAAAAGTTTTTCACTCATACGTC
TCGAGTTGCGTTCCATCTTCGGAACCATCAACTTGAGTTTTGCGGGCGTGAATCCGGGTGTTGTCAGCTGCCGAATCTTT
TTCCAAGGTTTGTAATCGAGCGAAAACATGCTGTTGTCCCACAACTTGCTTCCCGTTTTGACTTCGATGGATCTCTTGTG
GGCGTTCGGGAAGTTCAAAGCGAGTAACTCCTTGCATCCATCCAGGGTGCTCACACGGAGAGCGGGCGTCAATCCTTGAT
ATGTACCGTACACGAGACCGTATTTCTTGTTATACTCGTCCAGAATCATGTAGACATCTTCATTTTTGTATCGCACGAAG
TAACTGTATAGGTAGTTCACATAGGGCTCGTATGGTATCCCAGATTCCTTCCAAAATGATGTAGCTTTGTGTATCTTGTA
AAGAAGGGTGAGTATCAGACCGCAAAGTATCACAACAAGGTACTGAAACATCTTGGTATCGCCGCGCCGCTCTGCGATAA
CTTTCGCGGAGACTCCAAGCGAAAGCAATCGG
>Cluster-14096.41654
TGAGCGATCCGCCGTCAACTCACTGTCACCCGACCGCTATGAGCCTCGATTCTCTCATTGCCTCCGCGTGGTCTCACGTA
GATTTCTACTCGGTCACAGTTCTGTTAGCAGTGTACTGGCTGACGAAATTCGTGATCTGGCATGGCTACGTTTTCTCACG
AAAAAATCTCCCGCCGGGATTCTTTGGATTCCCATTGATCGATGTCGTGCCATATTTTTACTTTGGTAAGCAAACGTTCT
TTGAACGCCTGGAAAGTTTCGGAAAGAAGTATGGGCCCGTTATAAGGTACCGGAGAGGTAAAGATACGATGGTTGTGGTC
ACCGGGGTGCAGGCTGTCCGAGAAGGCATGCTGAACGATGATCTTCTGGGGAGACCGCCGCAACCTCTAGAAGACGTTGA
TAAGGATAGCATCTTTGTCAAAAAATGTAAGTTTGTTGGTTATTGTACAACTCGCCTCGTTTGGAGCGCGTTCGTTGAGC
GGGATATTCATGTAGAGAGTCACAGTTTTCACTTGAAGCCGTTCTGAATATCGATGGGGACCTATGGAAGAAGCATCGGA
GATTCTCGCTGGTCACTCTGAGGGACCTTGGCTTCGGTAAAACTGCCATCATGGAGGATCGAATCCAAGACGAAATCCGA
GATTTCATCACCCGACTCGAGGCGGAGAACGGCAAGCCCCTCAACATGCACTCAGCTCTCGTCGAGTCGACAGGGAATAG
CATAAACTCTCTCGTATTTGGCGGGACGTTCGATGCCGAGAACAACAAGAAACGGAGAATCTACCAATTCATGACGGATA
TCAATTCGCTATCAGAGAGTCTCTTCAAAGTTCTCATCATACCGTTTGCAATGAAGATAATGAGGAAGTTGAATGTTGGT
ATCATGAAAAGGTTCAATTCCGTATCGGAAAATGTCACGAAGTTCATCACCGATGATATCAAAAACCACAAAGACGACCT
CGACAGAGAGAACCCCAGAGACTACGTCGACCACTATCTCATGGAGCAGGAGAAAGACGAAGATTTCACCGAGGAACTCG
TTCTAGGCAATGCTGTGGCATTCTTCTTCGCGGGAAGTGGAACGGTTCGACTCACATTGGAGTACTTGTTTCAACTGATG
GCACAACACTCCGAAATCCAATGCAAGGTCCAGACCGAATTGGACGAGCTCACCGGCCGGAGCCGAGAGGTCACCTGGGC
TGATAGTCAAGAGCTGACCTACACCATGGCTGTTATTGCCGAAAGGCATCGTTATTGCACTGTCGCTCCCTCTGGAGTGC
CAAGAAAGGTCCTGCGGCCTACCAAGCTTTGCGGTTACGATCTGCAACCAGACGAACACGTTGTCTTCAGCATCGACTCG
GTTCACTATGATCCCGAAATATTTGAGAACCCGTATGAATTCCGACCGGAGCGCTTCATTGACGAGAACGGAAAGCTTAT
CAATACCGAGAAAGTTTGGTCGTTCTCTATCGGTAAAAGGGCTTGCCCCGGAGAGAGCCTGGCCGTCCTTGAAGTTTTCC
TGTACTTTGCTCGAGTCTTACAAAATTTCACGATAGAGCCTGTCGGCTCAGTTGAATTTCGACCCCTGAGGAGTCTCCTG
TCGGAAACGATCCCTCAAGAACTCCGCTTCATCCGAAGGTCTTGAACAGCGAGCATGTCATACATCTCTCCAAATGACCG
CGAACCAATGAGAAGCAAAACACACAGACTTCGTCGGTTCGTGAGATGACGGTGGTAGTCAACGCACGTTATGATGAACC
CACTACGCCGAAGCAGTTTGTTCATCGTAGCGAAAGCTTCTCATAACGAAAGTATTTGAACATTTGAACAACACGCTGTG
AATGTCAACATATGTGAAACTCTCGAAATAAGAAGAGCGGACATTCGACGACAGGGTAGATAGAAATATCCGAAACACCG
TAGACATCGAAGATCACAGCCCTATGTCACTGGTAAAATGAAGCGAGAGCGAATACTCCCTCGGATCTTTGACTGTTTAT
TCCGGCCGTTCGACCAGAAAGAAGGTGGTGGAGAACTCAGAGATGGCCTCATTTTCCTTTGATCACCACATCCCGAAATT
AGATCCTAGATTCTGTGAAATTTTTCTCTTTTTGAAAGCTTGCCCAGCTGCGATTCCCCGCTGCCTCCTCTTTTTCAGCT
CGTGATCCAGGATTTTGCGAGTAGTGACAGTTAAACAGGCGACTCTCCCTGACCGTTTGATTTGGCTCCTAAATATCGAT
AACGAAAAGCGCCTGATGCCGGTGACCAACGAATGGAATTTTGCTCGCGGTAACCCTGTTACCCAAAAACTCGCCATCCT
ACAAATCAAAGTGCGATGGCAGAAGTTGCGTGTCTCGATCTCGCGTATGTACTTCCCCAAAAGGATACTTTCTAAACAAC
GCTGGGCTGCTGAGTCCGTTTTCACGAGGTGATTCTTCCTTATGGTTCGTATGAGGTCCAAAACCTAAGCTGG
>Cluster-14096.41971
GATTCTGGCATTCGATACCTAACCAGACGAAGATAATGAGGATTGAGACCGAATCAAATGAAAAAATCAACATGACCAAA
ACATGGATATTTGGATGATAACGATGTGCTTGCGAATATGTTAGCCTGTCCTTTCCACCGCCCATTGAGTCGCGGAACCG
CACCGGAGCTATTCAATTTAGTACACCATTGCTCAGAATAGCATCTCGAAGGATCGAGGCAGCGTTGGGGGACGACTCCG
GGGACGGCGGCTGGCGGCCGGTGGGTCGGGAATGTCTTGAGGGGGGGGCGATGAGTGGATCCTCTGCTGGTCGGGGATTT
CCGGCTCTGTACAAGCCTATTTCCTTAGTGTTTTGGCCATTTTTCACGGAAATTGGGCGAGAAACGGTAGATGACACGTT
ATAAAAAAATGACGCAGGTATGATTTTGAAGCTCTTCCCATCTGCTTTCCAATGCCACCGATCGCGATTCGCTATGAGCC
CTGAGGATGGAATAGGAATTTTTCGAGGTTTTCGACTTTTGGGCGAAAACACAGGAATTTGCCCGTGATATATGCCCGTG
ATATGAAAACACAAGAATATCGGTACCCGTCAAACCCACCAAAAATGATCTCTTGGAGGGGGCTTTGGAATCGTACTTTC
AGATTTTGAAAATCGTTGAGGCCCAACATCGACGCTTATTCGGCTGTACCCTTTCTCCGGCTCCGGGAAGTACTCTGGAT
TGCTGTGCATGTGCGGAAAATTGAACTCCACCACCATGCCCTTGTGAATTTCTTGCCCTGCGACGACGGTGTCTTTGGTG
CAAACCCTGTCAATGAGTCCACCCATCGGAACAAGTCTCAGGGCCTCGAGGAAACACGATTCAATGTACTTCATCTTCTG
GAGGTCTTCGTAGTCTACTTCGGGCTTATCACCGACAACCGACTTGATCTCCTCGTAAGCTCGTTCTTGGGCTTCGGGGA
ATACGGTTAGGAAGTATGTGGCCAGCTCCAGCGTCAACACGGTGTTATCTGTTCCGAGTAGGAACAGAAATGCTTGTGAA
GCCAACATCTCATCTGTCAGGACAGTTTTGGGATCTTCGCGTTGGGCGTAAATTTGTAGATCAAGGATATCGGCCGTACC
GTTCTTGATGGCTTCGTCGAGGTTCTTCTTCTTGTCCTCGATTACATGCTTGGTCAGCCTCGTGACAAATTCAACAACGT
GTTTCGGTGGGAAGTGAAGGAACGGAATGTATTTCATGACTTGCGGAGCGACGAGGAAGAACAGCGAAGTCAGTCCCGGC
TTGAAGATCTGGGTGGTGTTCTTGATGAATTCGGAATCCGGGTTGTCCAGAGAGTTGACGTCCATGCCTAGAGCGATGGC
CGCTGTCGAGTCTATGGCGAATGGTTTCAGATATTGGCTCAAGGTTAGTTCTTTGTTGGCTACTGCATCCAGTTTCTTTA
TCACTCGTTTGGTGATGAGGTCGATCTTCAGAATCATTCCGCGCATCTTCGATGTGGTGAATGTAAAGCCCATGATTGTT
CGGACGGCTTTCCAGAGATCGTAAGGTAGCTGAACAAGCGTGTTGTCCCACAGCGGCTCGCCACTTGAAAACTCGAAGGA
GCGGCTGAAGAAATTGTCAAACTGTTTGACAAAAACGTCCTTGACGTGTTCGACGTCAGTCACAACCAATGCCGGTTTTA
TTCCGCGGTAAGAACCGTACATCGGACCGTATTTCTCGCAAGTTTCGCGTTGAACTTGAGAGATCGGCCTCCGGTGAATG
TCCCAGAGCATACGGTACACATATCGTGAGTAAGGTTCGTAGGGGATCCCTCTGCCCTTCCAAAACTGGCTGATTTGAGA
CAGTTTGACGATCAACAGGGCCACTAACACTCCGAATAGAATGAACCACATCTTGCTTTCTGGTCTAGAAGACTCCTCAC
GGTCAACTGAAGAGTCGTTCTCTCTGCAGCGCAGTTGCGGCGACTCGCGACTGTCATCGCACTGCGGATCGCCATTGAAA
GATGGCTGGCGAGGGAATTGTCGACCTTGAAACAGCGCCGGGAGAGACCGTTCGAGTCCCTGCCAACCATAATGGGCCAT
AATGCCATCACTATGTGTTAACCTGCTCCCTCGTAGCCCTCCTCGCCGTGGCAGTGTATCAAACAGAGAGTAGAGGACTT
GAGGTCTTCAACCATAACTTCTAAAATGTATCGCGTTTGAAGAGCTGAGTTCTGGATTGAGATAGAATAACGATCGGATC
GGCAGCGCAACATGCGTTTCGTTCATCGTTTCATCCATAGCAATCCGACGGATACTCTTGATGAAAGTCCGACGCCGAGA
TCGCGCCG
>Cluster-14096.42315
CAGGTGTTTTCTCACTAGTGTATCTAAACCGCTCGAGAAGATAGGACCGCAAACTTTTAAAGGATTTCCCTGTGTACCTC
GATGAGAACCGATTAGTCAAACTCCTGAAGGACGGTTACGACATCTTCAAGAAATTTACCGAACTCTCTCTCCAAGAAGG
AGGATCCAGAACTCTGAGCCAGGCCTTAGACTCGACTTTGGATTGCAGACATCAGGTCATGGACTTCCTGCTCCTCGCAG
CTGTAGCCGTAGCCCTCGACTACATCTATTTCAGAATCAAGTACGCGAAGCCCGACGGACCGCCCGCGTGGTATGGCTTC
CCGTTCCTCGGGATGCTGCCCCTCTACTTCCTGCCGGACGCTGTATTCATGAAGATCTACCGCTGGTATCTACGAAACTT
CCCCGACGTGATCGTCACACGCTTTGTGTACCCCTGTGTGGTTGTGAAAAATTCGGCAGTTCTCGATGTTCAAAACAGTG
AGCAATGCTTGAGCCGGGCAGCAAACGGCTTCGAGAAGGCTATCGGGTATTTCACCGTGGGCAAACCTTTCTGGTTTGCT
TTCGACCACAATCGCGAAGAATGTGAGTGGCGCTCAGTGCGGAAAACGAACGTCGCGGCTTTGAACGTGCTACCCAAGCC
GCAGAAATTCGAGCGTATTACAGAGGTTGTAGAGAATTTCCTCAAAACCATTGAGGATCAGAACGGTCGGTTGTGGAACT
ACGAGAACGACATATACTTTGCGAAAATTCAAGAGTCAAGCAACGTCAATCTGGGCCAAAGCTTCCAATGGGATGAGGTG
CCTACTTTCATCTCTAATCTCACGAAATTCAACGCACGTATTGCGTACATCGTGGCGATCACCACTGTGTTGCCTTTCAA
ACTAATTGTCATGCTCGAAAATTTCTTACCGCAACTGATGCGACCGACTCTTCCGAAGAAGATATACCACAATTTCACCC
GCCGTGTGCTCGAGGGGAAATCGCGGACAGCGGAGAAGCCGAGAGATTTCCTCGAAGCTGTTCTCCGTCTGAAAGAGCCC
GAGGCCGCCCTCGAGTTCTTGCGGGAAACAACTGTACTCAACATCGTCGCTACCACACATACGACTCAACATACCACGAT
GGCCACACTGTCGTTTGTCGCCCTCAACGAACGGGTCCAGAGAAAGATCCAGGAGGAACTTGAGACGGTCGTGGGTGGCG
GTCAACTCAAAGTCGAGCATTTGAGCGAGCTCCACTATTTGAAGGCCGTGCTTCATGAAGTCTACCGAATGACCCCTCCG
ATCCCTCTTGTGGTACGATGGACGAGCGCTCCCGCCCAGATCGGGGGCTACACCGTCGACGCGAACATGAGAGTCGGACT
CATCCTGGCTTCCGAAAGCTTCGATGTAAAAAACTTCCCCGATCACGACGAGTTCATACCTGAGCGTTATTTGACCGAGC
AAGGACATTTCGAACCAAGCAAAAAATTCAGCATATTCTCGAGAGGGAAACGAATGTGTTCGGGGCCGGACATCGCGAAC
ATGAGTGCCTTGGTGTATTGCGCGAAAATTCTCCAACACTTCAACATATTTCCGGAGAGTACGAAAGCACAAGTTCCCGG
CTGCGATGGGCGAATCTCCGCCAAATCGCCTTTTTTGCCCCTGAAATTCATTCGTCGCGAAGGTGCACCGCCAATTCAGC
CCGGTGCTCTGAACCCAGGACTAACAGCGATCGTGAGCAAAGCCATACAAGAAGAAACAGGCGTCCTATAATACTATTTC
GTTCTTGGAAGTCGAATAAACTGCGTGGTACCCTTCTCCGATTCGAGCTCTGATTTTACTCCGGCGATTCCACACAGAGC
TGATTCCAAACCCAAAGTTCAATAAACGAAGCCGATATCCGATATCTAGCTTGAGTGCGG
>Cluster-14096.42635
GTCGTTATCCTCTGCGTGTATCAGTCGTTACAGCAATGGCAAAGCAGGGCACCAACTGCGTTTAGGAGCGTGCACGCAGC
GTATCTCGCTCATATTCTGGAGTTTGACTTCTGACTTCTCCGAGTCTCTCATCGGAGAGTTCGTTCTCCAGCTTCGCTTT
TGCCAAAGGAAAACTTAGACGTACTATTCCCTCGGCGCTCATCCCTCGCAAGGGAATGAGGTATTTATGAGTCGCGGGAA
GGTGCTACCTTCCTAGAGCATCTAACCAGTGGCTACAGCTTTCCGATTCTCAAACGTGCGAATCAAAGCGATCCTTCAAA
GTGACGAAGCGTAGTAAGTAGAAAACTAGCGAATCCGGCAACGAATGGATGTGGTTCTGATGTCCGCAATGGCAGGCGAT
GTATCATCTATAGCGGACTACGAATTATTAATATTTCTAGGCTTTTTCATTTTTATTTTACTTTTTTATTTTTATCTTAC
TTTTTCATTCTTATTTTTATTTTCACAGCCAATTTTATTCAACGTCTCTGCGTGCTTCAGTTGACGGAACGCTTGAAATG
TAAACGTACCCGGCCGGGATCGAGCCCGGGACCTACATGTCTTGAGTCCGGCCCGTTTGCACGTCGCCGCGACGGCCGAC
AGCGGAGTAAGACTTGACCCTGCCTCTATCCAAATCTGGACGTCTTTGTGATTGAACTTCGCGTCGGACACCATGGGGCT
TTGGTTGCGTCTCGCCGCGACGCTTCATGCTCTGTCTGTGGCTGTAATAGTATGTCGGCAGTCGGCGGTCTGCTGGACTC
GACGATCTCCGTACATTTGGCATTTTACGCGGGATTCTCAGAAAAGACATATCCTGGAGATCAGGGTCCCGAGAAATCTC
GGGATCTAGGGAAGAACCGATCCCTGGGCACCATAGCACAGACATCGGCAAAAATCAAGCGGCTGGTGACTCGCCTGATC
TAATTCCACACCAGGAGAAGTTCATCGATTATCTAATGTCACCAAGTGGAAGCTTTATTCATGTGGAAGAAATCTGTACG
CAAGCGTACAGCTTTCCTTTGATCGAGCTCATCTCTCACAATAAATCGAAGGACGCTCATCTCTCACATTTCATCGAGAG
GTGATAACCAGAAGGACAACCGGAATAGCACGGTCTCACAGTCCCCAACTTCAGGGATAGCCTACGACTGTACGCCGACG
GAGCTTCATTCGGAGTCCATCAAGAGAGCGGGTGACGAGTTCAACTCCGAGGAATAATTCGTCGCGCTGCTGGAGCGATT
TCAGCTCGAAATTCCGGAGAACGTGACCGATAACGATTTTTTCTTCCAGGAGGGCGAACCGCTGACCGATGCAATTCCTC
GGGCCGGCAGAGAAGGGTATAAAACAGAACGGATCCTTGGACATCAGGTGTCTACCCTGAGGCAGGAAACGCTCCGGTTT
GAACTCCAAAGGTTTGTCGAAGTATTTTGGGTCTCGATGCAGTTCTGATATCGCGACAATGCAAGTAGAACCCGCTGGTA
TCCTTATCCCATTGGGCAGAGCGAGATCTTTCCGTAGATGACGACCAATATTTGGCACCGACGGGTACAATCTCTGGGAC
TCCTTGATTGCGGCTTCGAGATATTTCAGCTTCGCCAGGTGCTCTGTACTTATATGTTCCGCGTCTCCTACAACTTCATC
AAGCTCCGCTTGTACGAGTCTCTGCTTGTCTGAATTCAATCCCAGGAGGTACAAGCAGAATGAGATTCCTGTAGCAGTCG
TATCATGTCCCTCAAACATGAAAGTGTCAACTTCTTCCGCGATATCTTCTAGGGATAGACTCCCGTCTTCGATGTGGATA
TCCATCAGAAGATCGAGAAAGGCGATTCGCTTCTTTATTCCCAAGCCATCTGTAGGTGTTTGATCTCCGCGTGCCATGTG
ACTCCTTTTTCGCTCCGGTATTATCTGCGAATAAGAAGTGGAATCGAACCAGACTGCTGTTCCGGAGCTTTGAATGGGGT
TTTGACCGTGAACAACAAATCGATCCCGTCGTGCGTGAGTGGGTGTCTGCGGTCCGGCTTTCATTCCATGACACAAACCT
TCCGAGTGAAAGCATGCAAAATAGCGAGAGACTCTTGAAACTTGACGCCTTCCTTCGACATCTTGAACACGAGATCCGGC
TTCAGCCATGGCCGAACGAGTCGCAGGTACATCGTGTTTCCCAGATCGTATATGGCCTGCACATACTCAGAGTTGAAACC
CCTCTGAGCTTTGACGCTGACCCCCATGGCGGTCTCACAAATTATGTCCAGTGTGCACAGCGTGATGTCCTTGACAACAT
CGAACTCTTTCCCTCCGTGGTGGGCGAGTCTTTCGATCAGGATCACACTTTGTTGATTCACCATGGGAACGAATTGATCC
AAGATCGAGAAGTGGAACGCAGGCGTCAACAGCTTACGCCGCGACCGCCACTTCGAACTAGCGCTCGTGAGAAGTCCCGT
GCCTAACCAGGGATGCAGGATCTTGTAGCCGTCTGCTTTTTCGATATGATCGTTCGAGGTCAGTAGCTTCTCGATAGCCT
CAGCTTTGAAGAGGAACACAAACGGATGATTCCCGATGTGAATTCTGCACACTCCATCCTCACCCGCGATCACACCAACT
CCTTGTATCACCGGATGGAATACTTAAAGAGCAGAATGAAGTTATGGTTCCGCGTCGTACGATTCACTAACGAATGAAAT
CAGTTCCCACAATGCCTCTGAGAAAATGGTGGCATCTTTCGTCGGCTGTGGTATCCAGATCCGGAGCCGAGCACGAAATC
AATATCGATCGTTATCGCGCGGATCGAGTTCAGTGGGAAGTCAATGCAGGAATGAGAGTCGAAAGCCGCGATGTAAGCAG
ATAGCCTATCTACTATACAAGGAGCTTCTGCATCACAAAGGCAGCCAATAGAGAAACACAGAGACAAGCCGCAGGGATCG
TAAACAAGAGCAACGGCGGGGAGTGAAAGTCAACGTCGGTCGTGAGGTCGATGTATGGGCTCCCCATATTGCACAGAAAT
ATGCTGCAGAAGTTATCCTCTCGAGCCTTCTTATGGTTCTTCGTAAGATTTCGCTGATTCAACATGGGATAACCTCGATT
CTTGTTGATAGTCTCATGGATCTCTCGTTATGTGTATCCAGATGAAAATCATGCCGAAAACGAGGGCGCAACGCTGAACA
AACGTTGTTGAGGCGCGACGGCGAGTCCCGAGTACTCCTCCGGCAAAAGACCATGCATACAGTTTCCTAGATCAAGTCGT
GAGAAAACTCGATTGAATGTCCGAGAACGCATTTTGTTGCTAAAATGCCCGATGAGCACGCAGGTCTTATGAGATCACAT
ATAATCAACAACAATGGTTAGACTGAACAGGAAAGAAAGTATTTCTCCAGTAACAAACGAAAGCGTCAGTAAGTAGAGCA
ATAGCGTGGATCTGCCGGGAGGTTCAGAAGTTCAAAGAAACTCGGTGAATCGTGCCCTAACCGCGAAGAATGCCTTTCCA
ACCAAAAATCGGCACTCCTTACTGAACTTGACTCCG
>Cluster-14096.42864
GGAAGTTGCCGCAGTGAGAGTGTCTGCTGCTGCATTTCTGGAACGCTGGTCATTTTGCCGCTGGTCATCGTGAAACCATG
ATTCTCCTCTGCCTCTCTATCATCTGTTCGGTGCTGGTGCTGTTGCTCATTCGGAAGATTCACAGAACAGCTAACTACTG
GAAAAATGTAGGAATCCCTTACGAGTCATACTTGAGCTACCTCCATTACGTGTTCTTCCGGCAGAGTCGAGAAGACATCT
TCAACATGATGGGGGAGTACACTAAGAAATATGGGCCCGTATACGGTACGTACCAAGGCTTGAGCCCGGTCCTCAGAGTC
TCATCGCGTGAAGGCATCAAAGACGCTCTGACAAGGAACTTCTCCAAAGCTCACGGCAGGACAGTGAATGCGGTCACTGG
TTCGGCGCTATGGGACAACAACATTCTTGCCTTAAACTACCAAAAATGGAAAATGGTGCGGCCGCTCAGTGGTCATGTTC
TGACCGCATCGAAGTTGAAGTTCATGAAGGATAAAATCGAGCGGGTTGCAACTAGGTTGGCTTCAAGACTGAAGAAGCTT
TCTGAGACCAAAGCAGAGATTGAAACTGCGCGATACGCACAGGGCGGGATCATGGACGGCATAGCTGCTGTGACCTTTAG
TTTGGAGGTCGATGCGCTCGATGATCCAAACAACATTTTCATCAAAAATTGCACCGGCATATTCAGCAGCAGCCTCGGTC
TGACCTTGCTGTTCTCCTTCCCCCATCTCTTGAAGTATTTGCCCTCAGTGCAGTTTCCTACCAAAGAAGTAGAGAAATTC
TTCGTTGACTTCTCGAAAGCGATCTTGAAACAACGCCGTGGGCAGGTTCGGAAGCCGAATGAGTCAGATGTCCTGGACCT
CTGGCTCGAAACACAGAAAAGCAATCCAGAGCTGACGGACGAAATCCTGATTTCTCAAATGTTTGTCTTCTTCGTCGCCG
GATACGAAACCTCGGCGTACAATCTGATGACGATCCTCTACCTTCTCGCAACTCATCCTAAGAAACAAGAAGCAGTTTAC
CAGAGCATTATGGAGAATATTTCCGATCCTGACAACATCACATTCGAAGATTACAACAAAATGAAGCTCCTTGAGGCCAC
CATCTACGAAACGCTGAGAATTTATCCAACAGATTACATCATCGACAGAATCACAATTGAACCATGTACCATCGCGGGAG
TTCAACTCGATAAGGACATCAACATCCAGGTTCCGCTCACGGGCGTCCACCGAGATCCCGAACGTTTCTATGAAGCATCA
CAGTTCAGGCCGGAACGATTTGTGGATGGGGGTGAATACACCCAAGATGTTATGGCTTTCGGCGAGGGACCCAAGAATTG
CGTTGGACAGCGCTTCGCACTCTTTCAACTCGAAGTCTTCCTGGTAGCCATTCTCCGTGCCGTACGTCTCGAGCCCGCTG
ATGCTGATGAGGCGTATGACCCCTCGCGGGAATACCAAGCTGAAATCGAACGAATTCCTGGACAGATGTTCCTACCGTTC
CCGAAGAGATCTCTCAGAGTGAAACTGGCGCCGAGAAACTAAAAGAGATACGCTCTTGCGCTGTGATCTGAGCGAGTAAA
TATTCCAAATACTCCTAATAGCTATGTGCTTTCTATTTCCCCAATTTTCATCTTTTCCCTCTTCTCGAAATATTGAGTCT
CCAATATTCAGGCAAGTGCATCTCATGCTGGCACGATCATTACTCTCCCCTGTCTTCTGGCATCGGAACCGTGTCATTCC
GGTATCGCGTGATGGAAAAGATTTCGGAGCCGGCGAGCAACTGATGACCACTCATCGACTGCAAACTCTACTGCATTGGG
CTCACTCACTGTCAGTTCAGAGCAGTACTCACTGCTGTCCGATTTCGCAGTGGATCCGGGCAGTCTTGTGCAATTTAGAA
ACCACGCGTCTTATGTAAGGTTCCAAAGAGAATCTTAGCTCCGGAGATTCCGCTGACTCCATCGCGTATTCCCGATTTTA
TGCCGAGAAGAACTGAGTCACAGTATGCAAGTAGCATCACTCCACAACTCATCCGTAGCGAATAAAAGATACTCGCCTTT
GACCAGCGATTCAATATGATGGGCAATTTTCCGGAAGTTTCCTCGATGGGTATCCCAGTTTCTAAAATAAAGAAATTAGA
AATCTCCATGATCGGAAATCAGTACTCAGCACAAGAAGGCGCACGTCAACCGTTCCCAAAGAATGGATTTCATGATGCAT
GTAGACTTTCGTTCGAGAACACGAAACCAGGCGACGTCGACTATGAGGAGGAATGAGATAAAGTCTCCGTATTCTGTCTG
TCACGCCAGAGAAATAGTCTGCGGAAGACTCTCCGATCGAAAAGTTTCCAATATTCGATGCTAATTCATCCGGAGAAATC
CGCGCTAAGATAATCGACCCAGCGGTGAATGAGATTCTCCAATCCTTCACTATGAACTTTCAAAGATACGGATAGAAAGT
GGTCTTCGTGCGAATAAAGGATGTAGAGTCGAAATATCCGCCACTTCGGACCTCACAATTCAAAGAAGCGTCTGAGCATA
GCAGAACATGGATGTAGCGAATGTGCTCATCTGGACTTGAATGTCATCGCTTGACGGCTTCAGAAGTTCCGAGGCGGAGT
CATAACGGCGGAGAAGCAGAGGATCACAGTTCCTACCCGTTGAGAGCATTCCCATCCACAGCTCATCAGCTTCGTGTTGT
TCAATTGGTCGAGAAATGGATTCTACAAGAACGAGGTTCGTTGACCATCTCCGGCGCTATTAGAGCGACTCAAATCCTTT
CTGATCGTGAATCCGGATTCGGAATGAGCTCCCCGGTAGGTTCCTCACAATAATCTATCCTGTGAAAGAGCATGAAGTCT
CAGACCTCCTTGATATCCTCTGCAGGAGTACCGTGCACAGACATTCGAAACCGCTCTTAGGCCTTGAACGCGGTCGAGGG
AACCAAATAGTCGTTTCCCAAGAAAGATATCGCCTGAGCCAGGACCCTTTCGATCGCCAACGAAAGTCAACTCGTGACAT
CGCAAACCCAACGTGGGGAACGTTTAAGACGAATGACGCGAAGAGCTCTCGTGTGAGGAAATCTGACGCACTCGGTCATG
AGCAGAAAATGGCCAAGCTAGCGAGAAGCTTATCCGGAAAGCAGCACGGCAAAGACGTTGCGCAATTCGATTCGTGTGCC
AACGCTGTTTTCAATCGCGGAGGTAGGAGTGAATTGTCTAAAGAAGCTGTCGGGGAATACTCGGACAGAAGAGTCTCCGG
AAAAAATCGTCCAGTTCCGGAGCCCGGCGACAACTCTTCCGAATCCAATGATGACGACGATGATAGTGACGACGATGAAC
ATTCAATCGAGGAGCCCGAAGAAAGCTTCAAGCAGAAGGCTTCGAACGAGAAAAACTTGCGGGAGCGGAATCAGGATGAT
CAGGATCAATTCTCCGGGGCACAGGCATCTTTGGACTCTCGCTGTGTATCGAAAAGCAAGGTGCGATCCGAAAATCAACT
TCCACAAGACAGAGACCACAAGGGACCTTCTCGTGAAGCGCCGCGGAATCCCACAGATAGCTCCGTCGGCATAAGTACGA
CCGTGAGAGCGACAACCCAATGGAAAGTTACTCCAATGGACAGCAGGTGGAAGTTCGCGGAGGGTTCTGAGCAGACTTTT
GGAACAACATCTGGACATTTCTCGCGCCGTACAGAGCAGGGGCCGCTGGGCGAAGACAATGACTTGGGTTCCGAGCCGTA
GACGTTTCGAGCAAGAGAAAATCTTGAGAGACGGTGTAAACTAGTAGAATCCCGCAGACTTGTGCCAAAAGTTCTCAGAT
CATCATACATCTTTCGAGATCCGGAAGGCCGATGCCTTTCTCGGTCATGAGCGGCCGGAGCATTCATTTTCCGGGTGTTC
GGGTTCTCCCGTCTGACAATGAGTCTGTTATATTAACTGAGAATCCCATTCATCTTGATCCTCATTGGACTTCCATTGCA
CGGACGAATAAACTGGGTACTGCTTTTGAAAATTATTTCGTTCTCTGAGGTCCACCTCGCAATATGTCTTCCGATTCCTC
TGATTTCGTAGAAGGATACATCTTGTCGACGAGGTTGAAC
>Cluster-14096.44766
CAGTTTTTAAACTCATCTCACTGTGATTGGGTCTCGTTTGCAAATTAAACGCTTAACACCGAGATAACACGTGATAAAGT
GAGTCAGACTCCCAAGCAGGTTGCAGTCGCTGTTCACACAGACGATTGTAAAGTAATGGATTTGGATTGCATTCATCATG
TCCGGATTGACTTACGGAACTACGTTTATTCCACCCCGATAGTGATCTGACATTATAACAACAACAACTCCGACGGACGG
GCAATAACTGAACCAAGTCTTCTTCTCGCTCGGTGATCGGATGCAACTCCCTAACTAGTTCCTATGGGAGGCGGTATGGC
ATTGATTAGAGCTATCGTAAGCGTGAACACGCATGAATTCCAGTTAATCCAACGCCATCTCTTTCTCTACGATTTCCCGG
AAGAAATTTGTCAAACTGCATTCGAATTCAACGGTCGAAATTTCGGGCGCCTTCTCTCTCCGTTCGAATTTCAACGGGAC
CGACGGGAAATCCGTCAGCGTGGACCCAGTGTATTCGGGCACCTTCATGTCCGGACTCTCTGGACTGATCTTGAAGTGCT
GCAGAATTTTCGCACAGTATACCAAAGCACTCAAGCCTGCGATATCGGAACCTGAACACATTCTTCTGCCTCGCGAGAAC
ACAGCGAAGTCCTTGCTGCTTTCAAAAATGCCGTCTTCGTTTATGAACCGCTCCGGGATGAAGTCCGTGGGGTTCGGGAA
CTTTTCAGGATCCATGCTTTCTGAGACAATGAGCATTGCGATTCTCAGATTCTTTTCGAGAACGTAGCCTCCTATTCGAG
CGGGGCCGGTTGACCACCTCAAAATCATTGGGACCGGTGGGCTCATTCGGTAGCCTTCCTGGATTGTGGCCCTCAGATAA
TGAAGATCAGCCAAATGGTCATGTTTCAAAGATGACGACCCGACCACTCGATCCAGCTCTTCATGAATCTTCCGTTGCAC
CCGTTCATGGAGTGAGATGTGCGACAAGGCGGCCATGGTCGAGTGTTGTGTTGTATGTGTCGAAGCGATCATGTTGAACA
GCCCGGTGGCCCTGATGAATTCCAACGCCTCGTCTGGTTTTTTGACCGAGAGCACAGCTTCGACGAAGTCTCTCGGCTCC
TCTTCGGTCCGTCCCTTCTTCCAATCGATGACTCCGCTACAAAGTTTCTCGTAGACCCTCTTAATGACTCTAACACGCAC
GCCCTTCGGAAACACTCTCTCAGCCATTTTCAAGAACCACAGAGGGAGGCAAGCAACCATCATGACGAGCGGCAAGCTAA
GCGCAAGTTTCCTCAGGAGCTTCACGAAATTCTCGATGTTGTTGTCGTCGAACGTGTCCCCTAGATTCACGTTGCTTGTT
TCTTGGATTTTTGCGAAGTTGAGGTCGTCTTCGTATTCCCACACACGACCTTGATTAGCCTCGATAACCTTCAGGAATCG
ATCAGCGACGTCCGCGACTTTCTGAAACTTCTGCTCCTTCGGCAGCACATTCAACGCAAGAAGATTCAGTTTCCGTCCGG
ACTTCCAGTCGCATTCCGGTGCATTATGATCGAAGAGAAACCAATAAGGCTTGCCGGTCATCACATAACCCATGGTCCTC
TCGAAGCCGTTCGATGCTCGACTGAGACAATGCTCACTGTTCTGGGTGTCTCGGACAGCACCTTTTTTGACGAGAACGAC
AGGGTATATGAAGAAGCGACAGATGATGACGTCGGGAAAATATTTTAGGTACCACTTCCATATCGGCTTGAACATCACTC
GCGGTAGAGCGTAGAACGGCGTCACTCCGAGAAAAGGGAAGAAATACCAGACGGGTGGTCCGTCGGGCTTCGTGTACCTG
ATCTTGAAATACAGGTAGTCAACGATCCATAGACAAACCAAGAATGCGAGGAGTCCCATGGTTGAGTAATTCTGTGAGTT
CTTGTTCCAGGAGGGGGTGCACCAAGAAATAACGAGGGAGTGGCCACGTCAAGCTGGTTATGGGACGAAAATCGGTCTCT
TCCTCACGCACGGGAACTAGAGCTCAGCAGTGTCGGTACTTTCCGCGCCTAGAGTAAGTTGATGTCCTGCGAAACGATCG
ACAGTTAGTAGGTCCCATCGAGCGTTGGAAGAAGCGTCG
>Cluster-14096.45642
CTCGTATGCATTGAAAGCATTCCAACGGCTTCTATCTATAGCTAACTAGCTGACCCCGGCGCGCTTCGCCGCGGCGAGGG
AAGGGGCGACAATCCACGGAACGAAAAGAAAGCACATAAGATTGCAGTCAAGAGGATTCAATATGCCACGTGCGTTGAAA
GCAACATGTATATCACCGCTCTGTGCCAATAGAGATGGCAACCATCGGTAACCAGTGATCGTTCGGAGTTTGCTTGGGTT
TAACCGGACGAAGAGAAGCCGCTCCAGGGGGAATCGGGCGTTCGCCCCTCACCCCATAACTTCTCCCCCCTGAGTTAATT
TCCTAAACCAATGATCCCGAAGTATCAAGTTGCCCCCCATACATAGGGTCGGCCCCCTTCGACGATTCCCAGGCACGCCA
CTGAATCGCTCCGTCTCTATTTTCGCATACATGTCCACAGCGTACCGGTGGAACAACTGACAACACTTCAGTACATGATT
TGCGTCGTTGGTTCGGATCACCAACCCGTACGCATAGTGATTCATGGCGCTACCTTCCACGTCAGACTCGCGTTTTTTAA
AAGAATTCCACGTCTTGATATTGGAGATCGCCTTGCCGAAATAGAAGAGAGTACTGCAATGCATCGTAAAGGACCGATAA
GTGTCAGCGATTCAGTCTCATTCAAATCGCCAAAAGGCCGCATACGCCTTTGGTCGACTGTTTTCCCTACGCGAGCTCTT
ACGTGACGTTCTCTATCGGCCTGCATCCTAGACTGCCGTTCCTGTTCCTTTTCCGGCTCCAGGTACGGGAGCTTCCTTCC
CGATCATCTTCCTGCCTTGCCTCTCGTCGCTCCTGTGACTCCGCAGATCGGAACACTGAAACCCGCTCTCGGTCACCTTC
CTGTGTCGTCTCTCGCCGCTCGTTTGACCCCGCCGCTCGAAGCATGGTATGACGCTCACGATCAGTCTCTCGTAGCGCTG
CTCTTCTGTCTCGCCCAGCAGGTTCTGCTCACCGCTTCCGAAGCCGCCGTTCACGATCGATCTCCAGTCGTAATTGCCGC
TGTTCCGCCATCTCTGCAGCTCGATTGGCAGCACACCGACCTCGGTTCAGCCTCTGCGTTCTCTGCTCATCACTCGCTGA
TGCTCGACGAATTTCGGCATTTTTGCTTCCGGAGTCGTGCCACCAAGACGTCTCCGCTTTGCAGGCATTATCCTCAAGGC
CCAAGGTTCACCAAGGTTCAAGGTTTCGTTCACGGCCCCGCTCCGCGCGCAGGCATACCACCCGTGTCTTGGACTTCGTT
GTCAGAGTCAACTGATTCTGCCCGGCGACCCTGAGTCGCCATCAAGAAGAAACGACAACGATGTCCATCAAAATTCACCA
GAAACGGACGACTTTCGGTCAGATAAGCCGTAACTGAGTTCGGTAGGGCTGACATATGTCCTGTCAGAAGCCTCTGCCTA
TTCGCATTCCTTAGGCCTAATTTCATGGCTGACGAAGCTCGCTTTACGGAGCTCATCGGGAACATACAGACAGACACACA
GACAGACAGACGGACACCAGTTGGCTTTTATAGCTTTAGAAGAAGAAGATAAGGCTCAACATCCCTTTTCGGACCATCGG
ATCTGTCATAGAAAGGTCGGTTGCTCCTGATACCATTGGAAGCAATCGAGGCTCCGAATCTTCGCTCATTGTGGAGATGG
CAACTTCAGATCCGCAATCATCTTTGGATCATCGAGCTGCATCCATTGTGTTGCACAGCGAACTTTACCTCCGGTGAGCA
TTGGTCCCTGCGTTTCGTCGAGTCCCAAGCGACGAAATATTTAGCGGTTTTTGATCATTTCCCAATCAGTCTCAGTCTGA
CCTAACAATCCAATGTTCAATTCAAACAGCTGGAGAATATCCAACTGAACATGTGTTCATTGCGGAACTTTAACTGCCTT
CACTCTCGAAGCATAATTGGGCATGCCAGATGTCGTGATCATTAACGAGACTTTCCGATAGCTTTATTCGTGACATCTTC
CGCAACATCACAACTATGCGCCTATTTGCAAAAATTATACAAACGAACATTATTTATCCACAACTATAAACATCGACCTC
AGAGTCATTTCTTGTCTTCCGTCGCCATAATTTCTCTGATGACATCAGAAAGTTTTGTGCTTAGCTGTACATTCCTTATT
GGCGGAGCTCCCTCTCTTCGAATGAAACGAAGCTCGTCCAGCTTGCCTGCGACCGTGAAGAACTCTCCTAAAAACTCGCT
AATCCGGGCATCGCTGCTGGTGGGCTCGAGAGAGTATCTCTGCAATATCTTAGCCAAGTAGATGGACGCACTCATGTAGC
TGAAGTTCCTCCCTGGACACGCTCTTTTGCCTCTTGAGAACGTACCTAGGTTCGGATCATGGAAAAACTGGCCCTGCGCG
TCGATGAACCTTTCCGGTCGGAACTTGTCGGGATCCGGGAAGTGAGCCGGATCCAGATTCTCCGAATGGACCACTGGCAC
GACGGTTATTCCTTTTGGTAATTGATAACCGGCGATCAATGTTGCAGTTTTAGTTTCCCTGTAGGGGAAGGGAACGGCTG
GATTCAGTCGAAGGGCTTCCGTTATGGACGCCTTGAGAAAATGCATCCTTTCCAAAACGTCCGTTGTCAATTCGCCGTGG
CCAGCTTCCTTCAGAACTTCTTCATACGCTCGTTGTTGGATTTCCGGGTTAACGGCGAAGTAGGAGAGAACCGAGATTAT
GGTATGCCAGGTTGTGTGCGTCGCGACGTGGAACGAAGTGAAGGTCACTTCTCGCAAGTAGTAGATCAGGTCAGGACTGT
TCCTTCTGCCTGCGGCGATAGCTTCAACATAGTCACGGGAATCGTTCTCCGTGTGACTGGCAGACCTGTCTTGGTACATT
CTCCAGAGGAATTTCTTGTACACTTTAGCCCAGTAATTGAACCTCACAATGGGGTAGAACACGTTGCAGATCAAACGGAA
CAGGACCAAGGGAATCAGTTTGAAGATGATTATGATGCAGTTGAAGGAAGACGTGCTCAGGATGAGACGGTTCACGTAGA
CTTCCATGTCTTCGTTCTTGAACACGGCACCAAAAAACAAGTAAGTGATCTCTTGAAACTTTGACAGCATCAGGGATATT
TCCGGATTCCAGTTTTTCCCCTCGTGCTTCTCAACTTCTTTCAGGAACACATCGGCGGTGTCGGACATTTTCGTCGCCAT
TTTGCTCTTTGGTCCGGCGTACAGTGAAGCGATACCGATCTTTCGAGATGTTTGCCATTGGTCGACTTTCGAAGTTCGTA
CACCATCGAAGAAGGTCCAGTCTTCTGTGCCTGTTGCAACCCATGAGAGGATGTCTGTGAAGTTCAGTCGGGGTCGAGGA
AGACAGTCCGGGTTCTGCTGCATTTCTTTGCTCGCATCCCGCTTCAACACTGCGCACGGTGCGGGGAGTCGCGCGATTAT
GACATCAGGAGCGTCACGGAGGTACATTTTGAAGAGCTTGCGGAACCACGATGCCGGCAAGAGCCGGACGAATGCGAACC
CGATGAAGGGAAGGCCGTAATAGGCCGGAGGACCCTTAGACCTCGCATACCTGAGCTTGAAATATGCGTAGTCAATAAGA
GCAGCCAAAGCGATCATCTTCCACCACTCCATGATTGAGCTCTTCGGATCCGGTTCGCCGACGGCAGTGCACTCAAGCAC
TGGCATCGCTGAGCTCTGGAAGTCAAGGTGTGGATTGAGGGTTATATTCCTGTAGGCTTCCTATGAGCGATGAGATGAGG
CACAAGCACAAGGACACGCCGCCAAGAAGCCGACGGCAGAAACATGGTCAATCCAGGGTTTCC
>Cluster-14096.46197
TAGCAAAAAGAAGTTTGGTATCTTTATTCTTCAAGGTAGTAGATTCGGGTCCGGGAACAGTCTCCCGCAGCATACGCGCG
GAATGAGAACTTCACGAGCCTTCTCAGAACCATCCCCCACACGGTGGCATAATGCATAATGTAATGTGATACTGTAGTAA
TCTAGGATTTCAACCCAGAGCGTGTTTTTCTGTTGGAACGGCCGCCGATATGCCGGGCATGATCGTGACAGATCTTGCCT
AAACGGCACATCTCTATTTTCGCACTTGTAGATGCATGTCGCTTCTTCTCCGTAGGAAAATCTTGTTTCTGAAATGACAT
CCTAACCGAGCAAATTGCGCCGAATTGAATAGCAGGGGATCTCGTGATAATCATTCGAGAGGTGCCGTCCTCGGCTCCCA
TCTGTATCGAAACACTACCATAAACCAGTTACGTGGTTACCTCACGAAACATTACACCTAGTTTATTCGATCAGAATGGC
TCTGATTTTCGCGGTTCGTCCTCGACCAATCATTGACAAGCACCTTCACTTGGTCGAAGGTTGCGAGAATGTCAAATGCT
CACGCATGATCACTTGATGCTGTCTCGAGAAGCGATCTCCCGATTGCTCAGGGGGCGACGTGCACATCTGCCCGTCCCGA
AAGACCGCAGAACAGATCTAAATCCCGACCGCTCCTGCGACGATAGCACTGCACAGAAAGGGAACTTGCGGAACAATGCT
AGCAGTGCTCTATTTCGATGAGCGCCCGAAGAGTTAGAAGTGAGCGTGAACACATGGATGGAGACTGGCCGAGGAGCACC
TTCAGACCTCGCAACGAGCTTTATCTGGGCAAGATTTGACGACAGATCTCGTGGAAATGAGGGGAGAGATTCACGAATCT
CTTCAGGAGGCTCATCCTTTGGATAGGGCGTCGGAGGAATCCAGTTAGGGAACGAAGATTATTTCTCCCCTAACAGAGCC
GGGAAACGGGCGATTCAACTGGAGCTCTGGTTATTCCACCGCCACTACACATTGATAACCGCAGGCTAGATCCAAAGCTC
CTCTAATTCTCCACTGATTCACTGCACTCTGTGCGAGCAAAGCTATCACAATCCGCAAGCCGTGAGCTTACGACTCGATA
GCGATCCCTTCGAGCTGGTGGAGCGCATAAAATCATCTTTACTAGGTGAACACAGAGCCAAGCGCTGTCAGCACTCTCTT
GCCACAAAGCCGTACCGTAAGGGTTCTCCAACTCTCCAAAACGCAGTTTGCATACGTTTCGATAACGAACATGTTCTGGC
TGGTGTTACTTCTGCTGGTGTTACTTCTGCCGGTGTTACTTCTGCTGGTTGTACCCTTCCTCGTCTTCAAAACTCTTCAG
CGACGACTGCAAGAACTTAGGACTTATTGGAAGGACAACGGCATCTCTCTAGAATCGTTCCTCGAAGACCTCCATCGTGA
TCTCTCGAAGTACAGCTCGCAAGTAAGCTACGATGTCATCGATGAGGAGGTGCATAAAAATGGTCGCTCGTACCCGAGCT
CGCACAACCATTGGAAATCAGTGAAGAGCTTACTGGGCTCTAGTTTCACCGCTTCAAAGCTCAAGGCTATGATTCCCAAA
ACCAACCGTATCGCGGAGAAGAGCGTGAGTCAGCTGAAAGGTGTCGCGGATTCTGGGAACAACGAAATAACCCTCAGCAA
GACCTTCAAAGCCCATGGATTGGACTCTGCCGTGGCCGCTGCTCTTGAGGTTGATCTCGAGAGCGAGAAGAATCCCGACA
GCCCTTCCCCAAAAACGCATCCAATCTTTCCAATGCGAGTTCCGTCTCGTATCTTTTCACGTTGGGAGCGAATTCCGCGA
AGTATTGTCCATTCGCCGATTTTCCGCCGAAGGAAACTTCACAGTTCTTCAATGAATTCGGAAAACACGTCTTGAATGAG
AAGGGGAACAACCTGAATCAGGTTATCGAAGATGGAACCGTGGGCGTCCTGAGTAACTCATCGTGAACTCATGAACTCAT
CTTTCAGCGAGAGAATCCGACGAATATCATCTCGGACGATGTATTGGCATTTCAGGCTTACCTTTTCTACTTGGGAGGTG
TCGACACAACTGGAGATGATCACATTCTTCATGACGATCCACTCTGTGGTTCAAGACAGAGTCGTCGATGAAATCAAGCA
TGTTATGGGTGCTCCTGATCAGGTTGAATACGAGGATGTGCTGCAGATGAAATATCTAGATGCCACTATTCAGGAGTCGC
TGGGGCACTTCCCCGGAAATTTCATGATCGACCGAATGTGCATCAATGACACAAC
>Cluster-14096.46827
GTCGTTATCCTCTGCGTGTATCAGTCGTTACAGCAATGGCAAAGCAGGGCACCAACTGCGTTTAGGAGCGTGCACGCAGC
GTATCTCGCTCATATTCTGGAGTTTGACTTCTGACTTCTCCGAGTCTCTCATCGGAGAGTTCGTTCTCCAGCTTCGCTTT
TGCCAAAGGAAAACTTAGACGTACTATTCCCTCGGCGCTCATCCCTCGCAAGGGAATGAGGTATTTATGAGTCGCGGGAA
GGTGCTACCTTCCTAGAGCATCTAACCAGTGGCTACAGCTTTCCGATTCTCAAACGTGCGAATCAAAGCGATCCTTCAAA
GTGACGAAGCGTAGTAAGTAGAAAACTAGCGAATCCGGCAACGAATGGATGTGGTTCTGATGTCCGCAATGGCAGGCGAT
GTATCATCTATAGCGGACTACGAATTATTAATATTTCTAGGCTTTTTCATTTTTATTTTACTTTTTTATTTTTATCTTAC
TTTTTCATTCTTATTTTTATTTTCACAGCCAATTTTATTCAACGTCTCTGCGTGCTTCAGTTGACGGAACGCTTGAAATG
TAAACGTACCCGGCCGGGATCGAGCCCGGGACCTACATGTCTTGAGTCCGGCCCGTTTGCACGTCGCCGCGACGGCCGAC
AGCGGAGTAAGACTTGACCCTGCCTCTATCCAAATCTGGACGTCTTTGTGATTGAACTTCGCGTCGGACACCATGGGGCT
TTGGTTGCGTCTCGCCGCGACGCTTCATGCTCTGTCTGTGGCTGTAATAGTATGTCGGCAGTCGGCGGTCTGCTGGACTC
GACGATCTCCGTACATTTGGCATTTTACGCGGGATTCTCAGAAAAGACATATCCTGGAGATCAGGGTCCCGAGAAATCTC
GGGATCTAGGGAAGAACCGATCCCTGGGCACCATAGCACAGACATCGGCAAAAATCAAGCGGCTGGTGACTCGCCTGATC
TAATTCCACACCAGGAGAAGTTCATCGATTATCTAATGTCACCAAGTGGAAGCTTTATTCATGTGGAAGAAATCTGTACG
CAAGCGTACAGCTTTCCTTTGATCGAGCTCATCTCTCACAATAAATCGAAGGACGCTCATCTCTCACATTTCATCGAGAG
GTGATAACCAGAAGGACAACCGGAATAGCACGGTCTCACAGTCCCCAACTTCAGGGATAGCCTACGACTGTACGCCGACG
GAGCTTCATTCGGAGTCCATCAAGAGAGCGGGTGACGAGTTCAACTCCGAGGAATAATTCGTCGCGCTGCTGGAGCGATT
TCAGCTCGAAATTCCGGAGAACGTGACCGATAACGATTTTTTCTTCCAGGAGGGCGAACCGCTGACCGATGCAATTCCTC
GGGCCGGCAGAGAAGGGTATAAAACAGAACGGATCCTTGGACATCAGGTGTCTACCCTGAGGCAGGAAACGCTCCGGTTT
GAACTCCAAAGGTTTGTCGAAGTATTTTGGGTCTCGATGCAGTTCTGATATCGCGACAATGCAAGTAGAACCCGCTGGTA
TCCTTATCCCATTGGGCAGAGCGAGATCTTTCCGTAGATGACGACCAATATTTGGCACCGACGGGTACAATCTCTGGGAC
TCCTTGATTGCGGCTTCGAGATATTTCAGCTTCGCCAGGTGCTCTGTACTTATATGTTCCGCGTCTCCTACAACTTCATC
AAGCTCCGCTTGTACGAGTCTCTGCTTGTCTGAATTCAATCCCAGGAGGTACAAGCAGAATGAGATTCCTGTAGCAGTCG
TATCATGTCCCTCAAACATGAAAGTGTCAACTTCTTCCGCGATATCTTCTAGGGATAGACTCCCGTCTTCGATGTGGATA
TCCATCAGAAGATCGAGAAAGGCGATTCGCTTCTTTATTCCCAAGCCATCTGTAGGTGTTTGATCTCCGCGTGCCATGTG
ACTCCTTTTTCGCTCCGGTATTATCTTCCGAGTGAAAGCATGCAAAATAGCGAGAGACTCTTGAAACTTGACGCCTTCCT
TCGACATCTTGAACACGAGATCCGGCTTCAGCCATGGCCGAACGAGTCGCAGGTACATCGTGTTTCCCAGATCGTATATG
GCCTGCACATACTCAGAGTTGAAACCCCTCTGAGCTTTGACGCTGACCCCCATGGCGGTCTCACAAATTATGTCCAGTGT
GCACAGCGTGATGTCCTTGACAACATCGAACTCTTTCCCTCCGTGGTGGGCGAGTCTTTCGATCAGGATCACACTTTGTT
GATTCACCATGGGAACGAATTGATCCAAGATCGAGAAGTGGAACGCAGGCGTCAACAGCTTACGCCGCGACCGCCACTTC
GAACTAGCGCTCGTGAGAAGTCCCGTGCCTAACCAGGGATGCAGGATCTTGTAGCCGTCTGCTTTTTCGATATGATCGTT
CGAGGTCAGTAGCTTCTCGATAGCCTCAGCTTTGAAGAGGAACACAAACGGATGATTCCCGATGTGAATTCTGCACACTC
CATCCTCACCCGCGATCACACCAACTCCTTGTATCACCGGATGGAATAACTTCTGCAAATCAACGTTGCGTTTGCCGATC
AGGAACCT
>Cluster-14096.47136
CCGACTTTCAGTGTGCTCGCAGTCTTACCGGGAGTGAGCTTTGTGTGACACGTTCGATTGTGGATTAAGACGTGATTCCC
CAACTCATGGAGCTGCCAATCATCGCGTTCGCGGTACTGCGAACGCTATGCCTTGGCGTTCTCGTGCTCTATGTTTTTCA
TGTCGTGCGGCGGAAATACCTCGAGCGAAGAATGAAAGTCCCCGGTATCATCCCGAGCTGGGTGAACCCTCTTGGACTTG
AGTACGAGCTTTGGCAAATGATGCGAGAATCCGGAACTCGAGGCGGGGAAGCCGCTCTCCAATTCCTCTTGAAGTACTGC
CGGAAGTTTAAAGATCATCCGGTCTTCGTCGGATGGTTGTTCCACGTGCCTATCATGTTCGTATCGACCGCCGAGGCGAC
GGAATTCGTTTTGAGCTCAACGACTGTCATCGAAAAATCTCGATTCTATGATCTCCTGCACGACTGGTTGGGCACCGGTC
TCCTCACGAGTGGCGGAGCAAAATGGCGCTCGAGGAGGAAGATGCTCACTCCCGCGTTCCACTTCCGAATTCTAGAGGAT
TTCCTCGATGTTTTCAACGAACACGGGATTATCCTCGCCGACAAACTCAAAGGAAGGAGCAAGGTCGATGAGAAGTTCGA
CATCACAAAAGATGTTACAAGCTGCACGTTGGACATAATCTGCGAGACGGCAATGGGCGTTCGAATAGAGGCTCAGACTA
ATCCTGAATCGGATTACGTGAAAGCCCTGTACACGGTCGGCGAATCGTTCATCGACAGAGTTTTCGCGCCCTATTATTGG
ACTCAGGCGCTGTTCAAATTGACACCCACCGGGCGTCATTTCTACAAATGCATCAAAACCATGCACGATTTCACCATGAA
GGTGATCAAAGAACGTCGCGACGAGATCCAGAAGGATTTAGGAGCCGATCAGCACGCTGAGAACGAAATCGGTCAGAAAG
CGAGGAAGCCTTTCCTGAATCTTCTCCTGGAGCGCCACATCAAACAAGGAGATCTGACCTTGCAGGATATTCAGGAGGAA
GTTGATACTTTCATGTTTGAAGGTCACGATACCACAGCTATGGGAATCTCGTGGACTCTCTTCTTGTTGGCTCAGAACCC
CGAAGCGCAGAAGAAGGTTCAGGCGGAATTGGAGGAAATCTTCTCTGGGGATCAGAAGCGGCATGCCACGAACGAGGACA
TCGCGAGGATGAAATACCTCGAATGTTGCATTAAGGAGTCGCAGCGACTGTTCCCATCGGTGCCGTACGTCGGACGGAAG
TTTACCACAAGCTCCGAATTCAGTGAGTTATCAGATGACAGGGTTCGGCGGAGAACAGGACATGAGTCCCTCGAGTTCTC
GGAGGTCTCGACGCTGTTTCCTTTCGAATTCAAACAGTAGAGCGAAATCGAGCCCTCAAGAACAATGCAGGTTGATGTTC
CTGAGGACAACGGGGGATTTGCTCTCAGATCCGTGCGGGAACGGATGGCATCCCAAGAAAGTAATTGCACGCGGCCAAGT
TCACAGTTTCGCAAAACTAGTCCACTTCCAATGCTGTTGAGCTCGCGTCTGTCAGGAGAACGTGACTCCATGGGTCTTTC
ATCCTTGCGTTAGACAAGTCCTGGTTATGATTCCTCTGTCATCAACGTGACCTACAATCAGCAAAGTTCAGTTTGTGGAA
AGGCCAGAATAGCTCAAAGTGTCCCAATTCGTCGATACTTTGATCATCTTTCAATGAACGCTCCTCTTCCGTTTTCTCTT
GCAGACAAAAAGTTCATCCCAGCTGGCGCGCAGGCTCTCCTTGTGATTTACGAACTGCATAGAAACGAGAAAACATTCCC
CGATCCGGAACGATTCGATCCGGACAGGTTCTCGCCGGAGAACTGCGAGGGTCGTCATCCGTACGCTTACGTTCCTTTCT
CGGCTGGTCCGAGGAACTGCATCGGTCAAAAGTTCGCCATGAATGAGGAGAAAGTGGTGCTTTCATGGGTACTTCGGAAA
GTAACTCTCGAAACCACTGTCCGCCGCGAGGATCTTCATGTGGTTGGCGAGCTAGTCACGCGATCGCTGAACGGATTGCA
TCTGACATCGAAAGCGCGTTAAAACTTACATAGAACATTCAATTCTATCAACGAAGGCGCAGTGAACATCGCAACTCGAT
CACCCACGCCTACCCACAACATCCGGCATTAAGAGACACGTGATGCGAGTGTATTAGAGAGAGAGAGACCCTTCGCGGCG
AAGCTGAACACTCCCGAGTGTCAGACACCATGTGTTTCGAGTTGTAACGACTCCCACACGTGAAGAGCCCTTGAATAAAG
AGTATTTAATTATTTTGAAGACCATCA
>Cluster-14096.47190
GAGTGCGAGAAACTATCCTCCGATTTATTTTATATTAATCATGCTTATCGAGTAACATACGTTTCCATGACATCACTCGA
AAAATCTCAGAAAAAAGGCCTCCTTGCCCCGACATCGTCTCGGAGTCAGGTAAGACAGGAGCTGGTTCCGCATCGTAAAC
ACCTTCGACGTCGTCATTATCAACTCCTGCAACTTCCTCGTGGAGCTTCAATACTTACTCGGCTAATATTTCGGCATCAC
TCAATTTCGGGAGGCCGTCGAAGGACTCGTCAAGTACAGCCTAGCTTCAATATCTTCGACGTCGCAACTCTTGAATGCTG
AAATTGCGCTCAAGCTCTTCCCGAAACGATCAAATTCATCTTCCAATGCCGGAGAATTTGATTCTCGGCCTTATATCGGA
AGTTGATATACTCGAGGGCCGATATGAGCGAAACTGAAATCGTGGAAATTGATATAATCGCGGTGGTACTGTACAAGGCT
TTAACTACGCGGTCCGCGACTCCAACGTTTTCTTGAGAAACGCCGATAAGTTCGCTTTCAAGCTGACGGGGCTTATAACG
GGCGCTCCTTCTCTCCGCACGAATCGCAACGGGATTAACGGCGTCTCATTTATGATGGTTCCGTGATACCTAGGGAGCTT
GATGTCCTTTTTTTCTGGACTGAGATGGAAATGCTGCAAGATTTTCGCACAGTAGACCAGATTGCTCAATATCGCGATCT
CTGAACCTGAGCACATGCGTTTGCCGCGTGAGAATACGTTGAAATCGTTACCGCCCTCGAAGGATCCATCTTCGGTTATG
TATCGCTCGGGAATGAAATCGTCGGGATTCGGAAACTTCGTTGCGTCTTCGGTTTCTGATGCCAATAATAGCAGAACTCT
CGTATTGCTTGCCACGGTACATCCACCAATTCGGGCGTCACCTGAGGTGAGCCTCATCAAGAGCGCGACTGGAGGTGATA
TGCGGAAAGCTTCGTGAATGACGGCTCTAAGGTAATGAAGGTTGGACAAGTGTTCGTATTTCAGGGGCGAAGACCCTACG
ACCCGATCGAGCTCCTCATGGATTTTCTGCTGTATTCGTTGTTCAAGCGATATGTACGATAGAGCGGCAATCGTTGAATG
CTGTGTCGTATGCGTCGAAGCCACCATGTTGAATAACCCAGACTCTCTGATGAAATCTAGGGCGGATCCTGGTTTCCTGA
TTTTGAGCACCGCTTCAATGAAGTCTTTCGGCTCATCGATTTCCCTCATTTTCATTTCAAGCAATCCGCTTGTGATCTTG
GCGTAGTTTCGTTTCAAAAAATCCAGGCGCAACATTCTTGGGAGGAGGGGTTGGATGAGCTTCAGAATCTCAAGGGGTAT
GTAGCACATGAACACAAGACGGGCAAGCTTATTTTGCACTGGTCGCATAAATTCGACAAATGCCCATATATCGTCTTTGT
CAAAGGTATCTCCCAGATTAACGTTAGTGGTTTCCTGGATTTTTGCGAAGAAGAGGTTATCGTGGTAGTTCCATAAGCGT
CCTCCCTGATCCTCGATTACGCTGAGGAAATTGTCCGCGGCTTCGGCAACCCTCTCAAACTTTTGCCTCTTCGACAAGAT
ATGCAAAGCCGCTACATTCGTTTTACGTATTGATCGCCAATCGCACTCTTCGGAATTGTCATCGAATACGAACCAGTATG
GGTTCCCAGTGGTGACATAGCCAACTACTTTCTCGAAAGCATTCGATTTACGGCTCAAGCACTGCTTGCTGTTCTGGACG
TCGATGACAGCGGAATTTTTGACGACCACTAGTGGAGCCCAAAAATAGTGGGTGACGATCACATCGGGGAGATTTTTCAG
GTACGAGCTCCAAAGCGCTCTGAACACTGATTTCGACGTAAAGAGGATTGGGATGATACCGAGGAACGGGAAGAAGTAGT
AAGCTGGTGGTCCGTTGACCCTTCTGCATCTGAGCGAGAAATAAAGATAATGAAGGATCCAGAGATAGAGAACGATGTTG
AGGAAATCCATCTTCGACGTGACCGAGACAGCGACAAAGGGAACTCGGAACGGAATGTGTCGGGTGTGAGCCTGCGAATG
CTTTGCTGTTCTCCGCCTTCCGTGTAATCCGAATAATGACGGTTCACACAGAATGAAAGTTTCTCCTAAAAGTGTTCATA
GTGTGAG
>Cluster-14096.47566
CCGACTTTCAGTGTGCTCGCAGTCTTACCGGGAGTGAGCTTTGTGTGACACGTTCGATTGTGGATTAAGACGTGATTCCC
CAACTCATGGAGCTGCCAATCATCGCGTTCGCGGTACTGCGAACGCTATGCCTTGGCGTTCTCGTGCTCTATGTTTTTCA
TGTCGTGCGGCGGAAATACCTCGAGCGAAGAATGAAAGTCCCCGGTATCATCCCGAGCTGGGTGAACCCTCTTGGACTTG
AGTACGAGCTTTGGCAAATGATGCGAGAATCCGGAACTCGAGGCGGGGAAGCCGCTCTCCAATTCCTCTTGAAGTACTGC
CGGAAGTTTAAAGATCATCCGGTCTTCGTCGGATGGTTGTTCCACGTGCCTATCATGTTCGTATCGACCGCCGAGGCGAC
GGAATTCGTTTTGAGCTCAACGACTGTCATCGAAAAATCTCGATTCTATGATCTCCTGCACGACTGGTTGGGCACCGGTC
TCCTCACGAGTGGCGGAGCAAAATGGCGCTCGAGGAGGAAGATGCTCACTCCCGCGTTCCACTTCCGAATTCTAGAGGAT
TTCCTCGATGTTTTCAACGAACACGGGATTATCCTCGCCGACAAACTCAAAGGAAGGAGCAAGGTCGATGAGAAGTTCGA
CATCACAAAAGATGTTACAAGCTGCACGTTGGACATAATCTGCGAGACGGCAATGGGCGTTCGAATAGAGGCTCAGACTA
ATCCTGAATCGGATTACGTGAAAGCCCTGTACACGGTCGGCGAATCGTTCATCGACAGAGTTTTCGCGCCCTATTATTGG
ACTCAGGCGCTGTTCAAATTGACACCCACCGGGCGTCATTTCTACAAATGCATCAAAACCATGCACGATTTCACCATGAA
GGTGATCAAAGAACGTCGCGACGAGATCCAGAAGGATTTAGGAGCCGATCAGCACGCTGAGAACGAAATCGGTCAGAAAG
CGAGGAAGCCTTTCCTGAATCTTCTCCTGGAGCGCCACATCAAACAAGGAGATCTGACCTTGCAGGATATTCAGGAGGAA
GTTGATACTTTCATGTTTGAAGGTCACGATACCACAGCTATGGGAATCTCGTGGACTCTCTTCTTGTTGGCTCAGAACCC
CGAAGCGCAGAAGAAGGTTCAGGCGGAATTGGAGGAAATCTTCTCTGGGGATCAGAAGCGGCATGCCACGAACGAGGACA
TCGCGAGGATGAAATACCTCGAATGTTGCATTAAGGTATGTACGTGCAGGGCTTCGACTGGAACCTATCAATGTTCCCGC
CGTGACGTCGGTTCAAAAAACCTAGACACACCTCACCAACAATCGGACACATAAATATCGTTCAACCTTTGATTCGGAGA
CGGGCGCATTAGGTTCTGATCATCACAGCGTTCCAATCATGGGAGGAAACTTCTTACGTTTCTGGCCACCACCTCCGACA
AACACATACGGGAGGGACGAAATCATCGGAAGCCGGAAATGCTTGCAGTTTCTCTTTGTTCCTGCTCGGCTCAAGTATCG
AAGTGATTTCGATCCGGAAAAAATCCTTCCCACTCATCGGCGGCGTTCCCCATCCGAGTTCCACGTCATAACCTGGAGGT
TATTGCGCCTTCCGGATCGACTTTCCGATTCCAATCTAATCAAGCGCATCGTCTTTCTGCTTCTGCAGGAGTCGCAGCGA
CTGTTCCCATCGGTGCCGTACGTCGGACGGAAGTTTACCACAAGCTCCGAATTCAACAAAAAGTTCATCCCAGCTGGCGC
GCAGGCTCTCCTTGTGATTTACGAACTGCATAGAAACGAGAAAACATTCCCCGATCCGGAACGATTCGATCCGGACAGGT
TCTCGCCGGAGAACTGCGAGGGTCGTCATCCGTACGCTTACGTTCCTTTCTCGGCTGGTCCGAGGAACTGCATCGGTCAA
AAGTTCGCCATGAATGAGGAGAAAGTGGTGCTTTCATGGGTACTTCGGAAAGTAACTCTCGAAACCACTGTCCGCCGCGA
GGATCTTCATGTGGTTGGCGAGCTAGTCACGCGATCGCTGAACGGATTGCATCTGACATCGAAAGCGCGTTAAAACTTAC
ATAGAACATTCAATTCTATCAACGAAGGCGCAGTGAACATCGCAACTCGATCACCCACGCCTACCCACAACATCCGGCAT
TAAGAGACACGTGATGCGAGTGTATTAGAGAGAGAGAGACCCTTCGCGGCGAAGCTGAACACTCCCGAGTGTCAGACACC
ATGTGTTTCGAGTTGTAACGACTCCCACACGTGAAGAGCCCTTGAATAAAGAGTATTTAATTATTTTGAAGACCATCA
>Cluster-14096.48656
CCGACTTTCAGTGTGCTCGCAGTCTTACCGGGAGTGAGCTTTGTGTGACACGTTCGATTGTGGATTAAGACGTGATTCCC
CAACTCATGGAGCTGCCAATCATCGCGTTCGCGGTACTGCGAACGCTATGCCTTGGCGTTCTCGTGCTCTATGTTTTTCA
TGTCGTGCGGCGGAAATACCTCGAGCGAAGAATGAAAGTCCCCGGTATCATCCCGAGCTGGGTGAACCCTCTTGGACTTG
AGTACGAGCTTTGGCAAATGATGCGAGAATCCGGAACTCGAGGCGGGGAAGCCGCTCTCCAATTCCTCTTGAAGTACTGC
CGGAAGTTTAAAGATCATCCGGTCTTCGTCGGATGGTTGTTCCACGTGCCTATCATGTTCGTATCGACCGCCGAGGCGAC
GGAATTCGTTTTGAGCTCAACGACTGTCATCGAAAAATCTCGATTCTATGATCTCCTGCACGACTGGTTGGGCACCGGTC
TCCTCACGAGTGGCGGAGCAAAATGGCGCTCGAGGAGGAAGATGCTCACTCCCGCGTTCCACTTCCGAATTCTAGAGGAT
TTCCTCGATGTTTTCAACGAACACGGGATTATCCTCGCCGACAAACTCAAAGGAAGGAGCAAGGTCGATGAGAAGTTCGA
CATCACAAAAGATGTTACAAGCTGCACGTTGGACATAATCTGCGAGACGGCAATGGGCGTTCGAATAGAGGCTCAGACTA
ATCCTGAATCGGATTACGTGAAAGCCCTGTACACGGTCGGCGAATCGTTCATCGACAGAGTTTTCGCGCCCTATTATTGG
ACTCAGGCGCTGTTCAAATTGACACCCACCGGGCGTCATTTCTACAAATGCATCAAAACCATGCACGATTTCACCATGAA
GGTGATCAAAGAACGTCGCGACGAGATCCAGAAGGATTTAGGAGCCGATCAGCACGCTGAGAACGAAATCGGTCAGAAAG
CGAGGAAGCCTTTCCTGAATCTTCTCCTGGAGCGCCACATCAAACAAGGAGATCTGACCTTGCAGGATATTCAGGAGGAA
GTTGATACTTTCATGTTTGAAGGTCACGATACCACAGCTATGGGCAACCACACTATCGCCGTGACCCCAAAAAGCATTCT
GCCCTCCTCTTTGTCTCCAGTAGGCACTTCCAGAGTAGCATTGTTCTCGGCGAGTCGTTCTCCTGCCGCCACAGCAACTC
CTCAAAAACCACTGGAGCGAACTTCCGGGAAGCTGATCGAAAGCAATGACCTCGTTGACATTCGCAGGAATCTCGTGGAC
TCTCTTCTTGTTGGCTCAGAACCCCGAAGCGCAGAAGAAGGTTCAGGCGGAATTGGAGGAAATCTTCTCTGGGGATCAGA
AGCGGCATGCCACGAACGAGGACATCGCGAGGATGAAATACCTCGAATGTTGCATTAAGGTATGTACGTGCAGGGCTTCG
ACTGGAACCTATCAATGTTCCCGCCGTGACGTCGGTTCAAAAAACCTAGACACACCTCACCAACAATCGGACACATAAAT
ATCGTTCAACCTTTGATTCGGAGACGGGCGCATTAGGTTCTGATCATCACAGCGTTCCAATCATGGGAGGAAACTTCTTA
CGTTTCTGGCCACCACCTCCGACAAACACATACGGGAGGGACGAAATCATCGGAAGCCGGAAATGCTTGCAGTTTCTCTT
TGTTCCTGCTCGGCTCAAGTATCGAAGTGATTTCGATCCGGAAAAAATCCTTCCCACTCATCGGCGGCGTTCCCCATCCG
AGTTCCACGTCATAACCTGGAGGTTATTGCGCCTTCCGGATCGACTTTCCGATTCCAATCTAATCAAGCGCATCGTCTTT
CTGCTTCTGCAGGAGTCGCAGCGACTGTTCCCATCGGTGCCGTACGTCGGACGGAAGTTTACCACAAGCTCCGAATTCAG
TGAGTTATCAGATGACAGGGTTCGGCGGAGAACAGGACATGAGTCCCTCGAGTTCTCGGAGGTCTCGACGCTGTTTCCTT
TCGAATTCAAACAGTAGAGCGAAATCGAGCCCTCAAGAACAATGCAGGTTGATGTTCCTGAGGACAACGGGGGATTTGCT
CTCAGATCCGTGCGGGAACGGATGGCATCCCAAGAAAGTAATTGCACGCGGCCAAGTTCACAGTTTCGCAAAACTAGTCC
ACTTCCAATGCTGTTGAGCTCGCGTCTGTCAGGAGAACGTGACTCCATGGGTCTTTCATCCTTGCGTTAGACAAGTCCTG
GTTATGATTCCTCTGTCATCAACGTGACCTACAATCAGCAAAGTTCAGTTTGTGGAAAGGCCAGAATAGCTCAAAGTGTC
CCAATTCGTCGATACTTTGATCATCTTTCAATGAACGCTCCTCTTCCGTTTTCTCTTGCAGACAAAAAGTTCATCCCAGC
TGGCGCGCAGGCTCTCCTTGTGATTTACGAACTGCATAGAAACGAGAAAACATTCCCCGATCCGGAACGATTCGATCCGG
ACAGGTTCTCGCCGGAGAACTGCGAGGGTCGTCATCCGTACGCTTACGTTCCTTTCTCGGCTGGTCCGAGGAACTGCATC
GGTCAAAAGTTCGCCATGAATGAGGAGAAAGTGGTGCTTTCATGGGTACTTCGGAAAGTAACTCTCGAAACCACTGTCCG
CCGCGAGGATCTTCATGTGGTTGGCGAGCTAGTCACGCGATCGCTGAACGGATTGCATCTGACATCGAAAGCGCGTTAAA
ACTTACATAGAACATTCAATTCTATCAACGAAGGCGCAGTGAACATCGCAACTCGATCACCCACGCCTACCCACAACATC
CGGCATTAAGAGACACGTGATGCGAGTGTATTAGAGAGAGAGAGACCCTTCGCGGCGAAGCTGAACACTCCCGAGTGTCA
GACACCATGTGTTTCGAGTTGTAACGACTCCCACACGTGAAGAGCCCTTGAATAAAGAGTATTTAATTATTTTGAAGACC
ATCA
