# Supplementary material for: Transcriptomic profile of the predatory mite Amblyseius swirskii (Acari: Phytoseiidae) on different host plants
Source: Exp Appl Acarol. 2022 May 9;86(4):479–98. doi: 10.1007/s10493-022-00715-w (PMC9110503; doi:10.1007/s10493-022-00715-w)
Supplement: Supplementary file 4 — Supplementary file1 (FASTA 45 kb) [file 10493_2022_715_MOESM4_ESM.fasta]

>Cluster-14096.2419
TAAAGGTCCTCCTTGATAAGGCGCTAGGAAGCCTGCGCGGATGCAATCGACTACAGCGACATGGATTCCCAACTTAGCTC
TGTCGGTGTCACCACTGGCGGCGGGAAACGAGTCTCATGCGGTACAAGCATCCGGCGGGGCTTCAGACCCCGGCTGGTGC
TTGCCTGGGGCACCGCACGGCTGCCTCGGAAACGCCTCAAAAACGTGCAGCGCTCCTTAACTAAGCGCCGTCATGGATAG
TGCCAAGTATAAACTCGTGGACTACAACGTTCCCACGGCGGGTCGGCTTGCCGCCCTGCTCTTCAACTACAAGAATATCG
ACTTTGAGTACATTCAGGTGGATAAATCCAAAGCTCATGAGCAGGAAACCGCCTCCCCTTTCGGAAGCCTGCCGGTTCTC
TACGTGAACGATGAGATCCTCGCCACGGATTACGCGATCTGCATGTATATTGCTCGGGTGCACGGTCTAGAGGGCAAGGA
CGCCAAGGACGCGGCTCGATGCGCCACCATTGTTACCGGAATCGCCCAATTGTTCGCTACAGTACGTATTAATACTAGAA
GTGCCAACTACCTTTCCGTTACTCACGCTCGAAAAGATACCAAGCTCATGGGCGGGAAGGACATCCGCGACAAACTACCC
AAGTACCTGAGGAGCTTCGACAAACTTCTCAGGAAAGTCAACACGGGCTACTTTGTTGGAGAACAGATCACGTGGGCCGA
TTTGGCTGTGGCGTTCTCCTGTCATCAGATCCAGGCGCGCTCTAACGGAGCCCTCGACCGGCATCCAAACTTGAACGATC
ACTACTTGAACATGTATTCCATCCCTGCCGTGAAGAAGTTTCTCGAAGAGACTTGCCCGTCTGAATAGCAGAAGGATTCG
GTTAGGTATCTCCCGCTGAGATACTGTGTCTCGCTGGACCGTCTCGTCGAGTGAGGTTCTTCTGAAAAAAAAACACGAGA
CCTTCATTCTCCCGATAGTAACGTTCGCCGCCATAATGGGAGCGATCGATTAGATTCCTTAAGCCTCGAGCCGAGCGTAC
TTCATCATAGCTAGGGAAGCAGGCGTCAGTGCAGCCCTATGCTGATAATCACATATTTTCTCGCGAAAAATTCTGGGTCA
GAGTCAAATTCTACTTCGGAGTTTGTCATATGCGCCGCTCTTGACGCGTGCGCGT
>Cluster-14096.4354
GGAGAATCGTTTACTTTCAAACACGGACAGGATAATAATTGACAGTAATGAATAAATAGGAGAATTAAGCTTGGATCTTC
TGAAGAGCGCCCTTGGCCATCCCGCCAAAAACAGCTGCACCATCTGCGTTAAGTTCTTTGTATCCAGTGACTTCAGACCT
GCACTTATTTAGCCAGTTGCGAATATGTGGTTTTTCAATTTGACGAGAATCGACAGCCTCGATTGTTTCAACTGTAGCCA
GTAAAGCAAAATCAGCAATTGTAAGATGGTCACCAGCAACATATTTATGCTGGGTTAAGTAACCTTCAAGAAGCTGCAGG
GCGTTGTCAAGCTCCTTCCTTTTTTCTTCGTCAAGAGAAGTGGCACCTTTGAACATCACAGGATAATAATATTCACCAAA
CTTCTGGTAGAGAGTACCCATATCAAAGTAAAGCCTATTATCGACAATGGCGCGAGCCTTTGGGTCCTTAGGGTAGAGAG
TGTCGTTCTTGGCGTATTGGTTGGCCAAATATTGAAGAATGGCTCTAGACTCCCATAAATAAAATCCATTGTCATCAATA
GTTGGGATGGTATGCTGTGGATTCATT
>Cluster-14096.8488
ATGAATCAATTCTGCGAATACATATGTAGCCAGATGGTCCTATAGTTCTGACTAGAAGCATTTTATATCTGATTTTCGTT
GTCTTAGTCCGCGGCTTTCAAGTCTTAGGAAGATATATTGAATAGTATTCATTTGGTTCCCTAACTGAAGAAAAGATGCC
TTTCATGGCCTGGTCATCATTCGACTTTTGGGGCCCTTCTACTCATTTTGCTTGATATACTCTGCGATATTGGGCCTGGT
CTCGAATTCACTCTTGAACTTGAGTAAAGACTCCGGGAGAGTCGACGGAAGTGTTCCAGTTCTGCGGTCATTATCAATGG
ACTGGTAAACCGCAAAGTCGACGTAAGTCACTTTATCGCCCAGCAAATAGGGACCTGGGGTAGCAGAGTAGTACTGTGCG
ACGAGATTGTAATACTCCGGTGCGATTTGATCCTTGTACTCTGGCTTCTTCTCACTCAGATTGGCAACCCATTTGGCTCT
CCAATCAACATAAATGTCAGATACAGCATCTACGACATACTTGTCCCAATTCGTCTCTCCATCATAGCTCCCGAGTTCAC
GAGCAAGGTATCGTAAAATAGGGATGTGCTGTGTGAGAATTTTGCCCTTGTATTCGAGTGCTGGGAGTTTGCCGGTCCGA
GTCACACCCCTTTCTTTCAAAACGTTACTCTGTTGGGGCCACGTCGCGTCCCACGGGTAGAGAGACTTTTCATATTTAAT
TCCGGCGTCTTTGAGGAAAAGGTTAACAACTTCGCCGCGACCGAGTCGACCAATGTCGAGATAATGATAAACTGGAATTA
ATGCCATTCTTCGATATGTGCTGGGTCGTTTTTAATGGATAGGAAACAGTGAATGATGATAGACCTTGTTACAGGAAAAG
TGGGGTGGAAGTTTG
>Cluster-14096.13261
GCTCGAAGTGTCAACGGCCATGCTTGGCTTCGTGGGCGCGTTGTGAGACAGCCAGAATTCCGCTCTCAAATGCCAGTGAA
GGTCGCGGTGACAGCCCAACGGTGGCCAAAATTACTCCTCTTCACTGAGGCCGAGGCGCTCAATCACAGCCTTGTGAAGT
GAACCCAAATCTGCGAGATTCGAGAATTCTGCAATGGGCTCCAGCAACGATACCATCGTTCTCGGATACTGGAAAATACG
AGGTTACGGTCAAAGTATTCGGCTCCTGCTGCAGTACTGCGGCATGAAGTATGAAGAACGCTCCTATGGCTTTGGGGAAA
ACAACGACACCAGAGAGGAATGGCTGAAGGAAAAGTTCAATCTCGGTCTGGATTTCCCTAACGTGCCCTACTTGATCTGC
GGCGACATCAAGTTGACTCAATCGATGGCGATTCTGCGATTCCTCGCGCGCCGAGGTGGCCTTTTCCCCGAAACCGAAGA
GGGTGAACGTAGAGTTGATATGGTAGAGCAGCAGATTTACGATGTGATCGATCACTGTCACGGAGGTGTGCTGTACAATC
CGAACTACGAAAACTATAAGGTAACTTCGCTATCTGAGGTCAACCAGCGTCGTGGGAGTTCTGGCGCCGCTCGTCAGAAT
CTCGCCGCCGAATTCGACCCGATCTCGAACACCAGGGATGAGTCGTACTCTTGAGAACAGCGCATTCCGAAACTTCCGTC
AACTCAACGCAATGTTATCCCAATCTCGCTGCAGGAAGACTACGTGAGGAAGTTCTTGGATGAGATCTGCGTACAGTTCG
AGAACTTCCTCGGTGATCGCAAGTACTTGGCTG
>Cluster-14096.17204
TAAGCTTGTAACGATGGTCATCGATTTCTATCAGAAAGAGGCCAGTCCTCCGGTTCGTGCTGTGGCCTTGGTTGCTGCAT
CTCTCGATGTACCCCTGAACCCGAAATCCGTCGATATTCTGGAGAAGAAGGAACATCTAGAAGATTGGTATATCAAGTTG
AACCCCCAGCATACGATTCCGACGATTGTCGATGGCGACTTCGTTTTGGCCGAATCGAGAGCCATCATGTGCTATTTGGC
CAACAAGTACGCTCCAGATAGTCCCCTGTACCCCAAATGCCCACAAAAACGCGCCCTTGTGGACCGGTACCTCTACTTTG
ATATCGGAACCCTTTTCAAGTCTTTTGCCGATTATTTCTACCCGAGACTCCTGCGCGGCGCCGAATACGACGCCGAAAAG
GAGGCCAAAGTTAAGGACTCTCTTGGCTTCTTGGAAGCATTCCTGGGAGACAACGATTATCTTGTGGACAACGCCCTGAC
GATTGCAGACTTGGCTATAGCCACGTCACTCACTCTGCCAGACTCGATGGACTACTCCCTCTCGGCTTTCCCTAAGGTTG
AGGCCTACTACAAGCGCCTGCAGAAAGCGCCGAAATGGGATGAAATCAACGGCCTCGGAATCGAAATCATCCGCGGTTTC
ATGAAGATGAGAGCCCAATGAACAGGTCTGCGCCACATTGAGCCCGTCACACGGTACCACGAATGAAGCATGTTCCCGTA
ATCGGATCGTTATGATCTCTGCTGTTTTGGAGTGTTAGTATGTGGCTGAGCAAGAGTTCCGTTGTCTTCTCCTGTCGAGG
GAGACCAAACTAACGGCTCTTCCTGGATGGGTGAAGGCAGCAGTTCTGTGTGCGTCGTCAGAATCGGATTGAACGACTAG
TTTCCCGACCCACAAATTTGGTCTTTGCCGAGAAATATCCGAGAAGACGAATAAATCAAGAATTTTCAAAATTATCCTGC
T
>Cluster-14096.17590
AAATCCGATGACTGGGCTGCTCTCTGTTGGGAGAAGTGGTGCCTTTTGGCTACCTCAAGGTTTTTCGCGGATCCTGAAAT
CAGAGAGACTTCCCGGCATTGGAAGAGTTCTGGTATTCGAGCACGAGTCACCCTCTCTCCTCGAGTGTGATGGTCTGGCT
CTCGACCAATATCAACTCCATGACAGTGGCGAGTCAATCTGACAATCAGCTGATCTGCTTGGTTTCGCGCTCTCAGGAAA
GACACTCAATACACTGTCAGACTCAGCACAGGATGGAATCAGCGAAGTCGATCATCTTGTACCACAAGGACACCTGTCCG
CCCGCCCGCGCGGCGCGCCTGGTGGCAGCATCTCTGGGGGTTACCCTCGATCTGAAGTATGTTGACATCCTTGGGAAGAA
AGAACAGATGCAGGACTGGTTCCTCAAGCTGAACCCACAACACACGATACCGACGCTTGTCGATGGAGACTTCGTGCTCT
CGGAATCGAGAGCCATCATGTGCTATCTGGCAAACAAGTATGCACCCGACAGCCTCCTTTACCCCAAATGTCCTCAGAAG
CGAGGTCTGGTGGACAGGTTCCTCTATTTCGACTGTGGAACTTTGTACAAGGCGTGCGCTGAGTACTTTTATCCGAAGCT
GATTCACAATCACGGATACGAAGTTGAAAAGGTGCTGCATGACGAACGGACGATTTCTGTTTTCTCGAATCCATGTGCAC
TGTTCCCCTGATCGCATCCGCGCTCCGTCAACGAACTCCGGATTCCGACTAGTACGGAACGAAAATTTACTAACGGAGCT
CTTCATCGCAGGAAACCAAACTTAGGGAGGCTCTGGGATTCCTAGAAACCTTTTTGGGAGAGAACGAGTATCTCGTCGGC
AACTCCGTCACCATCGCTGATTTGGCGATCGCGAACACACTCACCCTACCCGATTCGATGGACTACGACACTTCAGACTA
TCCGAAGGTGGAGGCATACTACAAACGCCTGCAGAAATCGCCGAAATGGGACGAAATCGAGGGTGTTGGCATCCAGCTGA
TTCGCGACGTAATGAAAAAGATGGCAAAGGACGATTCATCGTGATTCCGTCGACACAAACACAAGTTTTTGTGGCTGAGC
TCCAAACTTAACGCACGTTAGACTGCTATCATCGTTTAGTTAACATGAGGCTGCAGTTACCCATCGTGAGTCTGCTTTAT
GAAACGTAAACTGATGTATTGATGATGCGATTCGCCGCAATGCCTCATTCCTGCGGGTCGGGTCTCTGAGAATGATCTCG
CTATCCGGTCAGGGTGCGGTCCAGCAATTCGTAATATTTTCAAACGGTAATAGTTCGTGATGCTACATCACACTTCGGGG
CGGGTAACTTACAACAGGATAATTACTAAAAGGCGGATGTTCGTGCACCTAGCGAGTTTAGAATATGCGGTGGGAACGAG
GAAAGTATGCATCAGAGACCTGAATGTATGCGCTTACGAATAATCAGGGCCTCGGAACGAGAACGCGATCATTCCGAGTT
GCAGTACGTGATGAGAGCTGCTTTGAAATCGAATCACGGCCGGTCTCAAGTCTGGCCGTGACCCAGCTCGCTGAAGGGCG
TTCTCAAGAATCTCTCGTCATGTTTCCACACAGAGTAAGCGAAGCACAAAGCCACAATGATTTTGGTGAACAGTATCGCT
CGATAAACTTCATGAATGACATGCTGTTATCGTCGAGAACGCACAAAGGGGGAAAATGGGGTTCTCCGGATTCGATGCAA
GGGTCTGAAGATGTCGCCGTCAGCTGTCCGAAAACTGGACAACCACTCTGTGAAAACGGGAGGCTCTGAAAGTATGCCTT
ACTAGGATCCTTACAATACGCGGTTGGGCGAATTATTTTGCCTAATGACAAATGCTCGAAGAACTTTTACGAAGAGACGT
GTTGATGTTTTGCTGACGCCAAGAGTTCCGAATTCGTCTGCGATCCGTGGTCGAACAATCAAATGTGTCAGAAGTTTGTG
CTTTGGAGTATTGAGCGAAGATTTGATAAGAAAACTTTCAACGCGAGACTCAACCGTCCGATACGAATTCACTTCAAAAC
GGATACGGGGGCGCGAACAGAACTTTGGTACCTTTCTTCGTCGAGACTTTCCACGCGTTGGTGACGGAAGGGACCAGTTT
GATCCACCCCGCATGAGTGGAGTTATCCGGAGCAATTCGGATCCCCATTCCTGGCCCGTCCCCGCTTTTATAATAAACAA
TTAGTGGGGCCCAGAAAACTCAAGACCTTGAAACCAACTCGGGTCATCGGAGTCGTGGAGAACCTTCCATTTGGGGAACA
GTTTTTTTAAGATCGTGTTTCATCATCCATACCGGTGTGAACTATGCGTATCGACCACCATGGATCTGCTTCTCTAAGAT
CTCCGAGTTCATATCTACGGCTGATTCGGCTCCTCTCTGTCACGAGCGATTCCTCCGAAAAACTCATTGCCTCGGGTTCA
TGAAGAGAATCTCACTCGCGGGCATCAAATATTCAACGACTCAAGCTTCGTCCCAGTTTCTCTCACAGAAAATAATGGTT
TGGCTGGGGAACAATAGAGAAGACTTTTTGACCAAGAATCAGTGATGAGCTGCAGTAATTTTTCCAGAATGAAACGATAA
TTCCACCGAGAAAGTGCACTCTAAGTAGAATCGAACCCATGAAGGAGAGAGAAGCGGACAGGCTAGGGAAAATT
>Cluster-14096.18035
AAATCCGATGACTGGGCTGCTCTCTGTTGGGAGAAGTGGTGCCTTTTGGCTACCTCAAGGTTTTTCGCGGATCCTGAAAT
CAGAGAGACTTCCCGGCATTGGAAGAGTTCTGGTATTCGAGCACGAGTCACCCTCTCTCCTCGAGTGTGATGGTCTGGCT
CTCGACCAATATCAACTCCATGACAGTGGCGAGTCAATCTGACAATCAGCTGATCTGCTTGGTTTCGCGCTCTCAGGAAA
GACACTCAATACACTGTCAGACTCAGCACAGGATGGAATCAGCGAAGTCGATCATCTTGTACCACAAGGACACCTGTCCG
CCCGCCCGCGCGGCGCGCCTGGTGGCAGCATCTCTGGGGGTTACCCTCGATCTGAAGTATGTTGACATCCTTGGGAAGAA
AGAACAGATGCAGGACTGGTTCCTCAAGCTGAACCCACAACACACGATACCGACGCTTGTCGATGGAGACTTCGTGCTCT
CGGAATCGAGAGCCATCATGTGCTATCTGGCAAACAAGTATGCACCCGACAGCCTCCTTTACCCCAAATGTCCTCAGAAG
CGAGGTCTGGTGGACAGGTTCCTCTATTTCGACTGTGGAACTTTGTACAAGGCGTGCGCTGAGTACTTTTATCCGAAGCT
GATTCACAATCACGGATACGAAGTTGAAAAGGAAACCAAACTTAGGGAGGCTCTGGGATTCCTAGAAACCTTTTTGGGAG
AGAACGAGTATCTCGTCGGCAACTCCGTCACCATCGCTGATTTGGCGATCGCGAACACACTCACCCTACCCGATTCGATG
GACTACGACACTTCAGACTATCCGAAGGTGGAGGCATACTACAAACGCCTGCAGAAATCGCCGAAATGGGACGAAATCGA
GGGTGTTGGCATCCAGCTGATTCGCGACGTAATGAAAAAGATGGCAAAGGACGATTCATCGTGATTCCGTCGACACAAAC
ACAAGTTTTTGTGGCTGAGCTCCAAACTTAACGCACGTTAGACTGCTATCATCGTTTAGTTAACATGAGGCTGCAGTTAC
CCATCGTGAGTCTGCTTTATGAAACGTAAACTGATGTATTGATGATGCGATTCGCCGCAATGCCTCATTCCTGCGGGTCG
GGTCTCTGAGAATGATCTCGCTATCCGGTCAGGGTGCGGTCCAGCAATTCGTAATATTTTCAAACGGTAATAGTTCGTGA
TGCTACATCACACTTCGGGGCGGGTAACTTACAACAGGATAATTACTAAAAGGCGGATGTTCGTGCACCTAGCGAGTTTA
GAATATGCGGTGGGAACGAGGAAAGTATGCATCAGAGACCTGAATGTATGCGCTTACGAATAATCAGGGCCTCGGAACGA
GAACGCGATCATTCCGAGTTGCAGTACGTGATGAGAGCTGCTTTGAAATCGAATCACGGCCGGTCTCAAGTCTGGCCGTG
ACCCAGCTCGCTGAAGGGCGTTCTCAAGAATCTCTCGTCATGTTTCCACACAGAGTAAGCGAAGCACAAAGCCACAATGA
TTTTGGTGAACAGTATCGCTCGATAAACTTCATGAATGACATGCTGTTATCGTCGAGAACGCACAAAGGGGGAAAATGGG
GTTCTCCGGATTCGATGCAAGGGTCTGAAGATGTCGCCGTCAGCTGTCCGAAAACTGGACAACCACTCTGTGAAAACGGG
AGGCTCTGAAAGTATGCCTTACTAGGATCCTTACAATACGCGGTTGGGCGAATTATTTTGCCTAATGACAAATGCTCGAA
GAACTTTTACGAAGAGACGTGTTGATGTTTTGCTGACGCCAAGAGTTCCGAATTCGTCTGCGATCCGTGGTCGAACAATC
AAATGTGTCAGAAGTTTGTGCTTTGGAGTATTGAGCGAAGATTTGATAAGAAAACTTTCAACGCGAGACTCAACCGTCCG
ATACGAATTCACTTCAAAACGGATACGGGGGCGCGAACAGAACTTTGGTACCTTTCTTCGTCGAGACTTTCCACGCGTTG
GTGACGGAAGGGACCAGTTTGATCCACCCCGCATGAGTGGAGTTATCCGGAGCAATTCGGATCCCCATTCCTGGCCCGTC
CCCGCTTTTATAATAAACAATTAGTGGGGCCCAGAAAACTCAAGACCTTGAAACCAACTCGGGTCATCGGAGTCGTGGAG
AACCTTCCATTTGGGGAACAGTTTTTTTAAGATCGTGTTTCATCATCCATACCGGTGTGAACTATGCGTATCGACCACCA
TGGATCTGCTTCTCTAAGATCTCCGAGTTCATATCTACGGCTGATTCGGCTCCTCTCTGTCACGAGCGATTCCTCCGAAA
AACTCATTGCCTCGGGTTCATGAAGAGAATCTCACTCGCGGGCATCAAATATTCAACGACTCAAGCTTCGTCCCAGTTTC
TCTCACAGAAAATAATGGTTTGGCTGGGGAACAATAGAGAAGACTTTTTGACCAAGAATCAGTGATGAGCTGCAGTAATT
TTTCCAGAATGAAACGATAATTCCACCGAGAAAGTGCACTCTAAGTAGAATCGAACCCATGAAGGAGAGAGAAGCGGACA
GGCTAGGGAAAATT
>Cluster-14096.19298
CTATAATGCAGAGTTCGTCTGTGATTCCGAAACCTTTCAACTCCAAGTGGCCCTGAGATTGACCGATAAGGAAGCGCGTT
CGTGGGCTCTCCCAACTTGTTCGCCGCAACGGTCGTTGCGAGCCTTCCCGCCTTGAGGCCCGTAGGCTTCCTACCGTAAC
GTCTGGAAATACTGTCTAGCACTTGTGACTCTGGAACTCCGCTCTCTAAGCTCGACTTGAGTTCAACCAAAACACCATGA
GTCAGCTGAATCTCTTATCACCGCCGCTACAGTTATAACCGAAAGTTTACTACATTGAGCTGAATCGGGAAAATCACCAG
ACGGACTCCACTGGGCAGCTCATGGAAGATTGAAGAGGGAGGAATGGTGCATTTAGGATAGTGGGCTCTGGTCGCCTGTC
ATAACACATTGCGGTGCATATTCCCTTCCAGAGTCGTGGAATATACCTCGCTAGACTTTTGGGATGCAGGTTCTCTTTCC
TAACGATAAGGAGATCGGTACGTTCCAAACTCAATCAGATCGAGTGCGAATGAGCGGGAAATCTCGTGGCTGCTTCGAAT
CCGCGTTGGCTACGAACCAGCCTCCGGAATTCGTTTTCCGACCCTTGCCACAACGTGCTCTCCCAACATCTCAGACCGAG
CGTCTACCCTCCCTCTTCTGTCGTCTTGTTTGTTTGTCATCGCTTGTGTTTCCAGCATGAAGCTAGGATATTGGGACATC
CGCGGTCTCGGACAGCCTATACGCTACATTCTCGCGTACAAAGAAGTTGAATTCGAAGATAAGTTGTACACCTTTGGCCC
GCCACCAGACTTCGACCGCTCATCATGGCTCAAGGAGAAGTTTGATCTCAGTCTAGATTTCCCCAACTTGCCCTACCTCA
TTGACGGTGATGTCAAACTCACGCAAAGTTTGGCCATCATGAGGTACTTGGCGCGGAAGTTTCAGCTCGACGCTGAAACC
GACGAGGAGAGAAGAAGAGTTGATCTCGTTGAACAGCAGTTCAATGATGTGAGTGAGGCGTGGGGTGAGATCTGCTACAA
CACGAATTTCGTCGATGAGCGCGACGGATACGAGGCGACACTTCCTAAAACCCTGGAGGCGCTGAACGAATTCCTTGGCA
GCCGTCCTTATTTCGCTGGCGAACGTCTTACGTACGTGGATTTCTTCGCCTACGAGACCCTCGCCCAGTTGCTGCTATTC
AGTCGCAAAAGTTTTGCGAATTCAAAGAATCTGACGGAGTATGTCGACCGCATGGAACAACTACCAACCCTCAAGAGTTA
TCTGCAGAGCGACGCGTGCATCAAGTGGCCAATCATGGGAGACACCGCTACGTACGCTTCGCGATACAGCGAGAAACCTG
TCTGATCTGA
>Cluster-14096.21140
CTCAGTTCTAATGGTAAGGGCCTTCCGAAGCAGACGGTGTTTACACCGCGCCGGCAGTTCACTGCGTCCGGGCACGGTTG
ACAGTATTTTCTTGTTGAAGTTTCTTTGTTTCAAGAGAAGTTTGACACTACTGTGTCACGATGTCACTCAAAGCACTCGG
CAGCGACATTTCTCGAATTCAAAGAGCCACGAAGCTGCATTCAAGATTACGGACCAGAGACACACAGGTTCTGCCATGGA
AAAAGTTTAAGAAGCCGGGTTTCGAACGAAGCCAAGTACCGGAGTGAAACGAAGTATTCTCCCAATTCGTATACAATCGA
ATTTCTCTTCGTTTTTGAACGGATACCATTCTGGGTCGTCTTTTTGGTTGGAAGGGATTGGCGAATGCCTCCGAACCGAT
GCTCGCGACTCAACTCCGCTCAGGAGTCGACTCCTGGGGTGGGTGGAGAAGCGTTTATTAGACGGGTCGGCGGAAGACGA
ACAATGGGGGACATCCAGAAATTCTGCGTATACAGGAGCAATCGTCGCTTTCGGGCAACTTGCCGCATGCATTCGAGTTC
AACTTTTCCGTTCTCCGCAGGTTCCAGCGAACCAGAAGCCAAGGCCGGCGTCATCCGTCTGTACAGCCATCGATTCTGCC
CCTTCAGCCAGAGGGCATTGCTCGTTGCGCTCCACAAAAATATTCCGGTGGAGATCGTCAACATCAACGTCAAGGACAAA
CCAGATTGGTACCTGAAGAAGAACTCGTCGGGTAAAGTCCCCCTCCTGGAGAAGGACGGTCGAATTCTCTCCGAGTCCCT
TGTCATAGCCGAGTATCTGGATGCTGTCTCCGGGGACAGTCGGTTGATCCCGAGCGACCCTTTCGAGAAAGCTCTCGATC
AGATTTTCCTCGAAGGGGTGTCACTCTTCCCGATCCTCAAAATACACTTCGAGAATGAACGCCGCTCCGAATTCTTCGAA
GACTTCATCGCTAAAGTGAAACCGATCGCTGACGAGTTGAGCAAGAGGGGTAGCAAGTTCCTCGGTGGCGAGCAACCGTC
ATTCGTCGACTTGGTGATCTGGCCATTCTTCCATCATTACTTCGCGCTCCGCGAAATCTACCCGGAATTACAGCTGCCGA
AGATTGAATTTCTCGACAGTTGGATCGAGTCGATGCAGCAGCTTCCGGCTGTGCAGAAAATAATCGATGTGAAAACATAC
GCAGATTTTCTGAAGCTTTATATGGATGGGAAATACGAGTTCGACATGGGTCTGTGAGAGGGTGCATCATTCTGCGCTTC
TGGTTGCTTTTCAATCCGTCGAACGAGAGTGGGGGGGAGAACGTAGTGGGGGACAGGAGGGACTTGGAATCTGGAGACGT
TCGACTTCAGCTCGTTCTTCTCATCGCCATTCGAGAGATATCCGTGATATATGCTTTTCGGAAGTGAACAGAGACGGCTT
GCGGTCCATTCGGTGGTCCTGCCATTCCAAGGACCGGATAATAAAACGAAAGTAATGTTGCTTTTGAA
>Cluster-14096.22260
TCGTGAATCTATCATCAGAACTTTATTCTCCGAAAATCAGCGGTGGAATTTCAGATTTCACTCCGATGATTCGAAATTCC
AGGTGGATGTTCAGCAACAATGATGTTGTTCTTCGGAGTACAACTCAACGGCTGGAGTTTCGTCAACACGACGTGGTACC
CTGCTTCACGAAGGAGATGCGCTCGGTCCGTATCGACGCACTCCATGCAGAAATCGCCCTCAGGGTTTTCATTCCTATCG
GCTAAGCGGCAAAGCTCCCCGTACGAAAGATCTTTGTGTGCATCCAAGGCACTTCTCAGCGCGATATGATTTGGTACTCC
ATTACCTATAGAGCCGTAGCAGCAGGGAACGGACACGAGGGACGCGTTGGCTCGAAGACATTTATCAATGACGAGATCTG
TAGCGCCTCCGCAGGCATGTAATGCCACCCCTATGTCAAATTTTCCGCGGAACTGATCTAGGTTACATTGGTAGAACCAC
ACATTGGTGAGTTCGAGCAGTTTCACTCTTTCGCGAGCCTTGAACATCGACTCGCTCTTATTCTCTACCAGAGAAATCGA
GCATTTTGGCAGCAGGTGAGCCAAAGCAATGCCGACGTGACCTCCACCGGAGCAAAAGTCCACGATTGTGCAAGGATCTC
TCTTGGCAAGATGCAACACGGCGTTTATCACATTGCTTATTTGTTCCCTCTTCCGGCGTATGCGGTCCTGTGGCAACGAT
CCGCTTTCTGGTCGGACGGTTTCAGGAAGACTGTCCCAATCTACATCATTGCCGAACTCAGACTCAGGATTGAAGTCTGA
GTTAAAGGTGTCCTTCAACGAATTCAGGAATGCTGTGCCGTCCTTATTTTTTACAGACGTTTTTAAATTCACATTGAGCT
TGCTGCGAGAATAAAGACATGTGTTCGGCAGTTCTAGCTCGCCCACTTCGTCAATTCTCTCAGGGGCCCCGTCGCCCGAG
CTGAGAGTCAGACTCAGAAAAGTATCCATCTCGGGTCTGGCTTCTTGCAGGCATAGCATTCGTTTGTGCCACTTCAAGAC
GTTGGGTATGGTCGCGTCGAAACGAAAATGTTGACGCAACTTCTTGAGACAGAGATGGATTGGCAGGAACAGAACAATGT
CAGAGAGAGTGATCACATTCCCTTCCGCAAAGTGATGACTGAGCTCATGGACTTTCAGAAGTCGTTTGAGGTGCTTATCA
TTGTGCGTTCTGACAGGTTGCCTCAACTGATTCTCTAGAACCAGCAACGTCGGCGGAAACTGGAGAGGTTCATGCGTTTC
CCGATTAATCAGTGTCAAGGCCGTGGATATCATATCGCGTTCGCAGAAAGCTGTCCACAACGAGACTTGAGCGCAGGAGG
CAAGGCAAGCTGCCCGGAAACCAAGGATCTCCAATCTCTCATGCCGCAGCAGGAGGTATCGTATTATGGCACAGAGCCCG
GTGATGACCCGTCGCTCGTCCTTCATCAGGATCGCAGGAAGCGTCACGTTTAAGATCTGCGCCGGCGGGGTCTCGCACAT
CCCGGCTCGAATGCCGAACGGGCGCGGCAGACCTTTTGCTGTCGATCCGGGTATGAGATATACATCGACTTTCTCCAAAA
CAGCCTCATACGCGAGAACGTAAATACAGACTGTACTCTCCAGTGTCAGTGAAGTCTCATTTCCACTGAGGTAGAGAACT
GCTTCAACTTCGCGTTCCCTGCTCGCTATCTGAGTGCAGAGAGGCTTTCCTTTCTGTGGTAAGAGCCACGCCATTGTTCG
ACAACACTGGCTCCTGGATTCCTTGAAGAAGCTCTAACCGACGCGGGACTTGGATTTTTCACTTGAGGCATTCGCA
>Cluster-14096.24826
AGAACCGAACGTTTCGGGTTCACCAACACCGTTCCAGCTAATAATGGCACCGATTGTTTTGGGTTATTGGGCGCTGAGAG
GTCGCGCACAGCCGATCCGGAACCTGCTCGAGTACGTCGGTGAGGATTATGAGGAGAACAAGTACACCTTCCAAGAGAGG
GAGAAATGGCTTCAAGACAAGACGCAATCACCTCTTCTTGTCGGAGGCGATGGAGAGGAAGCGCTGGAGTTTCCGAACTT
GCCATACTACATCGAAACTCGTGAGGACGGCTCCAAGTTGAAACTCACCCAGAGTCTCGTAATCTTGAAGCACATTGGAC
TCAAACACGGACTCGTCGTCGATGGAACTGACAACGTTCTGCGCATGGACTCCTACTTGCAGGAGGCTGCCGATCTCGGG
CAAGCCCTACTGGGCTACGCGCACAATATCGAAATGACCAAACTGCGCTACCCCAACTATCCCGAGGACATTAAAGGTCT
TCTAGCGAAGTGGGAGAAAGCTCTTCAGAACAAGACTTGGTTGATGGGCGATAAACTCACCTACGTTGACTTTCTCCTGT
ACGAACATCTGGATTGGCATCTCCTCCTCAGCAAGACGATTCTCGACTCCTTGCCGACATTGAAGGCCTACGTCGAGCGG
TTCCGTAGCCTCCCAAAGCTGGCCGAGTACTTTGCATCCGATCGCTACCAAGAATGGCCTGTGCTGAGCCCAATGGCCGT
GAACTTCGGCTGGACCAAGCAGGAATGAGCTTCCCCCGCCTGAATAAAGATGTCGAGAAAAGTTTCAGCCTGTCCGGTCG
CCTTCGTTCCCAAAGCAAGGGTCCTCGAGATAGATTTCAGACGAAACGGAAGTCTTTTGGGGACGCTCGGAAGTAGGAAG
CTTCACCTATTCGACACTTCGTTCAGTTTGATTCATTCGCTACCAACGAACGAACGAACGTCCGACGGAATTCCATAAAC
TCGGCAAGTGAG
>Cluster-14096.25844
CGAGCGGTTGCTAAAGAAGAGAAGGAGTTTGCTGCCAATATTTTTGTCAAGGACAACGGCGGTTCTCGATTGCTGGGGAA
GGGGATCGAAATGCGGGCTGAGTCCTAAGGAGATTGACGCGCGCGTGCGATTTCCGAAACAACAACGATCAGTTCCCGAG
AAAGAAAGCTCTCCCGATTAACCAGGAGTCGCAGACCAATGGCACTCTCACATCGTTCTCCCAGAGGGAGCTCCTATGAC
GCACCATTCCGTCAGAGAGGGTTTCATAGTGCTCCTTCACAGATCAATCCGCAACGCACTATCCCCACTCTCGTGGATGG
TGACTTGAATTTGACGGAGTCTCGTGCTGTCTGCACCTATCTCATTAATCAATACGCACCGGGACACAGCCTCTATCCGA
GCTGTCCGAAGAAGAGAGCCCTGATTGACAGGTATTTGTACTTCGACGTTGGTACCCTCTACAAAGCTATCGGCGACTAC
TTCTATCCAAGGTATCTTGAAGGGAAACAATTCGACCCGAAACAGGAGGAGAAGCTCAAGGAAGCATTGGGGTTCCTCGA
GATTTTCCTCGGGGACCAAGATTACCTCCTTGGCAAGGAGATCTCCGTGGCCGACATTTGTATCGCCTCCAGCCTGACCA
TGCTACAGTCGACCAGATACGGCCTCTCGGGATTTCCGAAGTTGGAAGATTATTCCAAGCGCGTCGCTTCGCTTCCTCAA
TGGAACGAAATTCATCTGGGAGGCATCAAACAGTTCAGGGAAACGTTTGTCGACAATAAGATCGATTGAGTTTGACACCC
GACGGACCATTGCGTCAGAACGCAAGGGTTTGTTCTGTTGCTCGGGAAGGACCTGTTAGCAAAAACCGGAATGATATCCC
AAACTTTCCCGCTCAAATTCTAAATGAAGCATATCCAGCTGCTCCGGAAAGAGCATAAGTTCTTAAATGCACGCTATTAC
TTCGCAAA
>Cluster-14096.25851
GAGTTGCGTGTCCACATTTTGAGTACATCACAACTTCAACCATCACTGACACTCCCTTTCCAACATCCTAGCGTGTGCTC
GAAATCGGTTGATGCGGCAGATCAATTCCTGGGAGTCATTCTGGCCGGTGTCTCTAACAGCACAAAGTAAGCGAAACCGA
CAGGCTGTCGATGCCTGAGGCGCCCAGACCCTTCATACTCCGCTGAAAGCTGGAGATAGGACACTGAGCTTCCTCGGCGA
GTCCGTGATTGACCAGCGGATCTCTGACAGTCCGTGCGGCGCCACGCCAGTTTATGGACAGTGACTTGGCATATTAATGA
TTCGTCGGCGAGCGGCTGAAGTTTCGAAGCTAAGAGCAACAGCTACGACTCTATTGATTGTGACGAGTCCTCCTCATTCT
CGGAACGTTACCCTCTCTGCAACGTTTAAGAGATCTGCTGGGCGCAGACAGCCGCAAAGCTGGGCTGCTACCCTTCGACT
GTCACGCCGGAGAAAACCACCTTGAACATGACGATCGATCTCTACCAAATGGAGTTGTCGGCTCCGTGCCGATCCGTCAG
GACGGTCGCCGCTACCATTGGCGTGGAGCTCAACCTCAAGACCTGCGACTTGATGGCCGGAGAGCAGTTGAAGCCCGAGT
ATCTCAAGATCAACCCTCAACACACAATCCCGACAATAGTCGACGGAGATTTCAATCTAGCAGAGTCTCGGGCCATCTGC
ACTTACCTCATCAACAAGTACGCTCCAGGACACGCTCTGTACCCGACCTGCCCACAGAAGAGAGCTCTCATTGACAGGTA
CTTGTACTTTGACATCGGAACCCTCTACAAGGCTATCGGAGAGTATTTCTACCCCAAAATCCTTCACGGAAAGGAATACG
ACACCGAGAAGGAGCAGAAACTCAAGGAGGTCCTCGGCTTCCTCGAGACTTTCCTTGGCGACCAGGACTTCCTCGTTGGC
AAGGAAGCTTCGGTAGCCGACATTTGCATCGGCGCAAGCTTGAGCATGTTCGAGGTCTCCGGCTATGGATTATCCGCATT
CCCGAAAGTTGAAGCCTATTATAGCCGCATCAAGCAGCTTCCTCACTGGGACGAATGCAACGCGAAAGGAGTCGAAGGAT
TCAAACAGTTCTTTACTAGCAAGACGGCTGCTTAGGACGTATCTGGAGTCGCACACGCACACGAGCCCTCACGAATAAAT
TGCGAAACTCAAACAGACGGAGCGAGCGAGCGAACGAACGAACGAAGTCGGCATGATGAAGCCCACCGAAAAATTCGAAT
GATTCTCTATTCCTCCGATCGGATACTTTTTCATAGACGATTTGGCTGAGCATCAATGATGATCCAATTTTATTACGACA
CTTATCGGAAATAAATCATGGTTGTTCCTGAAATGGAG
>Cluster-14096.26672
GAAGAATCCGAGAAAACAGCCACGTTTCGGACTGAAGGCTCGGAATGTGTATGAATACGCGGATAATACAGCTCCGAAAA
TCAAAGACCTTTGTTCAAATCCACTCCACCCCGCTCGAAACCCTTCCACGCTTTCTCCGTGTAGTGCCTCTGTTGACGCG
CTGTGTTCACTAGCTGCCAAGCTGCTGTGTGGCTTCACTCCTGCCGGCTCCATCGTATCAGGTTTCTAAAATGTCTGCTC
CTGACGACTCGATTGCCCAGTTCGGGTATTGGAACATTCGTGGACTCGGACAAGTGATTCGACTGGTTTTGAATCATTGC
GGGGTGCAATATGACGAGCGTAGCTACGACTTCGGAGAGAACAACGACACCCGAGAGAACTGGCTCAAGGAGAAGTTCAC
TCTCGGTTTGGACTTCCCGAACCTCCCTTACCTCAAATTGGGTGAAGTGAAGCTCACACAGTCGTTGGCTATCCTGCGAT
ACCTTGCGAGGAGAGGCGGGCTCTTCCCTCAAACCGAAGAGGGCCAGCAGAGAGTGGATGTCGCGGAGCAGCAGGTGTAT
GACATCATCTGGGATTGCGTCCGGCTGTGCTACGGGGAATCTTATGATGACAAGAAAAAGGAAGAATATGTCAAGCAGTT
CCAAGAGCTGAGGTGCGAACAGCTGGAGAAGTTCCTGGGCGACCGTAATTACATTGCGGGTGAACAACTCACCTATGTCG
ACTTCTTGCTCTGGGAGATGCTCGACCAGCATCGTACTTTGTGGCCCGAGTACGAGAGGATGTATTCAAAGCACCCAAAA
CTCGAAGCGTACCTGAAACGCATCGAGGAGCTTCCAAAGATGGCCAAGTTCCTGGAGAGTGAAAAGTGCATCAAGTGGCC
TGTATGGAGTGAGAGGTCCCTCCACGGCGGTCCAAAGATGCCGGCTCCGAAAGCACCTGTCAAATACTGAATGAGCTAGA
AGCATGAAAGCGGCGAGCAATTGATTCGGACATATGAGACGAGGAATAAAAGGCATGATCTCGCAAGGAACAGGCTGTGT
TGAGTTCGCGTTTCATCGCAATTTTCGTCCCCCATAGTTTACGATTGCTTGCTTAACGGTGCTCGCATATACACGTCCTG
TATCCACCGATTGGCATGCATACAGTTCACAGCTGCCATTTGGATAGTTATTC
>Cluster-14096.27038
TCGTCATCGCAGGTGAAACTGAGCGGAAATTTATTCTTTGTTGTATCCCCAGTTGAGAGCGATTGGGCCTAGGACCGGCC
ACACCATACGTTCGGGTGAAGCAAGGAACTTTTTCATTGCGGGTAGACTCTCAATGCGGTCGACGTAGGATACCAGATTC
GGGTATTTCGCCAAGGCATCTGGATTGATCATCTTCATGACGTCAAGAACTTCGTAAAGGATGAAGTCGTTGTACGATAT
GTTATCGCCGAGCAGGAAGAATTTGTCCTTGAGCAAAGCTGCTGTCGACTCCAATTGTCTGGGAATCGATGCAGGATAGC
CTTCCGGGAACTTGAAGTCAATGAGTTTGCTCCCGATCCCATACTGCAGGTAGCCCCAGCTGCAAAAGAGGAGACATGAG
CGTGCTCCAATAGCCGTGATATCTCGGAATCGATGAATTATTTTTTTCTGCTCCCTTTTCTTCATCACATGCAATGCGTT
TTCTGAAAATGTGGACGAGATGGCGAATTGAAGTATGAGTCGAGTCTCGGATGAGTTCCAGAACCTACCGGAGATCGTTA
ACATGATCTTGGATCATTTCGAGTCTAGCGTGCTCCTCCGCCGGGGCGCCGTCAGCGATACCCAGGAGGCCGGCTTTCCT
TGCGAGATATTTTATGATCGCCGCCGACTGAGTTATGCGCACGTCCCCATCGATGAGGTAGGGAAGATTCGGGAGTTCGA
AGCCGAGAGTGTTTTTGATTTCAAACCAACGATTCATGAATTCTGGTTTCGTGTTCC
>Cluster-14096.27508
GAGAGCGACCGGAAAAGTCAATAATGCTCTCGGAGGACCGGTGATCTTGGAAAATTTTGAATGGATTACTCTCTTGCTTC
TGACATCTGACACCGATTCTTATACTTGGTCGTCTATTGTCAACAACCATCTTCAGGAAACATTGCATCAAATATCAGTT
TGTGCATGACATGTTCTGAGGAGGACAAACAAGTTGGTTCCTCCATAATCCAGTTTTACTCAGCGAGATCCGTTCAGACT
CAGAGTGCATCGAAGAAGCAAACATGACTGGGCAGCGGCTTGTGGTAGAATTGTTCTATGATGTAGTTTCCCCATATACG
TACTTTGCATTTGAAGCCCTGTGTCGGTACCGCCAGCCATGGAACATGGAGCTCAAGCTGAGACCCATGCTACTCAGCGC
GCTCATGAGAGAAGCCGGAACTCGGAGTCCCGCCTTGGTGCTCAACAAGGGCATTTACTGTGCGAAGGATCTATACCGCC
TGTCGAAATACTACAGTCTGCCTTTTGGGCTGCACCGAGACTACGTGCAATGGGTTCTGTCGAGGAACACGCTACATGCT
CAGCGATTTCTGTGTGCTATAGACCTTTATCACCCGGAGTACCTTGAGGCAGTTTCACGGAACTTCTTTCGACGTTTTTT
CGGCCAGCAGAAAGAGATCATGTCTCTCGAGTGCATACCGAAGGTGGCGATGGCGGCCAAGCTACCGCCGGATGTTCTGG
ATCAGTGCTTACAAGCCATCAACAGCGAGCCGGTGAAGATGTTGCTGAGGAAGAACACAGACGAGGCTGCCGGTTTGGAC
GCTTTTGGCTCGCCAACCATCGTAGCTACGATCAACGGGAGGAGAGAAATGTATTTCGGACAGGATAGACTTCTGCTACT
CGCTCATGACGCTGGGAAGCCATGGCTCGGTCCTCAACCGCAGTCTCTATCGAGACTGTGACTCAAATGGGCACTCCTCA
CAGGGAATATTGAGATGTACGATTCTGACGCATGCGCGAGAGTCCGCGAATTGATTCTCATTTTCCGAATCCGAAAAGCC
CGAACCAGACCGAGGATAATAGAGAACTCATTGTGACGGAGAGACACTTTTCTTAGCGAGGAGTTCAAAATCAACGGCCA
ATGCGTTGGAAGGGAGCCCAGCTGATTGGCTCTGACACGTGACGTTCTGGTATCGCTTTCCGCATGAGTTGCATAGTTGT
CTGTTCGTGCTTGTTGAATCCCATCGGCTAATCCCCGTCTTCGGTAATCTCCGCGAGATCGACGTTTTAAGCGAATATTC
GGAAACGCTGCTCGAGTCATTCACGATGTTCGAGAAACGCGTTAATTCAATTCTCACAGTATAGTTGCTGCTAGGGAATG
AAATATTGGAACGGAGAAACGGCGTTCTTATGGAACGAAGGAACGTATGCTATAGTGTACCGTTCCAATGGAACGGGTAA
CGCTATGGGAATAAGTCATTTAGGGGTCCCGCGCCCCACGAACCTTATTTTTCGTTGCCCCTGATTGAAGTTTTCCTTCT
CCGATCCGTCCAACGCCGAAATTTGAGAATGAAACAATTCGATCTAAAAACCGTTAATGGTCAGCTCTCTATATTTGGAG
CGAAATCGTTGCCACGCGAGAAATATGCGTGGTAACCATTTTTCCCGTTGTAACATCGTGCTTGAGGAATAGTTCCTGAA
CGCGGGACTTCAGGGTGGCTCGAGAATTCGGAATCACCCCGTTCTCAGTAAAAAAGTTTTAGGCGGATGCTTTGCCGGTC
GTTCGTCATTCTGGTCGCATAAAAGATACACTGTATAGTACGCGTCTACTGGAATGTTTGCACCTTATAAAAAGCCACCG
GTTCTGCGTATTAGGGTGGGAGTCGATTTACAAAATAGAATCCTCTTAACGAACAACAATAAATGCAAGCTCTGCGTGTC
CAAGATTCGTGATGAGGACATACAGTCAAATAGGTGAACTTCAGTGTGTGCTACAACACTCAGGTGTTCGGGTTTTCTAG
ACGCTACGGACACAATAACATCCGAACTTCATTCATGATTCATGATGGC
>Cluster-14096.27548
CCCTGTCAATCGTTGGCTTGTTTGCCGGTGTGGTAGTTCTGCAACTCCTGTGAAGCGAACATGAAGCTCGGATATTGGGA
CATTCGTGGACTGGCTCAGCCCATCCGCTACTTGCTGGCGTACAAGGAGGTGGACTTCGAGGACAAGTTGTACAGCTGTG
GACCACCACCCGATTTCGACCGTGGACAGTGGCTGAACGAGAAGTTCACCCTCGGCCTTGATTTTCCCAACTTACCGTAC
CTCATCGACGGTGATGTGAAACTTACTCAGAGCACGGCCATCATCCGTTACTTGGCTCGCAAGTACGATCTCGACGGTAA
AACGTGCGAGGAGAAGCGCCGAGCCGATGTCATCGAGCAGCAACTCAGCGATGTCAAAAGAACGTGGGTCATGCTGTGCT
ACAACCCGAAGTTCGCCGAGCAGCGCGACGCATTCGAAGCAAACTTGCCCGAAACTCTGAAGTCACTCAGTAACTTCCTC
GGAGATCGTCAATACTTCGCCGGAGACCGTCTCACCTACGTGGACTTCCTCGCCTACGAATACTTGGCTCAACTGCTCAT
CTTCAGCAAGAAAAGCTTCGCCGACCTCAAGAACCTGACGGACTTTGTAGACCGCATCGAAGCACTCCCGACACTCAAGA
CCTACCTTGCGAGTAGCGCGTGTATCAAGTGGCCGTTCAACGGTGACATGGCAAGTTACGGTTCTCGACTCACCGAGAAA
CCTTTCTAAGCCTGACCAGCGCCAATTACCGAACTTTCGACGAAATAAACGAGTTACACTTCCCGAACCGAAA
>Cluster-14096.28962
CTTACCATTAGAATTGAGAGAGGGGCGCCGCGCTTGACACGGTTCGCTAACACTGCTGCGAAACCTGACGACAAAGGTGG
ATAAACAGCTGAAAAACGTTTCAGTTGAAGACGTCCTTCTTGAAATTTCTAAATCAACAAAATGCCGGTAACTGCCAAGG
CCTTCGCAGCTGGGTCCGTAGAACCTCCGCGGTCGCCGGGAGTTCTTCGAATATATTCGATGCGATTCTGTCCGTTCGCA
ATGCGTTCCCTGCTCGTTCTAATCGCAAAAGCCATCCCACATGAGATCGTAAACATCAACTTGGTGAGCAAGCCGGAATG
GTACCTCAAGAAGTACGCGCCGGGGAAAGTACCACTCCTGGAATCGGATAATGTTCTGCTCCCGGAGAGCTTGATAGTTT
CCGAGTATCTGGAGGAGGCTTATCCAGGTCGTAAGCTTCTGCCTCAGGATCCCTACAAGAAAGCCCAGGATAAACTCCTC
CTGGATTCGTTCGCTTACTCACCCGTTTTCAAAGCGTTCAGTCCAACTGAGCACGTGGAGGGTTTCGCACAATTCTGGAA
GAACGCCGAAATCATCGATAATGAACTTAGGCTCCGGAAGACCAAATTCCTCGGAGGCGAACAACCCGGCTTCCTGGACC
TGATGATCTGGCCCTTCTTCCAAATCGGAGTCAATGCACCGAAGTTCCGGCCGGAACTTACGGTACCGCGAGAATCGATG
CCCCTCCTGTCAGCGTGGACCGACGCCATGCTGGAAACTCGCGAAGTCAAGGAGCTCGTTGACCAGGATCAGCTGGTCCA
ATACGCGAAGAGTCGCCTGGAAGGAACAAATGACTACGACGTTGGCTTGTGATTACCGGAACGGGCGGGCAAGCATCGTA
TGATCTGATGTCAAACGTGATCGATGAATGAATTTTATTTTCTGACGTGAA
>Cluster-14096.31457
AAATATGATGGGCGTTTATTATGAAGATTACAAATGGTCCCATAAAGTGTCCTTCCTTGAGGTCAATTTCAGTGAAAATG
AGAACTAGTGCTTGGACTGAACGAGGGGGCCAAGCCAAGGCTTGCCAGCGTCGTGAGCTAGGAGATACAGTCTATCCTGT
CCAAAATACATTTCCTTCTTGCCAGCTATATGAGCCACGTAGGTGGGAGCTCCGAAAGCATTCAGGTCGATGGCTTCGTT
GGTGTTGTTTTTCAGCAAGTCTTTCACGTCGTCGGATTCAATCGCTTTCAGGCACTTGTCGATCAAATCTTGAGGCACAT
TCGCTGCCTTCGCTACCTCGGGGATACATTCAAGCGACATAATTTCTTTGTTCTGGCCGAACAACCTCTGATAGAACGCC
CTCGAGGTCTCTTCAACGTGCTCCGGGCCATGAATTTGCAGCGCACACAAAAATCTCTGTGCACTGAGCGTTGTTCTCGT
CAGAATCCATTCCATAAACTCCTCGGGTATCTTGAAAGGCACCCCGTAGTACTTGGAGAGACGATCCAGATCCTTCACCA
TGTAGCGAGCTCGATTCGGCACCATTCCCGGGGGTTTATTGTTGGCCGCTTTCATGATCGCGCCGAGATGGAAAGGCTTC
AGTCTGAGATCCATGTCCCATGGTTGTCTGTAGCGAGTTAGCGCCTCGAAACAGAAATATGAGTAGGGAGAAACAACATC
GTAATAGAGTTCGACGACCAAACGTTTAGCAGCCATTGCGTTCGTGAATGAACGAGCTGGGATTTGGGAGAGGAGACGTT
GTAATCAACGTAATCAGATGTTGAGTCTGTCTGTTGTCGTCGTCGTCGTCGTCGCTGTTGTCGATGTTTTCGCCAGCGAC
TGTCTGTAAACAGTGAGTCTAGCGTTTTGTCGATGATGGGTGAGCGTTGTCTCTATTTTCGCGCATTCACCCTATTGGCG
AGCCACTCTTCCCGTCTAGATGAGAAAGAATGCGGAGAGTGTAGGACTTTCGCTGATCTTCAAGTCTCTCTGTTGACGCC
GGGCCGCTGTTTCAGCTGCGCCACGACGACCGACCGTCGCTGACCACCGCGAAGGCAAGGAGGTAAGAGGAAAACATTGA
CGTCGACGTTGGTAGCGGCGACCACAAACTTTGACATCGGTCACAACAACAGACGACGCTCCAAGTTTCAAAATCTGGCG
CTCAGAAACAGTGTGGAGAGTGGCAATGTGGGAGAGACGTTATGCGCAGTCGAGTAACCAATGGTAAGGCTTGCCAGCGC
TACCCGAGGCACCGATGGCGCCCTCCATCGGGTCTGTGATGTTTCATATCTTCTCTCAGCTTCTCCCCTGTTCTGTCTAT
TGGTCGTGGTGGTTGGTGTGTGTAAGCTCGCTCGCTCGATCGTTCGTTCGTTCGTTCGTCGCTGGTTCGTTCGTTCGTTC
ATTGAATCTCGTTGCTTGATCGCAGCTGCTGAGGTAGAAAACTCAGCAAGAGCAGCCGCCGCAGCAGCTGGGAGAATCGA
ATAGCTTGCTCTCGTATCGACTTCACCACGTTGCAACGCAGCAGAAGAACAACGTCAGGCGTAGTTACTCAACTTGTTCA
TCAACGACGTCGAAGACGACGACAGAGGAGGTAGAGAGAGAGCGAGAGTGGAATTTTTGACAGCCGGAGCAGCCCCCTCC
GACCGGATCAGTTGGAAACACTATTCGAAAACAACGCAACTGGACGTAAAACCGTGGTGCCTAGCTACCGTTCTCGGCCA
GCCCTCCATCAATCATTCGATTAATCAGGTATCAATCAACTGAGTCTGAGGAAAGGGTCGAAAAAGACCGCGTCAGATCG
AAGCTCCAAACGATCGTAATTGTGAGTGACTGAGGCTCCTCAGTTCACTTCATTGTGTTACAACCGCGGCTATCTCGAAG
GAGCAGGAGACGACGAGAACGACGACCTTAACGACGACTCCGTAGGATCCACTAGAGATCTGCCCACCTCGAATCGGGGC
TCGCTCACTCTCCCACTCATTTGTTCACCGACAGCCAATCTACGACGGAAGTTACACTTACCTATTCACTTTCTGAGAGA
TCGAGCATTAGCTGTTAATTTCACACCGCCAGCTAAAGCAGCCTGGACGCAAGTAAGCAAGCAAGCAGCCTGTTGCCAGA
TAGCCACACACCGCCGACCACATTCTGTCTCTCGCTAGTGTTGCGCTAATCCTAGCTCCATTTGAGATCGCAGTTGACGT
TGTTGATGTTCCCGACTCGGATAAAGTGAGTGAATCTCGTGCAACAGCTTCCCACCGGTTGCAGCGCGGACGTACTGACC
GACCGACTGGCTGACTTACTAGCTCAACGTAAACAGCGTGAAAGCCTCTAGTAACGACTTAGCCCGTCGAATAATCGGCA
TCAGCAACAGTTGTACGGCGCAGAATTCTCTGGAAAACGAGTGCGCGGCGACGATTTCCGTAGAAAAAAATTCACTCGAT
CCACTCCCGCGCATTCACTGACTCGCTAGTGTCTGTGTATCTCAGCCAATCAGTCAACCCGCAGTCGAATCAACAGCAAC
AGCCAACCGAGCAACAATCCGGAGACAGACCGACGGCGACGACGACCTAAGGAGAAAAATTTCGAAAAAAAAAACTCGGC
AACCAGTCAACCAGAGTTAGACGACAAGCTTCCTCATAGCTGTTTAGCGGCCGGAGGAAACGATAAACGGCACCGACAGG
ACGCTGACAAAGGAGAGCGAAGAGAAAGCGAGCAAGCAAGCAAACGCAGGCAAGCAGTAAGGCAAGAGTTTAGAAAATGG
ATTTCATTTCGAACGTTTGGAATAAGGCCGCCTCCGCCATCGTCCCCGAGAACAGCGACGGATCTCCGAAGGATCCGACG
GCTCAGCCCGAGGCTGCCGCAACCGATCCGGCACCGGGTGACGTCGGAAATGGGGGCGACAGCGGAGCCGCGCCAGCAGC
TACCGTAGACGCGGCAGACGCCACGAAGGACGAGGCATGTGGCTCCCGCAAGGGATCCTCGGCCGCTTCCGAAACCAAGG
GAGAGGCCAGGGAGGATGGAGTCACGAGCCAAGTGCTGCACAACGTGGAGAACGTCTCCCACAAGGCCATGGAAGGGGCC
AAGACGTTTGGAAGCTTCCTCTTCTCTGTCGCCAACAAGGCCGGAAAAACTGTCACCGAAACGGCAACCAAGATCAAGAC
CACAGTGGAAGAGAACAGCATCCTAGCGGACTTCAACCACGAGCAGGCATCGTTCCTGGCCTCGCTAACGAAGAACTCTT
CAGGAAGCCTTCCTTGGACAGGATGCGAAAACCCAGACGAAGTTAAAAAGCAAATCCTTTCGTTGTCAGAAGATAAACGC
ACTTTTGTTAGGAACCCGCCTAATGGCGTTCAATTCGAATTCGATTTTGAGGGCCACTTCGCTCCGATCGCTATGGCAAT
GCTTAAAGAAGATCCACGACTTGAAAAAATGAGATTCGATCTCGTGCCTAAGCTTATCAACGAACAGGATTTTTGGCGCA
ATTACTTCTATCGCGTTTCTCTCGTGAAACAATCCACTCAGTTGAACTCGTTGGCGAAGGCCGGCGATGGGGGCAGTACC
GATACTTCTACGGCTTCGGGGCCGCAGACCCCCTCCGACGATGGCAAGGATGATGATGGCCAGGATAGTGGAATCCCGTC
TGATTTCGTCTCGGATTCATGCGAAGGAAAGGTGAATGCCGAAGACCTTGCAAAAGGCATGCAGCAGCTTGGCGTCGGCA
GCGTTTCAGCAAAAACCGACGCCGATCTCGAGCAGGAGATCGAAAAGGAGTTGGATGGCTATGAGGTCGTAAGCTCAGAA
GGAGCTGCAGGAACCGGAGCGGACGACGAGGATCTTGAGGATGAAATTCAAAAACTATTGTCTGCTACCAGAAAGTGAAT
CTGATACCGATTTGGAGCAGCAGGCGAGCTATGGAAAAAATGAGAGAGAAAGGAAGAGAAAATCATATTTGGTCAGCGTA
GGGATTTAGTGAGCTGTGCAGAGAAACGAAGCTGAGAGCGGGTTTCGATTAGCTTTCCATGAGTCCAATGGAGCGTAGAG
TTAGTGCTCGTACATACGGTCGACCGCGTTGGTGAAGAGGGCTACGATTTTCAGCCGTGATTCAATTTTTCGTTCCCGTT
TACACATCGATACGTTCCACCTTATCGCGTGCCCTCTGCGGCTACCAGGGAAGCTGACGGATCCTGTTATGGATCGAGAC
AGTGGACGGAGGCCTGAATTCAAGGCCTCAGCATTGACTACAGACACCGTCGCGTCGTCAGGCCGCAACGGCGGTCAGGG
TGTCGTCCTTTCGAGAGCCTTTGACGTCCTAGACTCTTTCCTTCGTCCGTTCTTGTGAGCACTTGAACAAGTTGTGAAAG
TTTTCGAGCATCGGCGGAGTTATTTTCTCTTTTGTTTCGGTGTCTTTCTCCGCCTTCTAGAAAACGAAGATTCCAATGTA
TCGCCCTATTCACAAACTTGATCGACCTCCTCAGTTGATTTTTCGCTATGCATTCCAATCGAGCAGCGTTCAAGGAATTC
GGCGATGATCAAGAAGAGCTGTGAGAGAACCGACTCAATGCTTGAGCCCTAAAAGGGAGAACTGGTGCCTGTGTGAGCAC
ATCGGTGAGCTCTGTTAAAAATCCTTGGGACGGAAAATCGCAGCACGCAGTCGCTTTAGAGGCACCTGCCTGGAGCTCAG
CTGCTGTTTTCGCGAAGGCAAAAGAAGTGGTTCTCTTTATACTGTGTACACCACCACCATTGTCTCCTATCATCATGGCA
AGAAATCCCATGGTTCCCAAGAAAGATTGTATCGATGATGATGATGATGATGATTATGATCCGTAGCTCCCTAAGCTCTT
TTTAGATCCACCTCAAGGCAATCCCTTCATATGTGATTTTTAGATTAGATTCCGAGACCCGCATCTACGCATCAATGGTA
GAGCGCTTTCGTCTTCGACAGGTCGACTCTCGCAGTAGCCTCGTCCAACAATACTAAAATAGCCAAGTGCTAACGTCTCG
TAGAGCGCGCTTGCAATTCACGGATCCGACCGACCGACCGGCCAGCCGACTGACACACGGCGGACATGAGAAAATCTACC
TCCTGTTTTGCTGTACTATCGACTTGTTGCCTGATTGATAGATTCGAGGAACCTTCAGATTTTCAAAGTTCTTGCCTTAA
TGTGAGACGGAGAAAATTGATGAAATCAGTCCAAAATGAGACCGAGAGAGTGGAACGCGATCGTCGAAACTTCAAATTTC
AGTCTCTTTGAGTCCTAACGCATTCGAGACGCTAGTGCTGATGATGAACGTTAGCATCATGAAATCTAACTGTTATGTTG
TATATAGATTAGACTATTTATATCATCCACTAGTTGGACAAAACATACCGAACGGGAGTTTTACAGCCAATCTGTTATGT
AAAAAATTG
>Cluster-14096.32345
CTCACTCAGATCCGTTCCAAAATTGTTCAGCTAAGTGAGTTGTTGAATCCTGACGTCAAATGTCATTTCCATTCACTTGG
ACGGAGACAATCCCGATGCAACCATTGAGATTGCTCAGGGTACTCAACCTATACAACGGTTGACAGTTACGGAGAATCTT
CAACGACTTCCATTGAGGCAGAAGCTTTTCCGCTCCTCGAAGACGGAGACACATTCCATATTTTTGCAATGAGATCGTGA
GTGATAGTCCGTCAGACGAGGAATGGAGGTTCATACATGGCTGACGGACACTTCTTCCCTCGGTGAGATGAGTCGAATAT
TCGCCGCCGCCGCCGTCGCCTTTAGTGTGCAAGCTTTTTCCCTCTTTCGACACACTCTTTTCCGGGCCGCCAGGAAAGAA
ACTCGGTCCGCGTCATCAGCACCACCCACCCTTTGAGTGAGCCAGCCGGCCGGCGGCCCGACCGGCCAGTGAGGCAACCG
ACCGGTAGGCAAGCAGGCAGTCAGGGAAACCCACCGACTGACCGGCGAGATTTTGAGCATTGGCATCTCTAGGGTCTGGA
CCAGTCTTTAGCCGTTCGTCCGTCGGTTCGACCATCCTTCCTTCCCTTCGTAGGCTCGCCATTGCTCGCTCGCTCAATCG
TTCGTTCGTTCGTTCGTTTATCCCAAGAGTTTCGTTCTTGTTGCTCAGCGCTCGAGCCGGTAGACAGCTATTGAACTCCT
CGAACAAGCCTTTGAAGTTTGAAGTCGCTTATTGAATCTTTGCTCATAGAATCGACCGCCCAGTTTTTCGGTGGAGTTAC
AATCAAAGTGCGTTACTTAGCTGATTGAACGTCATGGGAGTCGTCCTCTACTTCCATGGATGGTTCCCGCCGTCAAGAGC
TGTCTACTGGCTCATGACCTGGGCCGGCGTACCGTTCGAGACCAAAGTGATGAGTGGCCGTGGGGAGACCAGCAAGGATT
ATTTCCACAAGATCAACCCTCAACACACAATCCCGACAATAGTCGACGGAGATTTCAATCTAGCAGAGTCTCGGGCCATC
TGCACTTACCTCATCAACAAGTACGCTCCAGGACACGCTCTGTACCCGACCTGCCCACAGAAGAGAGCTCTCATTGACAG
GTACTTGTACTTTGACATCGGAACCCTCTACAAGGCTATCGGAGAGTATTTCTACCCCAAAATCCTTCACGGAAAGGAAT
ACGACACCGAGAAGGAGCAGAAACTCAAGGAGGTCCTCGGCTTCCTCGAGACTTTCCTTGGCGACCAGGACTTCCTCGTT
GGCAAGGAAGCTTCGGTAGCCGACATTTGCATCGGCGCAAGCTTGAGCATGTTCGAGGTCTCCGGCTATGGATTATCCGC
ATTCCCGAAAGTTGAAGCCTATTATAGCCGCATCAAGCAGCTTCCTCACTGGGACGAATGCAACGCGAAAGGAGTCGAAG
GATTCAAACAGTTCTTTACTAGCAAGACGGCTGCTTAGGACGTATCTGGAGTCGCACACGCACACGAGCCCTCACGAATA
AATTGCGAAACTCAAACAGACGGAGCGAGCGAGCGAACGAACGAACGAAGTCGGCATGATGAAGCCCACCGAAAAATTCG
AATGATTCTCTATTCCTCCGATCGGATACTTTTTCATAGACGATTTGGCTGAGCATCAATGATGATCCAATTTTATTACG
ACACTTATCGGAAATAAATCATGGTTGTTCCTGAAATGGAG
>Cluster-14096.33358
TGGAGGGTAGGGCAAGGCGTTTCGTTTTCGATTGGCTCAATTCGAACGCCCGCTTGTTCCCTCAAAACTTTTATTTTGAT
GAGATAGCCTCATCCGATGTAATGCAATGTCTACAGGGAATGTAGCGTACCGGCGAGAACACCCTGGAGTGTTCCGACTC
ACCCCGCGACTGCGTGGCTACTCAAGAGTTGTCCCTTAGCGGCCCATATACAGCCCGAATATCGGGTTTTTGCACGACTC
CTTTCGGGATTTCCTCTTGCGATACAATTCAGGAAGACGGGAACAGAAAAGCGTCAAAACAGGAAGATAACAAACTCGAT
TGAACAATGATTCTTTAAACTGAACACTGTGGGAAACAGGAGTAAGAGACCTCGCGAAACAAAAAGGGGGGCGTGACGAT
CGGACTCGGACAGATCGATGACGAAAATGAATGCCTGACTCGTGGATCGTCTTTATAGTTTACACTCAATGCGACTCTCG
ATCCATCATCGTTTTGTGGGAAATGAGTTCGGAGGAACTAAGAGAAATGGTTTCTACTTATTTCCAGATCAACCCTCAAC
ACACAATCCCGACAATAGTCGACGGAGATTTCAATCTAGCAGAGTCTCGGGCCATCTGCACTTACCTCATCAACAAGTAC
GCTCCAGGACACGCTCTGTACCCGACCTGCCCACAGAAGAGAGCTCTCATTGACAGGTACTTGTACTTTGACATCGGAAC
CCTCTACAAGGCTATCGGAGAGTATTTCTACCCCAAAATCCTTCACGGAAAGGAATACGACACCGAGAAGGAGCAGAAAC
TCAAGGAGGTCCTCGGCTTCCTCGAGACTTTCCTTGGCGACCAGGACTTCCTCGTTGGCAAGGAAGCTTCGGTAGCCGAC
ATTTGCATCGGCGCAAGCTTGAGCATGTTCGAGGTCTCCGGCTATGGATTATCCGCATTCCCGAAAGTTGAAGCCTATTA
TAGCCGCATCAAGCAGCTTCCTCACTGGGACGAATGCAACGCGAAAGGAGTCGAAGGATTCAAACAGTTCTTTACTAGCA
AGACGGCTGCTTAGGACGTATCTGGAGTCGCACACGCACACGAGCCCTCACGAATAAATTGCGAAACTCAAACAGACGGA
GCGAGCGAGCGAACGAACGAACGAAGTCGGCATGATGAAGCCCACCGAAAAATTCGAATGATTCTCTATTCCTCCGATCG
GATACTTTTTCATAGACGATTTGGCTGAGCATCAATGATGATCCAATTTTATTACGACACTTATCGGAAATAAATCATGG
TTGTTCCTGAAATGGAG
>Cluster-14096.36333
TAAGCTTGTAACGATGGTCATCGATTTCTATCAGAAAGAGGCCAGTCCTCCGGTTCGTGCTGTGGCCTTGGTTGCTGCAT
CTCTCGATGTACCCCTGAACCCGAAATCCGTCGATATTCTGGAGAAGAAGGAACATCTAGAAGATTGGTATATCAAGTTG
AACCCCCAGCATACGATTCCGACGATTGTCGATGGCGACTTCGTTTTGGCCGAATCGAGAGCCATCATGTGCTATTTGGC
CAACAAGTACGCTCCAGATAGTCCCCTGTACCCCAAATGCCCACAAAAACGCGCCCTTGTGGACCGGTACCTCTACTTTG
ATATCGGAACCCTTTTCAAGTCTTTTGCCGATTATTTCTACCCGAGACTCCTGCGCGGCGCCGAATACGACGCCGAAAAG
GAGGCCAAAGTTAAGGACTCTCTTGGCTTCTTGGAAGCATTCCTGGGAGACAACGATTATCTTGTGGACAACGCCCTGAC
GATTGCAGACTTGGCTATAGCCACGTCACTCACTCTGCCAGACGTAAGTTCGCGGAGTTTGATCTTCCTTCGCAACATTT
GGCTGAGACGAGAGGTATCGGCCCCACTATCAGAAATTCTATCTCTTCCAGTCGATGGACTACTCCCTCTCGGCTTTCCC
TAAGGTTGAGGCCTACTACAAGCGCCTGCAGAAAGCGCCGAAATGGGATGAAATCAACGGCCTCGGAATCGAAATCATCC
GCGGTTTCATGAAGATGAGAGCCCAATGAACAGGTCTGCGCCACATTGAGCCCGTCACACGGTACCACGAATGAAGCATG
TTCCCGTAATCGGATCGTTATGATCTCTGCTGTTTTGGAGTGTTAGTATGTGGCTGAGCAAGAGTTCCGTTGTCTTCTCC
TGTCGAGGGAGACCAAACTAACGGCTCTTCCTGGATGGGTGAAGGCAGCAGTTCTGTGTGCGTCGTCAGAATCGGATTGA
ACGACTAGTTTCCCGACCCACAAATTTGGTCTTTGCCGAGAAATATCCGAGAAGACGAATAAATCAAGAATTTTCAAAAT
TATCCTGCT
>Cluster-14096.44450
TCCAGTAAAACAACTCATTTATTTTGCTTCTCCGCGTTCAGTTCGAAAATTGTGCATTTTTGAACTTGCCTCTCCGAGTT
CCGATCTTGGGAGCTGTTACTCTGGGCGGGCGGGTGGAAGCTAAGCTGAACGATGATTTGAAGACTGGCACAAGGATCAG
GATGTCACCTCAGAACAATCCCTCGTTGAAAAGATATTCCTTATCCATTATGACACCCTTGTTGAAAGCGACGAGATCAA
AATAGTCGACATAGTTTCCGCAATCAGAGGCCCCCATCGCATCGATGTAATCGCTCAGCTTTGGATGTGTGCCCATGTCC
ACAGGTTTGATTAGAGACGGAAGAACGTCGCAGAGAGATTGAGCTTCATTTAACAACGGATATATACAGAAATCAGCGAT
ACCTGCGGTGCAGATTGCGTTTGAGTGATTGACCAGAAACTTATTGTCATACCGATATACTGCAGATGGAAGCTTGTTCA
ATTCAGGAAGCATCTAATATAAATGAATCGGTTCCGGGGATCATGATTTTAGTCGAGGTGCACGCGGAAAGAATCACTTT
CAAAGCATCGATGAGCGATACATGAGATGGGAACGCACTTGGTTTCTCGTTTCTGAAAAGGAACTTGGTGCCTTTCGCCT
TGAGATGAGCTTCGAGTTCATTCATGTTTGAGTGATACACATCCGACAGACCAGTAGAGAGGTCGTTCTGAATTTTGCCC
GTGATCACATCTTCGGTGGACTTGAAGAGCTTGGCTTGGGCTTTTTCAATCAAGGCCAACTCTTCGACCTTGTTGGCGAA
GAGGCTCTCCCCGCTGAGGCCTTCGATGTGTTCGAGAATGAGCGCTGGGTCGGTTATCACCTTGCCGTCGGGAGCTTCTA
GGACCGGAACAGTCCCGGCAGGGTTGATCTCCATGAACCAATCTGGTTGACGCCGCAGATTGATATTGACGACGTCATGT
GGTATTTTCTTCGCTTGTAAGGCGAGACGACACTTGGCACAGTGGGGACAGAATCTCATGCTGTAGAGACGCAGTTTTCC
AGCCTCTGGGGGCGGTTTCGCCTGACCTGTGCGGATCGAATGATCTGTCTTAAGTGAGGGAGGAAGCTTTTTGCGTGCCT
GAGATTCTTCAGTGATCGTTCCAAGCTGTCGCAAAGACAAGCAGTCGTGGGAAAAGGAGTCAGACTCAGTGCTATTCATA
TCTATTTTTACGATTCTAAACGCTTTGAAGCTGCGACCGACATTTATCCGTGTCACGCCTGAGATGATTCGTCACGGTAT
CTGAATGCTATCTTCCACACGGCCCCTGCAAAAAACACCAACGCACAAAAATCGCATCCTTGACGTGTAGAAGCGAGCCG
AGATGCATGTTATGAAATTCAGATGAACTTGTCCATCAGCTCAACAGTATCTCTTGAGCAGCTGAAACGAAATCTTGTAC
TAGTGGCTTCAGGAGAGCGGACACAGCTCAGAAACGTCGACCGCAGTTCATATATTCTCATGATTTCGCGAAGCGGGTGG
CGAACTGTTTGAAATCGAACGATCGAAGATCTAGGATCCACTGTGATCCCGCGTCTCGGGAACGTGACGAATCACAGTGC
CGCACAGAGATTATGGCTCCTGGCCAGCCTGAATTCCGGACTAATCTGTGGGAAAGCAGGTGATCGCCGCTTCAGCTGTC
GAGAGCCGCACCCACTCTCCGAAACTTCTCTTTCGGAAACAAAGGGTGGTATCATTGTACGCGTCGAAACTGTCACTCCC
ATTGTTGGGTCTCAACATCTAACCTGACAACCATTGACATGGCATTTGTCAGCGGCTCGTGATTTACGGCTCTGGTGAGG
CAAGTGTGTCGACAGCCGACAGAATCTCCCCGTCTTATAACATTGAGAATTGTTGTTTTCCAATATTGCCGAGGCTCCTC
AAAGTAACGTGCCTTTTCCGATGATATCGAAGGTTGCGAGTATGTAGAAAATGGGAAAGCTTCTAGCCAGCCTGAAATTC
TTTTGTTTTTAGCGGGGTGACAGAATGCTCGAAAATATGTCGTTCGCCACGCTCAAAAGTCGGCCCGACCGACCGACCCT
GAGTTTTTATGGAGCTGTTAGACTCTTTGCGCTACCAGAATACACAAAGCTGACGACCATTTTTTGTATGTCGGACTTGA
ACCTCTGGTCAATAAACAACCAGAGTTATGAGGTGAAGAGTCTCTCTGTTTTGGAGAACCGAGTTCCAATGCTCGCCGAA
GGCGACGCTCACTTGGGGAACGTCGTACATTCGGCGGCTCTGAATCGAGGTTAGATTCATTCTATTTCATCAACAGCAGT
CTCACTTCCTTTTAGAATACCCTCGCGCAAAAGGCAAGGCACTCCTAAGAAGTTGCTGCTCTCGCGAAACGTGGACGGAC
TCAAGCGGAATCTGGTCGACGAGATTGACAATCGGAGCAAAATGAAGATCTTTCTGCCGAAGCTCAGGAAGTGCGACATC
TTCGGACTTCAAAGACCAACTTCTTCTGCGAGTCCCTCGAGAGGTGTGCAGTGCCCGATGGAGTCGGTCGGAAAAAATTG
AAAAAAATACAGTTAAGAGGGAATGGCGGCTGACTGTGGAGCGCATCTCAATCATCAGGGCGTCCGAGCGTCCGAGATCG
AGTACTCCCATGATGAGACACCCGATGAGGG
>Cluster-14096.45023
TAGACGCTTAGTCGACGAACGACCTGGGAGGAAGAGCTAATATGACCATCGATCTTTACCAAATGGATATGTCCATCCCA
TGTCGTTCTGTGAGGACAGTCGCTGCGATCATAGGCGTCGACCTGAATCTCAAACTGACTAATCTGTTAGCAGGAGATCA
GATGACTCCCGAGTATGAAAAAATCAATCCGCAACGCACTATCCCCACTCTCGTGGATGGTGACTTGAATTTGACGGAGT
CTCGTGCTGTCTGCACCTATCTCATTAATCAATACGCACCGGGACACAGCCTCTATCCGAGCTGTCCGAAGAAGAGAGCC
CTGATTGACAGGTATTTGTACTTCGACGTTGGTACCCTCTACAAAGCTATCGGCGACTACTTCTATCCAAGGTATCTTGA
AGGGAAACAATTCGACCCGAAACAGGAGGAGAAGCTCAAGGAAGCATTGGGGTTCCTCGAGATTTTCCTCGGGGACCAAG
ATTACCTCCTTGGCAAGGAGATCTCCGTGGCCGACATTTGTATCGCCTCCAGCCTGACCATGCTACAGTCGACCAGATAC
GGCCTCTCGGGATTTCCGAAGTTGGAAGATTATTCCAAGCGCGTCGCTTCGCTTCCTCAATGGAACGAAATTCATCTGGG
AGGCATCAAACAGTTCAGGGAAACGTTTGTCGACAATAAGATCGATTGAGTTTGACACCCGACGGACCATTGCGTCAGAA
CGCAAGGGTTTGTTCTGTTGCTCGGGAAGGACCTGTTAGCAAAAACCGGAATGATATCCCAAACTTTCCCGCTCAAATTC
TAAATGAAGCATATCCAGCTGCTCCGGAAAGAGCATAAGTTCTTAAATGCACGCTATTACTTCGCAAA
>Cluster-14096.46561
TCCAGTAAAACAACTCATTTATTTTGCTTCTCCGCGTTCAGTTCGAAAATTGTGCATTTTTGAACTTGCCTCTCCGAGTT
CCGATCTTGGGAGCTGTTACTCTGGGCGGGCGGGTGGAAGCTAAGCTGAACGATGATTTGAAGACTGGCACAAGGATCAG
GATGTCACCTCAGAACAATCCCTCGTTGAAAAGATATTCCTTATCCATTATGACACCCTTGTTGAAAGCGACGAGATCAA
AATAGTCGACATAGTTTCCGCAATCAGAGGCCCCCATCGCATCGATGTAATCGCTCAGCTTTGGATGTGTGCCCATGTCC
ACAGGTTTGATTAGAGACGGAAGAACGTCGCAGAGAGATTGAGCTTCATTTAACAACGGATATATACAGAAATCAGCGAT
ACTTGGTTTCTCGTTTCTGAAAAGGAACTTGGTGCCTTTCGCCTTGAGATGAGCTTCGAGTTCATTCATGTTTGAGTGAT
ACACATCCGACAGACCAGTAGAGAGGTCGTTCTGAATTTTGCCCGTGATCACATCTTCGGTGGACTTGAAGAGCTGGGGA
AGAATGATAACGCAGATGGCGAAATGAATGAAAGCTTTCTCAAAATGAGGGGCATCCTCGTGAGTCGGAGAGGACAAGTT
CCCACCTTGGCTTGGGCTTTTTCAATCAAGGCCAACTCTTCGACCTTGTTGGCGAAGAGGCTCTCCCCGCTGAGGCCTTC
GATGTGTTCGAGAATGAGCGCTGGGTCGGTTATCACCTTGCCGTCGGGAGCTTCTAGGACCGGAACAGTCCCGGCAGGGT
TGATCTCCATGAACCAATCTGGTTGACGCCGCAGATTGATATTGACGACGTCATGTGGTATTTTCTTCGCTTGTAAGGCG
AGACGACACTTGGCACAGTGGGGACAGAATCTCATGCTGTAGAGACGCAGTTTTCCAGCCTCTGGGGGCGGTTTCGCCTG
ACCTGTGCGGATCGAATGATCTGTCTTAAGTGAGGGAGGAAGCTTTTTGCGTGCCTGAGATTCTTCAGTGATCGTTCCAA
GCTGTCGCAAAGACAAGCAGTCGTGGGAAAAGGAGTCAGACTCAGTGCTATTCATATCTATTTTTACGATTCTAAACGCT
TTGAAGCTGCGACCGACATTTATCCGTGTCACGCCTGAGATGATTCGTCACGGTATCTGAATGCTATCTTCCACACGGCC
CCTGCAAAAAACACCAACGCACAAAAATCGCATCCTTGACGTGTAGAAGCGAGCCGAGATGCATGTTATGAAATTCAGAT
GAACTTGTCCATCAGCTCAACAGTATCTCTTGAGCAGCTGAAACGAAATCTTGTACTAGTGGCTTCAGGAGAGCGGACAC
AGCTCAGAAACGTCGACCGCAGTTCATATATTCTCATGATTTCGCGAAGCGGGTGGCGAACTGTTTGAAATCGAACGATC
GAAGATCTAGGATCCACTGTGATCCCGCGTCTCGGGAACGTGACGAATCACAGTGCCGCACAGAGATTATGGCTCCTGGC
CAGCCTGAATTCCGGACTAATCTGTGGGAAAGCAGGTGATCGCCGCTTCAGCTGTCGAGAGCCGCACCCACTCTCCGAAA
CTTCTCTTTCGGAAACAAAGGGTGGTATCATTGTACGCGTCGAAACTGTCACTCCCATTGTTGGGTCTCAACATCTAACC
TGACAACCATTGACATGGCATTTGTCAGCGGCTCGTGATTTACGGCTCTGGTGAGGCAAGTGTGTCGACAGCCGACAGAA
TCTCCCCGTCTTATAACATTGAGAATTGTTGTTTTCCAATATTGCCGAGGCTCCTCAAAGTAACGTGCCTTTTCCGATGA
TATCGAAGGTTGCGAGTATGTAGAAAATGGGAAAGCTTCTAGCCAGCCTGAAATTCTTTTGTTTTTAGCGGGGTGACAGA
ATGCTCGAAAATATGTCGTTCGCCACGCTCAAAAGTCGGCCCGACCGACCGACCCTGAGTTTTTATGGAGCTGTTAGACT
CTTTGCGCTACCAGAATACACAAAGCTGACGACCATTTTTTGTATGTCGGACTTGAACCTCTGGTCAATAAACAACCAGA
GTTATGAGGTGAAGAGTCTCTCTGTTTTGGAGAACCGAGTTCCAATGCTCGCCGAAGGCGACGCTCACTTGGGGAACGTC
GTACATTCGGCGGCTCTGAATCGAGGTTAGATTCATTCTATTTCATCAACAGCAGTCTCACTTCCTTTTAGAATACCCTC
GCGCAAAAGGCAAGGCACTCCTAAGAAGTTGCTGCTCTCGCGAAACGTGGACGGACTCAAGCGGAATCTGGTCGACGAGA
TTGACAATCGGAGCAAAATGAAGATCTTTCTGCCGAAGCTCAGGAAGTGCGACATCTTCGGACTTCAAAGACCAACTTCT
TCTGCGAGTCCCTCGAGAGGTGTGCAGTGCCCGATGGAGTCGGTCGGAAAAAATTGAAAAAAATACAGTTAAGAGGGAAT
GGCGGCTGACTGTGGAGCGCATCTCAATCATCAGGGCGTCCGAGCGTCCGAGATCGAGTACTCCCATGATGAGACACCCG
ATGAGGG
>Cluster-14096.46562
TCCAGTAAAACAACTCATTTATTTTGCTTCTCCGCGTTCAGTTCGAAAATTGTGCATTTTTGAACTTGCCTCTCCGAGTT
CCGATCTTGGGAGCTGTTACTCTGGGCGGGCGGGTGGAAGCTAAGCTGAACGATGATTTGAAGACTGGCACAAGGATCAG
GATGTCACCTCAGAACAATCCCTCGTTGAAAAGATATTCCTTATCCATTATGACACCCTTGTTGAAAGCGACGAGATCAA
AATAGTCGACATAGTTTCCGCAATCAGAGGCCCCCATCGCATCGATGTAATCGCTCAGCTTTGGATGTGTGCCCATGTCC
ACAGGTTTGATTAGAGACGGAAGAACGTCGCAGAGAGATTGAGCTTCATTTAACAACGGATATATACAGAAATCAGCGAT
ACTTGGTTTCTCGTTTCTGAAAAGGAACTTGGTGCCTTTCGCCTTGAGATGAGCTTCGAGTTCATTCATGTTTGAGTGAT
ACACATCCGACAGACCAGTAGAGAGGTCGTTCTGAATTTTGCCCGTGATCACATCTTCGGTGGACTTGAAGAGCTTGGCT
TGGGCTTTTTCAATCAAGGCCAACTCTTCGACCTTGTTGGCGAAGAGGCTCTCCCCGCTGAGGCCTTCGATGTGTTCGAG
AATGAGCGCTGGGTCGGTTATCACCTTGCCGTCGGGAGCTTCTAGGACCGGAACAGTCCCGGCAGGGTTGATCTCCATGA
ACCAATCTGGTTGACGCCGCAGATTGATATTGACGACGTCATGTGGTATTTTCTTCGCTTGTAAGGCGAGACGACACTTG
GCACAGTGGGGACAGAATCTCATGCTGTAGAGACGCAGTTTTCCAGCCTCTGGGGGCGGTTTCGCCTGACCTGTGCGGAT
CGAATGATCTGTCTTAAGTGAGGGAGGAAGCTTTTTGCGTGCCTGAGATTCTTCAGTGATCGTTCCAAGCTGTCGCAAAG
ACAAGCAGTCGTGGGAAAAGGAGTCAGACTCAGTGCTATTCATATCTATTTTTACGATTCTAAACGCTTTGAAGCTGCGA
CCGACATTTATCCGTGTCACGCCTGAGATGATTCGTCACGGTATCTGAATGCTATCTTCCACACGGCCCCTTTGCAGAAC
GCTTTTTCAGACATAATAATTCAGTGGAAGAGATTCCTCCGGAGCAGAGAAGCCACGCGAGTGCTTTTTCAAAACTGGAA
CGGCACTCGCACGTTGAGATTTTCGTGAGCACGATCTGCTCCGGAGG
>Cluster-14096.51347
TCGGCTAGATCCAACGGCTCTCTGGACAAAACAGGATAGAACCAGGTTGGATCACGATGGAGACTTTGTGTGGCTTGACA
GGGTGAGCGCCGCGCCGACGACAACGGCGGTAACATTTACACGGCGTGGCTCGCGTGCGAGCTTCTATGCCCCCTTTCAT
ATCTGGGCTTCACATGCAGTTTGACTTCGGTAGGACGTTCCTGCCACAATCGAACTCAAATCTGTGCGACAAAGTCCTCC
GCTCGGAGCGTCATCGCTTCTCTCACGGAGTGCGTCCAGCTCGAGAGCTTTTCATGAGAATCTGAGTTCGGCCACCGAGA
GTGAAACTGGGGTGCAGCCCTTCACATCCGCCTCCGGGGGAGGAGAAGTTGTCGGAAATCAAAGGAACACTAAAGGCACC
TGAGATCATTGCCGGCGACCACGACGAGCTCAACGGCAACATCATCAAGGAGAACGCCAACCCAGAACTGAAAGTCACAG
ACAACACGAGCGTGAAATCCGAGAAAATGGCAGTGCTATACCATACCGATGGAAGTGGCCCTTGTAGAGCAGTGAGGATG
CTTGCCAAAGAAATCGGAGTCGAATTAGAACTGAAAGACTTGGATATATTTGCGGGCGACAATATGAAACCTGAGTTTCT
TGAGGTGAACCCACAGCATACTGTACCCACAATTGTTGAAGACGATTTCGTTTTGACGGAAAGTCGAGCCATCATGACAT
ATCTCATGAACAAGCACGCACCCGAGAGTTCTCTCTATCCGCAGGATCCGAGGGAACGCGCACAAGTAGAAAGATATCTC
TACTACGATATGGGAGTTTTGTACAAATCGATCGTCGACCAGTTCCTGGCCCCTCTCTTCGGAAGGCCTTCACCCGAGGA
TGCGGAGGATCGACTCAAAAGTGTACTCGTTTTCCTCGACGAACACGTACTGGGTGACAAGGAGTACATAACAGGTGATA
CCTTCACGATCGCGGACATCAGTATCGGAGCTACGTTGACAGCTTTGGATGCTTTCGAGTTCGGATTCCCTGACGCTCCT
CGCCTGGAAAAATATTATAATGAAAAAATCAAAGCCCTGCCTTATTTTGATGAGATCAATGGACCGGGAATCGAGCTGTT
ACAAAGCATCAAATCGTGGAAGCTCCCGCAGCGTTTGAAACGGACTCCCCGAGCACCTACACCTGACGTGAAGACGACGA
AACTTCACAACGACCGCTGTCGAAGGCACTCAATACTGCTTATTTCCAGGGCTGAGCCAACGCCTGAAGAGGAACCGGAG
GGGGAAGCGGCTGCAGAGGAAGCAGGAGAAGAAAACCCCGACGAAGCCGACGGGGAGACGAAGGAATAGAAATATTGGTG
CAGATTTCTCAAGTTACTGAATGCCATAGATTGCATTGAACAACACAGTCATTGTGACCACTTCTAAGGTGTTATTCGGA
CTTTTTTCCCGGGCATTCAGAGATTGTGAAGAAGAACCCGGTATGATGATTTCGGCGGATCCATCCGCGCATCCGATCTC
TGAATGCCTCTATGAAACAGATTCTAGGCTCAGCTTTGGTTAGATATTTAGGTGCGTTATTGGAAGCAAAACCACGATGT
TTGGGAAGAATAGAATAAACGTCTGCATTTATTGTTCATTACCACGATGAGTGGAAAAACAACTTGCATTTATTTGCCTG
AACGGCGGTTTCGCGATCATCCGAAACGGAGGCCGGCGAGGATCAATGGCGTTCGCAGGTGGGCGAGGGGGGATGAATTC
TTTCTCTGGGTTACATTATCGACGCGACGAATCGAAATCTCGGAAGAATTCCATCGTCTATGGACGCCCCTGTTCCCATT
TCTGCTCGGAATATTGAACTGCGATCTCGCCCGATAGCGCTTCGCCATTCGCACGGGCCGCCACACTTGATTCTAGAGGT
ACACCCGGAACTTCAAGGAAAAGTTCAACTAAAGTTCGGCGCTGAGAAATCAAAGCACTCACGTTCAGCAACCATCATGT
GCAAGAACAATCTCCAGCTCGTGGTATCTTTCCGATCATTAAATTAGAGCTGAGTGGACGACTCTCCGG
>Cluster-14096.51772
TAAAGGTCCTCCTTGATAAGGCGCTAGGAAGCCTGCGCGGATGCAATCGACTACAGCGACATGGATTCCCAACTTAGCTC
TGTCGGTGTCACCACTGGCGGCGGGAAACGAGTCTCATGCGGTACAAGCATCCGGCGGGGCTTCAGACCCCGGCTGGTGC
TTGCCTGGGGCACCGCACGGCTGCCTCGGAAACGCCTCAAAAACGTGCAGCGCTCCTTAACTAAGCGCCGTCATGGATAG
TGCCAAGTATAAACTCGTGGACTACAACGTTCCCACGGCGGGTCGGCTTGCCGCCCTGCTCTTCAACTACAAGAATATCG
ACTTTGAGTACATTCAGGTGGATAAATCCAAAGCTCATGAGCAGGAAACCGCCTCCCCTTTCGGAAGCCTGCCGGTTCTC
TACGTGAACGATGAGATCCTCGCCACGGATTACGCGATCTGCATGTATATTGCTCGGGTGCACGGTCTAGAGGGCAAGGA
CGCCAAGGACGCGGCTCGATGCGCCACCATTGTTACCGGAATCGCCCAATTGTTCGCTACAAAGCTCATGGGCGGGAAGG
ACATCCGCGACAAACTACCCAAGTACCTGAGGAGCTTCGACAAACTTCTCAGGAAAGTCAACACGGGCTACTTTGTTGGA
GAACAGATCACGTGGGCCGATTTGGCTGTGGCGTTCTCCTGTCATCAGATCCAGGCGCGCTCTAACGGAGCCCTCGACCG
GCATCCAAACTTGAACGATCACTACTTGAACATGTATTCCATCCCTGCCGTGAAGAAGTTTCTCGAAGAGACTTGCCCGT
CTGAATAGCAGAAGGATTCGGTTAGGTATCTCCCGCTGAGATACTGTGTCTCGCTGGACCGTCTCGTCGAGTGAGGTTCT
TCTGAAAAAAAAACACGAGACCTTCATTCTCCCGATAGTAACGTTCGCCGCCATAATGGGAGCGATCGATTAGATTCCTT
AAGCCTCGAGCCGAGCGTACTTCATCATAGCTAGGGAAGCAGGCGTCAGTGCAGCCCTATGCTGATAATCACATATTTTC
TCGCGAAAAATTCTGGGTCAGAGTCAAATTCTACTTCGGAGTTTGTCATATGCGCCGCTCTTGACGCGTGCGCGT
