# Supplementary material for: Transcriptomic profile of the predatory mite Amblyseius swirskii (Acari: Phytoseiidae) on different host plants
Source: Exp Appl Acarol. 2022 May 9;86(4):479–98. doi: 10.1007/s10493-022-00715-w (PMC9110503; doi:10.1007/s10493-022-00715-w)
Supplement: Supplementary file 5 — Supplementary file1 (FASTA 130 kb) [file 10493_2022_715_MOESM5_ESM.fasta]

>Cluster-14096.4431
CATCGCTGGTGTTTTGAGCCGTCAGCCTCCTGGCGACGTTTCTCCATCGTCCGAACTGTAGAGCGCTCAGACGCCTGCTG
ATCTGGATATCCCGAGGATAGTTGGCGTGCAACCCGAGTGAAGGAAATTGTAGCGCGTTTCAGCCCGAGACGGCGTGAAA
ACTCAGTGTGCACCGGTGATGAGCTGACGGTAGCTGTCGTGTTTGAGGATTGCTCGTCATGTTCCGGAAGTTGTCCGCCT
GTCGAGATTTCCCGTTCAACGCGAGCTGTTCCACTGCTCGGAATCACTATGGTCTACGCTCATTTTCTGTTTCAACATTT
AGTAGAATGGTGCGCGAGGCCTCGTGTTTTTCCATGCTCTCCTTTCAATGTCTTGATCTTCAATCATAAATTTCAGAATG
TCGGATTGCGGCGGAACACTCATCCTCATCTTCAAGCTGACCGTCATAGGTCTCGTATTCTTGAAATTGTATCTACTAAG
TATTGTGACGCGATGCAGATCAAAGAAACGCATGGACGGCAAAGTGGTCATCATTACTGGCGCGAATTCCGGCGTCGGTA
AAGAAACTGCTAGGGACCTCCTGCGAAGAGGAGCAAAGGTCATCATCGGCTGCCGAAACTTGGACAAGGCCCGACAAGCC
GCAAGAGAGCTCACCGACGAGATACCGAATGCTCGAATCGTCGTTAAATACATCGACTGCTGTTTTCTTGGAACAGTACG
CGCTTTCGCAGAAGAAATACTCGCATCTGAAGAGAAGCTTGATGTGCTGATCAACAACGCGGGAGTGTGCGGCGATCATT
CGGAAATTACAGTCGACGGCTTCGAATCCCTTTTCCAAATCAATTTCTTGGCACCTGTTCTGCTCACAGAGCTTCTGCTT
CCTCTTCTGAAAAAATCCGCGCCGTCCCGCGTGATAAACGTCGGCTCGTCGATCTACAACTTCGGCAACTGCAATGTGGC
AACCCTGTGGAAGGATTTCAGAACGCTTCCGAGGTTTAATATGAGTCGATACGGCGACACCAAATTACTCTTGATCATGG
TCACGAGAGCACTGCAAAAAGAATTGGACGGATCAGGTGTTACGGTGAATGTAGCTGATCCAGGACTGGCGCGCACCATG
ATTGCTAGCAAGCGATCTTCTTTCTTGAACACGTTGGCTGGTCTGAACGTGCTGCTGTTTGGCCGCAGTGCGGAGGAGGC
CGCTCAAACTTCGGTGCACCTGAGCGTCGAGTCGATTGCACATTCTGACAACGGGCAGTTCTGGGGGGATTGCAAGCCTG
GCGCAACATGGGGAGGAAACGATCCGGGTATCAACGATCGTGTATTAGAAATCACGAGGCTGGCCTTGGATATAAAACCG
AAAAAAAGTTCAGACTGAGGACTGCTTGGCTCCCCTAGAAGACCAGCCGATGAAATGTGAGAACATCAAAGACTAAATCT
CATGGAGGACAAGACTTCACAATTACAAACTTTTCGATCATGTTTTTGCGGACTGAGACCCTGAGTTTCACAGTGGGTCA
GCAAACGATTTGCGGCAGGTGTGAGCCATCACGCGGAATACAGCTGCGTTGATAAATCCATAGCCATATCGGTTTCCCAC
GATCTCTCCTCGCTGGGAATAAAATTCCTTGGAGGAAACGCTCTCCTGCATAGGAGAGGAATACTCTCTACAGCATGCGT
AATGTTGAGCGTATGAATAAACTATTCTATACTTTCCGATCTGGAGCTCTTCATTTATTCGTTAAACCTGCTATCACCCC
ATTGTCGCAAATGTCGTGTTGCCTTAGGAGAGCATAGAGTACGCCGGAAAGGGCCAACTGGATCCCCTCAGTTTCCATCC
AAGCTTGCTCGTCTTTGATGAGTTTACTCAACTGGATGACATGGAAAACGAATTTGCAAGTTGATCATCCTGAATATTCA
TCACTCTGTCCTCATCAGATGAATCATGTGTTTTTAACAAAGTCTCGCCTGCGTTGCACTGGCCTGCATCCTGGTAACAC
TGAGATGAACAACCCGAGTGGTTTAAAGAGTTGCGAACTTCCGTGTTGCAGGGTGTGCTGTTGCTGGTATTCGCTGAGTC
ACGATGCCACGATACCCACGTAAACAAACAAAGCCGAGCGCCGAGGATCGGATGCCGGAACAGGGTGCTCATCGCTTTTG
GCGAGCGATTCCATCCTTACAGATTGATCACACATTCGGGAAACATGGCTTTGTAGAGATCCTCGCTATGTCGGAAGACG
GCATCGGAAAAGGTGAGTTATAATTCACAGCTTCGAATCCTACTGCTCCTCGATGGATAAGTAAACTCGGACGGAGAGGC
TATGAGCTGACTTGATTCTGACGGAGAGCGGCTAACCTCCCCCTCCCCCCCTCCACAGAGCGGCACGATTTCTGTACCAT
>Cluster-14096.7428
CGGCCAGCATGGAACGAGGACGGGCTCGAGGTTTTGCGTATCAACGCGTCAAACCCGCGGTCGAGTTCTTCCAACCAGCG
CCCCATGTTGAAATCGACGACACGGAGGAATCGGAGTTCGTGGTGCTCACGGTGCGGCTGATGAAATTATTGAGCTATGG
GATAACTTTCTGTGTGGTACTCTTCTCGGCGGTGATTTCAAAGTGCACACTTCTCCTGATGACGTCACAGCTCTCGTATC
CGAAAACCGAATTTTCGAACGGGACGAGACTCGTGTGCAGAACCTGCCTTCCGGAGCTGCTGATGAACGACAGCGCGGCC
ATCAGACCCGATCTCGACTATACGGTTGGCACAAGTGATATTCAAGTGATAGCATTCACCTGGGCGTTGCTGCTCTCGTT
AGCCCTTCCGGAAGGTTTGAAACTCCTCGACTGTCTCAAATCCTGCCTGTTCAAACCTCTCACTTGGCCATCAGTGAAAA
TCATGCTGGGGACGTTCGTGATGGAAGGCATCCACGCGTGCGGAAGCGCTTGGTTTGTATTCGGCATCCTTCCAGAAATG
AATGTGCTCCACGGAGCAATGATTTCAAACTGCATGTTCGTCGTCCCTGGTATCCTTCAAGTCAAGCATTGGAGGAGCTA
CGACAGCGGCTCTTTCAACCCGGAATCGGTTATTCGACTGATCACTCTGATTTTCCAGGCGAGTGGTTTGTTCATTTGGG
CCGCTCTGGACCGGACGTGGGTCACGCCTCGACTGTGGTGGATCCCTCTCGTCCTCCTGATGCTCTCCTGTGGCTGGTGG
GAGAACTACCTCGGTACCAAGGGAGACGAATACATGAAGAAGCTCCACCAGAAAATCGATGCGAGCAAGCCCATAACCAA
TCTCATCATGGTGCCGATCCGATGCGGCATAATTCTTGCGACAGCCATGATCCTCACTCACAACAGACCCGACATCGGCG
ATGACTTCCTCGCGCTGTTCACGAGAGTGAATCTGAAGAGCCTATTCAAAGATGAGGGCTTGATCATCCAACCGGTGTTT
CAACAGCTGAACTACGGGTCGTACCTGCCGCACAAGGTCCTATCAAAAGTCTTCGAAAACATCGGAACGGATGCCCGGAT
GCCCCTCTACTTCGCTTTGGTGCATTTTCTATCGTCGTACTTATGTTACGCAGCATCGACTTTCGCCTGCCAAGTTTGCA
TACAGTTATTCTCGATGGCTTTCCCGTTGACGCTGACAGTGCCGCTGACCGTTGGCGCCCTCGGCGTTCTGTGCTCAAAG
CGAGCCTCAGATACCTGTCTCCAGATACCAGGAGTTCCCTGCCCGTACTTCTTCAATTGTGCCGACATCGAGTCCGATCA
CGACCTCCTGTCTTTCTTCTTCTTCGATTACACCTGGGTCTGGTACTTGTGGCTCTTGAGTCAGACCGTTATCACATTCC
ACATTTGGACAACGCCCATCAAAAGGGTGGCCGAAGTTAAAGACCTCTTCATCGACTCGCTCTTCAGTCCGGTATGCGTG
GACCAGTCGATAATGGCGTTCCGGCGACGTAATGACGTTCCTGCTCAAAAGGTACAGCTGACGGTTGATGCAAATGGTTT
TCCCATAGTGACTGGCTCTCAAGAAACTTCGACCGGCAGTGGCAACGCTGTAGCAAGTGATCTGGAAGTTGAGTCGGAGA
ACGATTGGGAAACTGATATTGATCAAAAACCCGACGACCTGGTTCGAATAATCGCCTGCGCTACTATGTGGCACGAGAAC
GAGGAGGAGATGGTTCAAATGCTGAAGAGCATCTTCAGGATGGACCTCGATCAGGGAGAGATGCGGATCACTCATCGAAT
GTTCAAGTTCAGGGATCCTGACTACTATGAGTTCGAAGCCGAAATCCTATTCGACGATGCTTTCGAGATCGACAAAGGGA
AACGGGTGGTGAATTCCTACGTGAAGGACCTGATCGACGCGGTTGACACCGCAGCTAGCATGATCCACGGCCGAAAAATC
AAACTGGAGCCGCCAAAGAAAGTGAATACACCTTATGGAGGTCGCCTAGAATGGGTGATGCCCTTCCGCAATAGACTGCT
GGTCCACCTCAAGGACAAGACTCTCATACGAGCAAGGAAGCGCTGGAGTCAGGTGATGTACATGTACTACCTCCTCGGTC
ATCGGTTGCATGAACTCGACCTAACGCCGAAACAGAAACACACTCGGGCACGGAACACGTATATCTTAGCGCTGGACGGA
GACATCAACTTCAAGCCTCACGCAGTAAAACTTCTCGTGGATCTGATGAAGAAGAACGACTCTCTGGGGGCAGCCTGTGG
CAGGATCCATCCGGTGGGATCGGGCATCATGGTTTGGTATCAGAAGTTCGAGTATGCGGTTGCTCATTGGTTGCAAAAAG
CCACTGAACACGCTTTCGGTTGCGTACTGTGCAGCCCAGGCTGTTTCTCGTTGTTCAGAGCGGAGGCCTTGATGGCTGAT
GGGGTCATGCGCACCTACACTCAAGAATGCAAGGAG
>Cluster-14096.11497
CGTTCCGAACGAACGCCTGTCCGTTCAATTTCACCATCTCCGGAAGCCTGCGTGCTTATCAGAGACTGTCCGTTTATTAT
TTTTACCCCGAAATGCACATCCGGCTATAACAAATAGCCCTTTTAGTTTTATTTCGTTCCAGTTGTCGATGATCTTTTTC
CTATATAACTACAATCGCTGGACAAGGTACCTGGAGCCATTAGCTGCTGGTAAGTTTGAGCGAGGATCATGGTCATTCAA
GGATCTGAGAAAGATGGTGGGGAATCGTGTTGCGGAAGTATGCGATGTCATCTATCTTTATCCGCGCAGATTCATAGGAG
GTATTTGATTCGAGCCATCACAAGAACTCAGAAAGCTACAAAGGTATAAGAGAAAATACGGTACCCTAGAGCCACTTTCT
GGTCAGGGTTCCTCCAAAACCTGGAACCGTGGACTCCCGACCTCCGCCCATGAAAATGGATGGAACGACATCATGGGAAA
GGCAAGATTCAAGGCCGCACTTTTGTGTGAAAACGGAACAGTTGAGAGATTCTGCTCTCACATTCGATTTTGTGATCGGG
TGCGAGGTTCAAAGCCAAAACGGCGCATCTACTCCACCCCGTAGGAGCCGGAACCGCGCTCCTTCAATGATCTGGCAGAA
TGGAATGAAACATTCCTGCATTCTTGTGCGGATGGAGAGCTGTAGACTCGAACTGCGGTCGATGGAGTTTGAGGATCAGC
AAATGTATCTTCCAAATCCTACCGTATAAGAACAATGCGAACCTGAATTCGTTGAGATCCGATAGGGAACACGTCCTGTG
AAGACGACTTGAGATCGAAACTTAGCGAAAGAAAGTCATCTTTGGCAAGGAACTCCTTTTGGTGAAGGAGTTGAAGGATG
CTCCGATGCGGAGTGAAGCAGTGGCGTAACTAGGCGTAGTGTCGCCCGCGGCGGGAAGTGGAATTTCTCAGGAATGCCGC
TCCCCTAGATAACGATTTTCGCAGGTTGAGACAGAAAAATGAAAACGCTGCAAATAACGAAATTGAGGATCACTGTTCTA
CACCAACTGTCTCGGTTCACTTGAGATCCCAGTAACGAGACGCTCCGAAGAAGAAGCACTTCAGCAGGTCCAATACACCG
AGCTACACCTCAGAGGCTCGGCGCTTCACATTTTGATCGCAGTACATGATAAAGCCCGACACGCCTGATTCATTCTTCAG
ATGAACTCGTTCGAAGGACTGCGACATGTGCCCCTATACTTTCCCGAAACATGAGAGCTCTGAATTCCGTAGACTGACTC
CAGCACCAAGAACGGTCAGATGTCGAAGTCAGAGGCGGACACCATTGGCACCCTCGGGCGGACGCACATTCGGATTCATT
GGTTCAAGATAGGCTTCTGTACACACTTTTCACAAAATTCTCATGCGATCCAATCACTCCCAAGAATGTTAGAAGGTTAT
TGGACGATGTCTCCGTTCACCGCATTTGAGTGTTTCTCGGGACAGAAGCATTGCTTGTTTCCTGCTGCTTCGCAACCCTC
GCAACCCTCCTCAAACATATTGCTTTGGAACGTGTTTACTCTTGCGAGCTCAGTGTCTTTCGGACTCTGGGCCAGCTTAG
CCACTAAGTAGAACGCCCCAGTAACCAAACAGGAGGCTGTCGCCGCGAGTATCACCGGCAGACCCATGTTGCGCTTCGGG
AGATAACACCGATCGCCCCACGTGGCACGCGTCTGGTTCATCTCTGGTGTTCTCCGCA
>Cluster-14096.12327
TTGTCGATCTCGCCGTTGCCATCGTTGTCGCACATGTCGAAGATGATACGGAACTTGTCTTCGGATTTTCCTCTCGTAAA
AAGAACGACGGTGTCGAGGAACTCTTGGAATGAAATTCGACCGTCCTTGTCCTTGTCGACGCAGTTGAACATTTGTTTGA
CGAATAGCGAGTCGGGTTTCATGCCCAGGGCCTCGGCGAACTCCTTCTTGGACAACGAGGTCCGCATTACCATGATGACG
TCGTTTCCAACTTGTTCGAGTTTTCGCTTCTCGCCGGGCTTTAGTCCGAAAGTCAAGGCGTAAGCTTCCCTGAAGAAGTG
CTCGAGTCGCTTCTGGCGTTTCTCTTTCGTCTCAGCATTGGCCAGCATCAGCTCGCGACTCGTGCTCATGCACTCCATGG
TCTTCTTGTGCTCCAGCAGGAATTTCTCGAGCTTGCTCAAGAATTTCTTCCGGGAGTGTTCCGAATCGAACTGGAGGACC
AAATCGTGATCCATGGGGCTCCTGATCAAACACATCGGCTTCCGAGTCGTGTCCGAGGTAACCTGAACGATGAGTTGAGG
GACGCTCGAGAACGAAACTTTGCGGAGCTCCTCGCCCTTCCTGTTGACGGTATAAACGCTCTCGTCCGGGCCGATCTTGA
CTTTGACAAATCGCTTGTGGTTCTGGTGCAGCCATTCCTTGACATACAGCTTATCTTGAGCTTTTCCTTTCTTGACAATG
TCCTTCTTTTTGATGTCCCGTCGACGTTTGTTCTGCAATTTGATGCAACCGTAGCCGGCCATCCCGCAAATAATTGGGAT
GAACGCAAGAATCAGACAGCAGTAGATGTAAACAACTTCGTTTCCTCGGAAATAATCCCATCCTTCGAGAATCATGCACG
GTTCAAGAACAGTGCTGTTGATCTGCGCTGGCTGAGGACAGGGGTCGCCTTCACTGTGGACGAACACGTTCCTCTGGACG
GCCTCGGGAGAAATGTTGTCGGAAGCGTTGACGATGATGTCCCAAAGCGTGATTTTCTTGATGTTTTCGATTTCCTCTCG
GCTGAAAAGACCGTTGTTTGTGTTCTCGAACCAGAATCTGTCAGCGTCGCGAATTCGCTCGAACTGCTCTTTGATGATCT
TCCGGAATAGCTCTCCCGGGCGACCGCCTTCCGATTCGAGCATTCCACCAACGAACAGATCGATGTTGTTCAGGTTGCCC
TTGTAGAGCGTGTATAGCCTCTCAATGAGCTCTTGATTCGCGGATTTGAACTTTTCTCCAACGCTCTGCCAGTCCAGGAG
CGGGTCGAGATTGAAGTACTTCCTCACGGTGTTGTAGTCCGGTAGACCGCTGTCCCGACCTCGCATGATATCCAACGCCG
CCAGATCTCTCCGGCTGAATTCCATGGGACCGAATAACTTGTCTCGAACATCTGAGCACATGACGTGATCTTCCTTCTCG
GCGATTTGTGACGACATTCCCATCAGAAGTTCGTCGATCCCGTTCTCGAGGAGCACTTCCTCAGATAGCCACCAGGTCGA
ACACATTCTCATCGCGCTGCGACCGGTTCTGGTTTTCGGGAACGTGCAGTTCGCTGTCCTTCTGTATAGTCCCGGCGGGA
TCGAAGTATGACTGAATCGGAACGCTGCTGACTGGAACTCGTGGCTGATGCCAGGATGCACGTCGGGCTTGTAACCTCGG
TACGGAGAAACGGGCTCGTCGAGGAGCGTGGGCACGTATTCGTACATGATGATGTTCTGCAATGATGCGATGACCCAACG
CCTTGCATAGAGGAAGATTTCCTCATCGCTCCAGTCCGGGTGATCCCTGAGAGCTCGTTCAGCGAGAACATTGTGCCAGC
GATGGAAGAGAATTCCGAAGGCCAAAATTCCAGGATTCTGATTTGTTCGAGGATCTCCAAGGATGAACATTCTCTCTGGA
TTCATAATGCCCAGGTATCGGGCGGGTGGCGAGTTAAACAGTGGAACCCTCTCTCTATTTCGCGGGGGCAACTTGCCTTC
GGTGGTACGAAATGTACCGTTCTTGAACGACCTCATCGTGTTCACCCATGTTTCCGATGTTGAGTAAACGAAGCTGCCGT
CGATCCACGACGTTCCCATGTTGATCTGTTCTCTCGGGTTGTTCGGGGACTGGCCCGTCTTCGAGTCGTAAATGGCTCGA
TGGAACGGCATGAACTTCTCGCCGCGGCATTTTTTATCATACATTTCGTCACAACGGTTGATTTTGATGCGGTGGAACTC
GATTGGACAACCAGGCTCGCTGGCCATAAGCACTTCACTAGATATCATTTGGCCAAAGAAAACGAAGAGAACGGTTAGGT
TTCGCACTGAGGGCAGACCGTCTTCGCCTTTCATCAATGCCTGACTTAGAATCCGAGGACTGGGCCGGTCCTCGCCGGCG
ATCATGTAAACTCCATCCGCGTACGACGACGGGGCCTTGCGCACCAGTTGACTCTCGACGGCTCCCCAGTCTTGGTGCGC
CAGGTTGTTATACCATCCGTCATACCTCTGTTTCTCGGTGTGAACCGTGTGCCGTATGGGCGAATACTGTTTAGCTAATT
CAAGTCCGATTCCTGTCCGGAGATGGCTTGGGATGAGACTTCGTATGGGGGTTCTGGTCCCGTTGGACAATGGATACAAA
TTGTCTAAATTGTGCTGAGATATACTCTGTGCGGACGCGAGTGCAGATGCCAGAGCTATGGTCAGCCCTAACTGCAGGGC
CCGACGTAGGGCCCTGTGATGTACGTTCATCCTTCGGGATCCGCAGTTATCCGTTAGCTTCGCGCACTCATTCTTTGGAG
GTCGTTCGATGCGCCTCCACACTGAGTTGTCGTAACTCACTTCACAGTTTGCAGCCTCTATCGTCGTCAAACACTGAGAG
CTCCCTCAACGACAAACCCACAGCACACGAATCGAACCACCGATCGCTCCAGATGCACTTTATGCTTGGCTGAGATGAAA
ACACAGTGCAGAAGTTATCCGAGAGCACAAGCACTAGAACGCTTCGACGGCTCCTATGGGAGTCCGTAACAAAATTCGAT
AGCACAGAAAACAATTTCCGAATCTAAGAATGTCGGCGTCCGGCAAACTTGTGCCGGTGTCAGAAGTCGAATGGAGGCGA
AATCGGCGCTTGGCCAAGACCAGGTTCTTCTGCGGAGACGGTGGCGGTAGCGGCGGCGGCTGCGGCGGCTACAACGACCG
AAATTT
>Cluster-14096.12359
TTGGATCAAATGTTCGACTGTTGTTTTGATAAACTCGCGCGTTGTGTCTAAAGGGCCGTGAACATCACGAGACGAACATC
CTCCGAAATCAATCTCCTCTAAGTTCGGGCTTTTGCTCCTTCCAGAGATACAAACGCTTCTTCCGTCCTTCACAACCAGG
AGGCCGCATACCAACCCGTCAAACTTGTTTCGTTTTGCTCATTTTCTCGGTCATTGTCACTTTTCTTTTGTGCTACGATG
GACAATCACTGACTAACGACGAGGCGACTGTCCTAGAAGCAATCTTGAAGCATAGCCTGCTCAACTGGACCAGGAATGTA
TCCCCGGAATCTTCATGCAGAATTCCGATATACTCGGCATTCAGCAAAGAGATTCTGCCGTACTTCAAACTGCCGCCAAA
GAAAATCCCGTGCAAAGATCGTGAGATAAGATTGTCGCATATGCATATCGGCAAGAACCAGCTGGAGATTCTGAAGGCGG
CAAGCGCATACGATTGTGTCGTTGAGGACGTGATCAGAGACGGCGACAACGAAATCAAATTTGGCAATCCTCGTCCGGTA
GAAGTTGGTCGCTACTCGCTCGAGAAGCATGAAGGTCTCCAAGCGATCCGAGTGTCATGCCGAAACTTCTTGGGGTTGGA
GGTGTACTCGCACATCCATCTCGTTCAGCCCGACTTTGTTCCTCATGGATTCTTCCGCGACAGCGAAGCTCGGGCCGCCG
CGAAGAATATCCTAATGTTCGGTGTCGATTCTGTTTCTAGTTTGGCCGCGGTTCGTCTATTACCTCAAACGTATCTTTAT
CTTGTGAATAACTTATCCGCTGTTGTCTTGGAGTCTCATACAAAAGTCGGCGATAATACGTTCCCAAACCTCATTACAAT
TTTGACCGGGGAAAAGAGGATTCATCCGTCGGATAACAAGGACGACAAAGAAAAAATGTTCGACTCGTGGCCTCTCATCT
GGCAGAATTTCTCTAAACTCGGCTACGAAACTTTCTACGGCGAAGACTTCCCTACGTTCGCCACATTCAACTACCTCGCA
AATGGTTTCAAAAACCAACCCACGGATCACTACCTGAGGCCATTTTGGTTGGCGATCCGGGAATCGAAACTGATAAGAAG
CAGCTCGAACCTTTGCTATGGCGCTACTCCGAGGCACGAGCTGCAATTGGACTACGTAAAACAGTTCCTTAAAACGAAGC
GAGACCACCCGTACTTTGCATTCAGTTTCTTGGTGGAAATATCCCACGATTACCAAGAGTATCTCGGTGTTGCCGACGAG
TTGTTTGTCGAGGTGCTGAAAACAGTTCACAATGAAGTATTGTCCGGCGAGACCATACTCATTTTTCTGTCCGATCATGG
TCATCGGTTCGACTCGATACGACAGACTCGTCAAGGACACTTCGAGGAACGTCTGCCATTCGCGGCGATCGCGACCGCGG
ATCCCGCGCAGAGAGCAATGCTTCGCTACAACAGTGAAATGCTGACATCTCATTATGACCTCTTTGAAACGGTCAGATCT
CTCTTGCCACAATCTCATCGTCCTGCACCGTCACGCTTTGGTATCGATCTGTTTTCGAAGAAAGTACCTAAAAACAGGAC
TTGTGCCGAGGCTGGAGTCGTGGACGTTTATTGCACTTGCTCCAGTAAAGACGCGACCAAGTCCGGGGGCCTGAGCGAGT
ACTCGGATGCCGATATTCGACAATTCGCGTTGAGAATTGTCGATTTCATAAACTCGCTGCTCAAGAATGAACCTGTCTGT
GCCACTCTAGCTCTCCGTAATGTGGTCTCGTTTTTCCCGATTGGTGCCGAAAAAGTCATAACCATAGAGACCACGCCAGG
AAACGCCGTTTTCGAAGCGAGGTTTGCTGATCTGGAGGATGACTTGCAGGAAGATCAGCTGAGTCGCATCAACCGTTATG
GAGACCCTTGCATTCCTAGTCAAATACTTCGGAAATACTGTTATTGTAATGCATGATCCTCGACCTGACGAGGATCGTGC
TGCCTCATGTATCATATGACCGCACTTGGATAAGAGAAAATGTAAAGCTTCAAGACAACGAGTGTGTGAACGATTCGTCC
GAATTCTCCTTGACAACCCGCACTCGCTCGAAGTGCATCTGGAATCTTCGATTCCGGATTTTGCCACATCCTAGATATGC
ACACGTGTACATATGATATAAAGGTTGTTTGCATGCTCTTTTGATAGAAAACCAATCTTTCGGAAAACTCAAACTTTCAG
GTTGTATTTGCACCTTGAATGAACATTTGAGCGTGAGGATAACATGTCGAGGTTCGATATGGATGCTTATTACCATGCGA
CTCCCCTATACGGACGTTTCGTTGACACATCACTATTTACACATGTCTTTTCTGCTGAAAGAGATTTTCCCGGTTGAAAA
TATGTCCTCGTTGGAGCTGGTTGTCATGTTCAGAATGAGTAGCTTCTCAGCTGCCAGCGGATGCCAAACGCCCGTAGTAC
ATCCCATGTCCTCATGCTCCGAATAATAGTGACATCGCCGGGTGAGTCTCATCGAGGGAATATATTCGTAGAAATCCACG
TGATGACATTGTCGCAACATGAACGCCAAGCCGATGAGTCCACTGGAGGGAGGATTTTTGATCACGGGAAGGTTCGAGTT
CAGATCGAGAAAGTCCCACAGGTTCCACAGGGATCTAGGATCAATGATGAAAAAGTTCTCCTCAGGAATGATCTGACGCC
GAAGGAAATAAGAAGAAAACACGTCGTGCTCCGGTTTCTCAACCCACGCATCTAAGTCCTGCTTGTATTTACTCGCATCC
CACACGAGTAACGTCAAGTTCCTGTACAGCGGCGACTCGAAAAAGTCGAATTCTGGTTTTGAAACAACTTGTGAGTTCAG
TATCCTGTGGGTTGTCTTGGATCCCACATCGGTCGCGAAGGCCCCGCCACTAGGCGCGTTGTTAAACCGGAGCACAGCAT
CGTGAGAGTCGATCTCAGATCCGAGCTTCGACTTCAGCATTGACCCCGCACTGCTGACAATCGCGCATGAGTTGTATGTT
GCCAAATTTGTCTGGGGGAAATACAGATCCGACCCTTGCGATCGGAAGGGCTCGTCCCCCCGGCGGAACAGCTTTATACT
GGTCAAGTCGCATATTCCTTTCGGGCCTAGCAGGTATTTCGGGCGCCGACGATTCAGCCTCGGCGGAATCCGGTAGACGT
TGCCTTTGGTGGCTTCGTTCTCAGCTCTCTTGTCAAGCTGAACCCGACGCAGTTGCACAATCAGTTGTTCACGGTATACT
TGCAGTCTATCCTGGACCGGATGAACAGCTTTCGCGTCAGGATGGGGCCAGGAAAACACGGGACGCGGAGGGCGATTCAA
GTTGACCACTGGCTCTGAGCCATGAGATAGGAACTCGCGCCATAGGAGGGTGCTGTAGAGCACCAAGGCGCCTAGAGTCA
ACACGATGAAACCGTAGATTATGGTTGCGAACGCAAGTTTACCCATTGGAATGTTGTCTGGATTGTATGGATACGCTTGT
GATGCGAAAAATACACGTTTTCGACCGTGTTGCGGATGCATTTCGACAACAGCGGAACACGGAGCACACCATCTGTGCTC
CGAGCGCCATCTGGAGGGTGCAGAGGAGAACGGGGAGCGCTGATCTGACGACTGTGCCTTCGAAGGCCTTTTGGCCGAAG
CGCCGCACTCGGGGAGCTTCATCGCACCAGCGGGGGACAGCCCGTGGTTCACTTCG
>Cluster-14096.13133
TGATCCTGTCACGGCAACCGCCTCATCGGCACTTTTATTGTGAACAACAAGGGATTCCAGGGCTCTTCAGATGCGAAGGG
GACGATTGCCGATCGGTTGTTGCTGTTTTCAAGCGGCGCGGCGTCGACATCCTCTCTCTGTCAAGAGCTAGCACTAAACA
TATCGATTTCCACTTGAGATTGCAAGAGCAAATTTTCGCCGGAGAATCCAACTGCAGTGAGCACAATGAAACATAAATAC
AGAGGCACAGTACATTTGAATTGTTGAGTCATGGAGCCACAATGTTGATGCGTGTAAAGTCGTGCGTCTCAGTCCGATTA
GCTAAAAACCATGCGTGCTGATCCTCGAGCTACGCCGTCTTGAACTCAAGGAATCCGTTCCGTCAAATACCCTCATTTTG
CCTCTCAAAGATAGGAAAATCATGACCATGAGTACAGTGTTCAGAACGTGTCCTCCGCCGACGTAATACTGAAGAAACAT
TGGCCACGTTTCAACGAATGGTGGTACCGCGTACGCTGATACGGCCAATCCCAAGCACGACGCTGTCAGGATAGCTCCGA
CGTACGAGTGCCGTATATGGACGTACTCGAAAACAAGACCGCTGGCGGTTCCATAGAGAGAAGACACTCCCACGCCCATG
ATTGCGGTACCGATCCAGAGACACAACTCAACACGATTGAATATTATGAGGATGGCTGATGCGCAGATGAGGAGAGCGTG
ACAAAGCATCAAAAGTTGCCTCAGATCACAGACTATGGCGACGAAGACCCCGAGTATACGGCCACCCGTGAATGTGGCCC
AATACGTTCCCGCCAGCAACGCCGCTTTCGACAATGGAAAATCGAGATCAGGTTTCCCGGTCGCGTAGACAGATATGAAA
GTGCCGTATGTATGCTCTGAATTGACAGCAATGACGAGATAGACGAATAGGATCGCCATAATTATCAATTCTGATCTGCT
GCTTTGAGAACCGTTTTCGTCCTTATCTTCATCTTCGGTTTTCTTCACCGTAGCCGGATCAACGAGGTACGCCGCTTCAA
TATAGTGGTACCATGTCTGGTGCTGAGGAAGGGTGCTACAACGAAGGGCCCCACCATTGAACCAACGCCCCATGCACCGT
GGAAGGCCTGGATGGCCGACGCGCTCTTATCGGACCAAATTTTCACGAGTCTCACTTGGGAGCCGATGTGTGAGATTCCG
AACGCTACTCCTGCTACGGTGCCGCAGATGTGTAGATAGATGATGCTGGGTAACACTGGACTCACGACCGTTCCGACTCC
ATAGACGATGAGGAAGGCCAACGTCAAGATTTGATCGTTCACGTAGTTGTAGAAGAATCCCCCGATGCAAGATCCCACGA
ACATGCCAACGGCCCTCGCTGAGTTCATCATAGCGACCTGCTCGGTGGTTGAAGAGTAGATTTCGGCCAAATCCAATAGA
GATGGTCCATATATACCGAAACCAAGTCCCACTCCGAACATGACCATGAGTTGGTTTATGCTGTGCCACCAATCAAGTTT
AGTTTTGGACTTTGCAGCCATCCCGTAACTCGGCTCGAACTCGACTACTTTTCAGAACTAACGAGTCCCACCGATCCCGG
AGACACAGATTGAGCTACACAGGCACGACGCCG
>Cluster-14096.17660
TATGCGATGTTATCATGAAGCAGTCGAGGAGTGAATCGACCGTAAAATGACTATGAAGCAGTAACCAGGTCGATTTTCGT
TGTAGAGTGCAATGAGAGCTTTGGTTGCGGAACTGCAACGCAATGTAGCGCAAGTTGTTCTCGGCGGCGGCGAGAAGGCA
CGACTCAGGCATACTGCCAAGGGCAAACTACTGGTCAGAGATCGGATCCACACCCTGCTTGACCCAGGATCCCCTTTCCT
TGAAATCTCACAGTTAGCGGCATGGAATATGTACGGTCAGGATCAGATTGCAGGAGCAGGTTTGGTCGCCGGCATAGGTC
GCGTTTCTGGCAGGCAATGCATGGTGGTAGCCAACGATGCAACGGTCAAAGGTGGCACATACTACCCTGAATCGGTGAAG
AAACATCTGAGAGCACAACACATCGCCAGAGAATCTCGGCTGCCTTGCATTTATCTCGTGGACTCCGGGGGAGCTTTTCT
GCCGAAACAGGCCGAAGTGTTTCCGGATGGGAATCATTTCGGGAGAATTTTTTACAATCAGGCGACGCTATCTGCGGAGG
GTATCCCGCAGATAGCTGTTGTACTTGGGTCGTGCACGGCAGGTGGCGCGTACGTGCCAGCCATGAGCGACGAGTCGGTC
ATCGTGCAGAAACAGGGAACAATTTTCCTGGGAGGCCCTCCATTGGTAAAAGCCGCCACCGGAGAGGAAATTTCCGCGGA
AGACCTCGGAGGGGCTGACCTCCATTGCAGGAAAAGCGGAGTCACGGATCACTACGCTGTGGATGATACTCATGCTCTAC
ATTTGACGAGAGACATCGTATCCAACTTGGGCGAAGCTCCGAACGAGTCCTTGGACTTTTCCGCCCCAGAGCCTGTTCTC
GACGCGGACGATATCTACGGGATTGTCGGTGCCAATCTGATGAAAACTTACGATGTCAGAGAAGTTATTGCTCGCATCGT
CGATGGTTCTCAATTCTCGGAGTTCAAGCAGCTTTACGGTGAAACTTTGGTCACTGGCTTCGGAAAGCTCTACGGTCAAC
ATATTGGGATCCTGGCCAATAATGGAGTACTGTTTTCTGAAAGTGCGGTGAAGGGAGCGCACTTCATCGAGCTCTGCTCT
CAACGGAATATTCCCCTAATTTTCTTACAAAACATCACCGGATTCATGGTGGGTCGTGATGCGGAGGCTGGAGGTATCGC
AAAACACGGTGCCAAGCTCGTGACCGCTGTCTCGTGCGCCCGCGTTCCCAAGCTGACCGTCCTTATAGGAGGATCTTACG
GTGCCGGCAACTATGGGATGTGCGGTCGAGCCTACGGCCCGCGTTTTCTATACATGTGGCCGAACTCCCGGATCTCAGTG
ATGGGCGGAGAACAGGCCGCTGGGGTCCTAACGCAAGTCCAGAAAGATATTAGAATCCGCGAAGGGAAGGCCGCCATGGG
CCCCGAGGAAGAAGCGATTCTGAAGAAGCCGATTATAGAAAAGTACGAGAGAGAGGGCAGCCCGTACTTCTCCAGTGCAC
GCATCTGGGACGATGGAGTTATAGATCCAAAGCATACTCGAAAGATTCTCGGACTCTCATTGAATGCTGCCCTCAACGCT
GAAAGAAGCCGCGAACAGGAGCTCGCGACCGAGAAAACTCGCTACGGAGTATTCCGTATGTGAGAAAATTACAGGCGCAG
AATCTTGCGACGGACCTCACGCGGCTCCGAGGAGATGAGCGAGCCTCTCGATTGCAACAGAACACCGGTCTCGTTTCACA
AATGAAACTTATTCCTAAGTCGGTCGCTGCTTCTGAACGAAATACTCAAACAGCTTCTGCTTCGCCAAGACCGGACTTCA
TAGCGCGTCTTTCGGTATCGACGAACGAATATATTCCGACGCTCCGACTCAGCATTTAGGAGTGTATATATTCCCGCCAG
ATGGAAATTCTTGAACACACAACCCGAAGAAGAATCCATGGTTTTGTTGTTTTTCAACATTTATTTATTCACTTCATCAG
TCAGCTGTCGCCATGAGCTCAGCGAACTCATGACGCACACGGTTCCCCAGTGCTCAATACTTTAAGTCAGCAGACAGCGT
TAGTATGGAATGATGTGTTTCCTGCATTGAATGAGTTCCTAGATAGACTCCCGCAATCACGTCGGAGAGTTCATCAAGTT
TAAGTAGATTGTATGCCGTTTGCATGACTTCCTGATATGAAAAGCGTGTTCGGGAGAATCGAACGTCATTCTAGAGATGT
ATTTCTTGGCTTTTGTTGCAACAAGGTCTGAACAAATGTTCAATGGGTCACATCCTGTTTGTTTCCGGGATTTTGAAGCC
ACACAACCATGATATGCATCTGTCTCACATTAGAGAACAGGTCTCAGGATAATCGCCAATGACACCGTCGTTATCAGCTG
TCCCCTTCTGCAACAAACTCTGTGACCTTCCGATGCTGGGGTACTGATTGGAAGACATTCACATTTTCTGCTTCATTGTC
GGAACGGTTCCGACGGAACTTCTGGATTGGTTCCGCAACGGGAGTACATATGTTTCAAGTTTTACAAATTTCACAGACTC
ATGAGAAATTCCTGCGAGACCCGCATCGTGAGGCCTCGCTCCGCGATGCGGAGTCAGCTCCTCGAATCAGTATCTCTAAA
TCTCCGTCGGTTGGAACGCACTGATTCCGGGACGCACATAGTATACACTCCCGACTCTGCGATTTTCTCCGGTGACGATG
CGACGGATCTTTTCACGGTGGTAAATGAACACGGTGATGACCATCATAAATGCGAGAACGCAGGCACACAATGCCACCAT
TATGAAGTTTGCGTCCGGGTATGCCCATCCTGATGCCGTCGGAACGGCTTCAACTTTGTTAGCGTCTTGAGCCAGATGAC
TCATAAATTTTGGGCCGTGGTCAATGAACTCCCGAATTCTGTTTTCCGGCCTGATTTCCCAATCTGCCATGATGAACTCC
GATCACAACACAGTTGTCAGATTGCTGCCTCCTGTGTTCGCCAAGTTCTCCGAGCACGTCGACTTAGTTTCCCGTCTATT
GAGTGACTGCAAACTGGCCAAAGAATGCTCCCATAGTCAGTCAGTCAGTCAGACAGGGATGGTACCGATGGCGCATGCGC
TGTTCGACAGCGGCAGCTACGTCGAAGACGATTTCGCTCCGGATCGAGGCCCTCGCTTGACGCGCGGCCTTGTACGATCA
ACGCAGAAACATCTGAGTGAGTGAGTTTTCTGAGCCCTCCGTCGTCGTCCTCAGCTTACGTCGCGTCGTCATCG
>Cluster-14096.19802
TTTGTTTGCATTCCCAAACATTTATTCATTAACGTTATGTAGACTTGGAGAGAATTTCGTTCGGCCTGTTGTTGACCAGC
TAACAATTGTTCCACCTTCTCATATAGTGATTTATAACTTTGCACGCGCTCCTCCGATCTAGAGCAGGGACATGGCTAAA
CCCGGGTCCTGCGATTCCCGAAATGAAAGTACAATGACCGAGCCGATTTTTTCCAAACATTCCATCTTTGCGTCCCGGCT
CCAGGCATTCATTCAGATACTCGATATTGATCCGTGAATGATTGATTGAACGGTTGGAAAGTCAGAGTCATTCCCTAGAG
AGAATGTTCACAGTCGAACAGTGAATTACTTATGGAATTCTTTCTTCTTCTATATTCGTCGTCACCGCCGGCCTCTCACT
CACTCAATACTAGAGCCGAGGAGGATTCCATTTACACAATAATTACATTTACAATCCACAGAAATCAGGAGTTCACGTAA
ACGGGGAGCAGCTCTGGCGAACGTAATCTTACCGACATGTTTGGCGACTCCGGTAAAATCTCGGAGTTCTCGCTGCATTT
TTGGTTTGTTTCATTGTTTTAGGAAGGTCCTAGTGTTCCGCTAGCGTCGCTCAACATCTCCAACAGTATATATATATATA
GAGGAACTTATATTACGGTAACACGGCTACGGTCTGTAAAACACAGGCAGTTTAGATCAATGGGTATTTCGGCAATGGGA
AGTCAGCAATGACCTGATAGTAGGTCTTTCAGATCGTGGTACCTATCGACGCTCTTGCATCAAAGATCACTCGCAAGACA
TACGAAACACATGTTATGTACTCATGAAATGCCGGTAGTGATAGGGTTGTTGAATAGTAAATTGAATCTGATCGCACACA
AGCAGAGAAATCCAGGGGTGAGAAATTCCCTGACGGAATCTTGGGGATCGTCCCAGAGACGACGCACTGAAGCCTGATGA
GGGTTTTGCAGATCGTTGACTTGTTGAGAATAAGAAGATATATTGAATGGCGAGCTGTATCCAAGATCTGTGTGAACTAA
CGAATCCATTTTCGTAGAGCATACCGGTTCCGGATACGTCCTTGACTTCGGTATAAGAAGAACCGGTGGCTGAGCTACAT
GGACTCGTCTCCGAAGGGATATGTCTCCCGAACACCTATAGGCTGTGGCAACAGTTGCGTATGAGCACATCAGATGCTTG
ATAATCAACCATTCTGAGGTAATTAGCACTCATCGTAGACGACTCGTTCATGTTTCATTAGTTAAAGCTAGGTCACATGT
TCTTGGCATCACAATTTTTTGGTTGTTCTCCCGTATAGAGTTGTTTTGGCCCGTTCTGTCTAAGGTTGCGCTGTTTCCAA
ACACATCGAAGTCGATTTCAAAGATCTTCTCCTCTTCCGCTGACAATTACAGCGCATTCTTCTCCCTCCGTGGAGTCTAG
GGATAGTTCCGAGACTCTCTGCCGAGACTCACTCATTCGCCTCGAGAAATCGTATCATATAGTTTCGCGAACCTTTCATA
TCAGGTCCTCTTATCGTCGACAGCTTTCTTCTTTCTTTCCTTCGGACTTTCTAATTTATTTGGTCTCGTCTTAGCTGCTT
CCTTCTCAACTCGACTAGAAATATAGACTCTGCGACACCATCTAAGGCTTGCGGAACCTCGTATCGCAAAACGAGTGGAT
GGTAACGCCTTTGCGTTTGCGCTGAAATGTCCCCGGGCGAATCTCAGTCCTTTGAAGGAACGCCAGATCAAACGATTATC
GGACTAGGTTTCCGCCCGCGTGTCGTTGTCGTCGGGCTCGTATTCCTGCAGCTCGTGATTCAACGGAAGAGAAAGAAGCG
TTCCGCGACAGGTTCAGGAACCGTATTGAATGAGGTGTTCCGTGGTTTCTTGAGAAGACTGCTCCGACGACGATAGGTCC
GCGGACGACGGTGTTCTCGGTGCGGCGCTTCCGAAAGACGCGCGGAAGATCTCCGGGAGGCGGCATCGATAATTCACAAT
TTTTTCTTGTCTAGTTCCACTCGTTTCATTGCTAGGGAGAAGGAACATCCGAGTGGATATTCAACGAGATCGCGATTTGG
CGATCTCCTTTGCGTTCGTGTGTACAAAAGACTTCTATCTACGCAGATGTATAGATTGCATGCTAATGAGACACACAATG
CACACGCTCATCACGGCGCTGCTCCGTCTCGATTGGACTCGTGGATCTTGGATGAGGATGATGATGCCGAGAGCTCGGCT
TGATGCTGCGGTCGGCTTCAGGCCACATAAACGTTTTACCTCTCTCTCTCACTCTTTCGATCGATGACGACGCCCAATGC
AATCAGAAGGCATCGTTGCGGTTGTTACCCCCTTTCGCTGGATTCCCGTTCTCTTGTAGGCTGAGTTCAAAGCTGGCTTT
TGGCAAGTTCATTGGAATTAGTTGATTTCCTCGAGTGATTGTGTTGCTTTTTCCGTTTCGTGCTATCATTCTTCCCACCG
AGTAGGAAATAGGTCACCATTTCGCCTTTGCCCTTCACTTTGATCGGTCCTCTGCATTCGAAGGGATAGCCCAGAGGTTC
TAGCTGCCGGAACACATCTTGGGTTACCTGAATCTTGTCTGGCTCGCCGGTGGAATCCATGCGAGATGCCACGTTCACGG
CATTACCCCAGATGTCGTAATGAGGTTTTTTCGCTCCGATAACGCCGGCCACAACGGGCCCCACATTAATGCCAATTCGT
ATTTTGAAGTTGTTGAACGAGTGCTCGTTGACATATTGAAGTTGTTTCCTCAGAGCGAGGGCGTATTCGGCCAAGGCGAC
GATGAACTCTTCGGGAGCCCGATCCTTCAGGGCTTTCTTCGACGGCAACAGACCAGCAGCTGCCATGTACGTGTACCCAG
TGGTTTTGATCTTCTCAATGCCCGAGAATCTTTCTTCAGAGAGCAGCTCGTCGAAGTCAGCGATAATTTCGTTCAACAAC
CGTAGACACTCGACTCCTTCGTTGTTTCCCTCGAGCTCGACGTAAAATTCGCTGAAGTTTGGGATGGAGGCGAACATGAT
TGCGACGTTATCAAGTTGTTCATGATAGAGATCCTCGTTTGAGTGCTCACTGGACAGAAAGTACTCCGCTATATGAACGG
GCAGGATGTTAGACAGTAACTTTCGGTTGTAAGCTTGGAGATCGGCCATCTCGTTTTTCTCTTGAATGGCTTGAAGTTTC
CAAAGGAAATCTAACCGGGAAGATGCCTCGTTTTGGAATCCGTGCACCACGAGCACAACACCGTATATGAGAAGAATGAG
AACCACACAAAATTTGGCTAACATTGGCGCGTAGTCGTTCGAGGCCAGCAACCAATACTGGGAATCCCATAATGAGAACG
AAAGGCCAACGAACATGGCAACGATCGAGATGAAGAAGAAACATTTCTGCACCGTCGAGAACACCAGGGTGGACGCACAG
GCTAGCATCAGGAGAAGGATACAGAGGAGCTGTCTCTCAGGTATGTTGATGCTGAAGAGGGGAGTGCACAGTTCAGAGTC
CTGCTCTTGAAAGTCTTCTACGGAATTGTTGGCTACGGCCTCCGATGACATCGCGCCGTCCTCGGCCATTATCACTTCCA
ATGGACAGTAAACGTATTGCTGATTGATCTGAGGGTTCGCCACCATCGTGATGTTACAAATATAAAGTATAACAAATGCT
GTGGCACAAACGATTTGTCCATTTCTCCGCGTCGCTTTCAGCAGCTTGTGGAGGAACTGACTGGGCTGACCAACGGTGTT
GCTCGGCGACTGCGACTTCATCAACTGTAACGACGCGGCTGTGATCATTATCATCAACAAGGCAATGCAGGTGAAGACTC
CGGCCGATTTCCATGTGGGAATATCAAACAGAAGCGCTTGCGCCACGAAATTAACCACGAGACAGATTTGGGCCGACATC
AGGTAAACGGCTAGCATGGGCTCGACCTGTTTCAAGAAACGGCTTTCCAAGGTTTTGTCGAGGAACGCGAGGGTGACCTT
GTTGCAATGCACGGTGCGCAGTTGTTCGATGCTATGAGCCTCGATGGCTCGACTCAAGTAGTCGTTCACCTCATCGTGCG
AGTTCTTCTTCATTTCAAACCCGCTCTTCTTCCACGATCGATTGTGGAATTTGTCTCCTCTATGCTGGTTCGCCATGCCC
ATCATCCGGATTTCCTTCGACACAGAGTGGAGCCCGCTCTGATGAGAGTCACTGGTTTGAGCCAGTCGTTTGGCATCGTT
CGCCACAATCAGGAACGTTTGGATGTTGTTGTCCCGGAGATAATTGTGTCTTGAGCCTCCGTCGCCGTCCTCCACTTCGT
AGTCATCAGCGAGACAATCCAGCGTCTCTTTAGTGATATGCACTCGCCCTGGTATGCCTCCTGCTTCCATGTAGTTCGCC
AACGTGACATCGTTCGACCACACGTCAAACTGCCACTTCCTTAAGCCCAGCACTCCGCAGTGAACTCTGCCCGTATGGAT
TCCTACCCGCATATTCACGTCAACTCCTGTCACATCCCGAACGAGCCCGATTGCCTCAATCATATCGAGTCCCATCTCGA
CGCAGCAGTGCGCGTGATCAGGTCTAGGGTCCGGAAGACCGCATACACAGTAGTAACAATCGCCCAGGATTTTGATCCTC
AGGCAGTGGTTTTCTGCCGCGAGTCTGTCGAAACGAGCGAATAGCTCATTTAGCATCTTGACTACTTCCTCCGCCGTGCA
CTGAGATGACAGCGAAGTGAAGCCGCAGATATCCGCAAACAGAATGCTGACGTTGTTGTGTCTCTGGATGTAGATTTTGT
GGAACATTGTGTCCTGTGGCTTATTGACAAAGTCGGCCTTCATTTCGAGGGCGACATGTCGTGGCAGCACCGATAGAAGC
AGTTGTTCCTGCTTCTGATTCTCGCGTTGAATATTCAATCTGGCTTTTATGCAGCCCCTGGTTTCAATGAAAGCTTGCCG
TTGAGACTTCTTCGACGGGTAGTGAGAAAAAGCCGCGATTCCGTTGGCTCCGAGTAACATCAGCATATCGAAAATCATGA
CACACAGCGCGGTTCGGTGGCGACTCTGCTCCAACAGGTCTACCTTCGCCTTATCGGAAGTTGTGGTCCTCTCGAACGTG
AGGTATTCACAGCCGATGTACGATAACAGTATAGCTGCGCCGGTCAATGAACAGGTTAACAATCGTACGGGTACGAGAGT
GTACGCTTTGTAAATAAGGAGCATACAAAGCCACAACCCGGAGTACAATCTTTGATTCGTGCGTCTCTCGGCCCCGTCAG
TTGTCGTTGCTGACGAGGATGATGATGAGGATGATGATGAAGATGGAGAAGGTGGCAGCGATGATGAAGACGATGACTGA
GAGGGCGGCAATGATGGCGATGAAGGCGACAACGACGATGAACTCAGATCCGCTGCCAGGAGCGCTGCCAGGCCAACGAA
ACTGACCAGAATCACGTAATTGCTGATAACGAGCTGCGTTTGTCTGAAGAATGACTGTAGGCTGAGGAAGCAAATCACAA
GGTAGATGGCACTCAGGCAACCCAGAATGACTATGAACAGGATGGAGAAACGCTGGTACACCGCTAGCTCGATGGCGAGC
ACGAGCAGGCAAATCACCGCCATCATCGCGGTGAGAGCCGACGTGCTCCGTTTGTTCAGATGCAGGAAATAGCGTTGGTA
GAGGGCGTCGCTTCTTCTCCGCATTCGCTGACGAGCGTAGCAACTGAGAAGTCCGCAAGTGAAGTAATCACACATCGAAC
TTGGGTCGCAAACGCAGCGACGCCGGCTGGACGGGTCCACGATGAACGTATGCTCCTCCATGGTCCGTGCCGAGGGCTAT
GATGTGGTTACGGGCGACTTTTTCTCACACCCTCGTCTCACCTCCACGAGCCGTGATGGCCGGCTCGTGTATCAATTCAT
TGAGAAGTAGCCGATGGAAAATTCACAGTAGTTTGATTCACTGGTCGAAATCACTCGTGAAGCACTCGCTTTTCAGGTGT
CGTGCCGTGCTGCACGGGTATGAAGAGTTGCACATGGAAGATTAGAAACGACGAGCTGCTCTCGAGCGGCTTGACAATCG
ACATCACAAACACAGACGGACGTGCCGAGAACGTGCGAGCGGACACACGGAGAACGAGTGCGGGATCGACGTCGTCGTCG
CCGCCGCCGCCGCTGTGCGACTTGACAGCTGTTTCGTTCCGGAAAATCCGCAATCACACTTTCTCGCCAAAAGTTATTCG
CGCATACTGGAATCATTCTGATTCTGCATTTCGGAGATATGAAATGCTCACATACTCT
>Cluster-14096.21335
CGCGATTCATGTGTCGTTATAAGTTACTGATCACGAAGAGCGGTTGTGAGTTACGCCGATATCGTTGGATAACGTCTTGG
ATTCTTCCGCGAAACTCCGGCGATCGAGGTCTGTATTACTGTGCAGAGTGCGGAAGTTTCACAGCATTCACTCAGATTAT
ACACACGAAGCTAGATGTAAGAGCTCCGTGATCTTCTCCATTACTAGCTCAGATCATAGGTTCACAATCTAAACATCCTC
GTTATTGGATCTGAACTGTCATGAAAGAAGCCATATCGAAAAACGGAAGTGTCTCGTATTTATTGCCGGCGTGGTCTACA
CACATCAGTCGGTGCTTCAACAAACTCCACGGACGGCTTCGCTGAGGTCAGAGATGAACCCATGGACCCTGGATTCGCTC
GTCTTGAGCTTGGAACGCTGAAGCCGACGAGTGCTCATCCGAGATCGGCGAAACGCGCTCCATGTTGTAGTTCCCGTCTG
CGCTGTCCGGCCTCAACACATCATTCCCCTCGTATTCTTCGCCGAGATGAAAAGCCAGTCGATCTCGTGTCTCTTTCGCC
AACCACCAACAGATAAGGTCGAAGGGTCGGGCCGCCAGTCTCGGGTTCATCTTCTTAGGGTCATTAAACCCAGTGAAGTA
ACCCACGGGAATGGCCACAATGAATGCGATCACGACCGAAATAGCTGTGTACCAAATGTAAGATATTTGGTAGATGGAGA
AGCTCTCCGGTTGAGTCAACTCCAGAGGAGTTGGAGGAACGAAGCTCTCCATCTTCATCACAGCCATGTAGGTGTTCTCG
CATTTCCCGACCGATATCGGCAGCTGAGGGTTGATTGCTGGGGGCTCCATCACCGATCTGAGATTGATCCAGAGCGAGAG
ACCCAAAGAGACGAGGAAGCTTATCCTGGCTCCCTTTGCGTTGACGAAGGGAAGGAATGCGCCAACGGAAACGATTCCCA
ACATCGGCCCTCCAATCCCCGAGATGACGGCGTTCGTCGCTTGGAGCACGTTACCCATGTACTCCGCCACGAGAACGAGC
AGAATGGAGAGAAGACCGCATACAACACCGAGGCCAGTGATTATGCGAGCTCCGGTCTTGTTGGAGATGTTCGGCCAGAT
TGGGGAAATAACGTCGACGAAAATGACGTTGGCCAGTGCGTTCACCGCAGACGAGATAGAGCTCAAAGACGCAGCGAAGA
TTCCAGACGCGAAGACGCCCGGCAGCGCCGTGTGCTTGCCCAGAACCACCATCACAAAGAACGGTAGGAGCTCATCGTAA
TTCTTGATCTGAGCTGTGGCCACGGGGTCGCAGTCACTGAAGTACGCGAAGGTCATCAGGCCCGAGAAGCAGGACAGCGA
AAAGATGATCGCGAGGTATGGTAGGTTACCCCAAACAACCATCTTCGCCCTGGTTTCCGTTGAGACAGTGAAGTATCTCA
GGACCATCATTTGATTTGTAGCGTACGACGCCAAGTTCGTGAAGAAGCCTCCGATGACGAGACCCCATGCAGAATGCCGG
ACCGTCGGATCCGCGCTCAAGTCGTCGAAGCGAATGCGACCGCCTTTCTTCGCAACTTCCCAAACGTGCGCGAAGCCCCC
TTGGTCATTGAAGCCCGAGACAACGACGATCATCATCGCGCCGATCATCCAAACAGCCTGGAAGGTATCCGTATACACCA
CGGCCTTGATTCCACCCACGGACGTGTAGACGGTGCACGTGATTCCGATCGCGAAGACGGCTGACCATAAGCTCATTCCA
GTAACATTGGACAGCGCCAATGCAGGGGCGTACAACTGGATCGAGATGTATATGGTCATTTGGAGGAAATAGAAGAAAAC
CGTCACATAACGAAGGAAGCGATCGAATCGGAGCTCCATGTACTCGAAGACAGTCAGCGCCCCGCTGTTGTAGAACAGAG
GCAAGAAGAGGTGAGCTGTCGCTGGTATCACGAAGATATAGGACACCATAGAGTACAGGAACATCGTGCCGTGCTGATGG
ACCTCGGAGGCATTGCCGAGAATGAATGAGGCAGATATGAACGATGCCATCAGTGATGTGCTGACGAGCAGAGGCGGCAG
TTGGCCGTCAGCTGCCAAGAGCTGCCTGATTGTATTTTGCGGGCCTCCCTTGAAAGCCCCGTAGAGACCAAGGGCCCCGG
AGACCGCGATCATCGCGATAAACACGATGTAGTCGAGACTTGTGAACCTCTTAACAAGCTCCTCCGCGCTCACGATGGCA
AACTCCGCGCCAGGATTGAACAGTTGAGACATGGTTTTGGGTGATGTCTTGGCGTTCTCACGAGAAGATGTAAAAATCCG
AAGGGTTCGGGAACGAAGTTCTAAATGTGCCCTGCGATACGCGCCACGCTGATTATAAAGAGATCGCATGAGAAAGAGGA
AGATTCTAGTTCTCGCCTTTCACCGAACCCGACGTCTAGCGACACATCTCCGAACGTTGACTGATGGCTCCGGCGTCATA
CGCGGAGTCAGAGACCGACGCCTGTGGGTCTCGGTGGGGTCGGGTTCCGGTCTCCGACCACGAGACGATTTGAGATGCAA
GAGTGAAGCAAGAGCGGACGCATCTTACGCGATGCTTGTAACCCTGAGTACTTGCCGATTCATCGAAGAACGATCGGAAT
GTCGCATCATTCAAAGCGGAAAAGGCGCCTGCGTTCCTGCTTACTTCTTCTAGACTTCGTCTTCTGCGTCTTGAGTAACG
ATGTTGTCGTCAAAGCATTGAGTTCTGTTCCGGGAAACCGCCACCGGAGTTGAGGCGAAACTAACTGCCAAAGAGATCCT
CGCTTGAATAGGCTTTGCACACTCGACGAACGTGAAGAACATCGAGATGGGCTCCTGCTCGTCCGCTCGGGAAACGTACG
ATGTGAAACAGACTTTGCCGAC
>Cluster-14096.21686
GGAACACGCGAATACGGGGTGATAACTTCGGTGACAACTGCGCACAAGTGCATGTCTTGAGATCTGCAGCAGTTGCTAAC
GTTGCGTTGGCTTTCACCTCAAGACTCAGCTGTTTTCAACACGAGGAACGCTTGTTATTCTATTCATCTATTGATGACTC
AACGCGATGCCTGCCACCGTACTATTGGTCGGGTCTGGCGGGAGAGAGCATACACTCGCCTGGAAGCTCTCGGAATCGGC
AAACGTTTCAAGAATTCTCGTTGCTCCTGGAAATGCCGGGACGAAGCTAGAGAACAAGTGTCAGAACGTTCAACTGAACA
TCAACGACAATGCGGCGATTCTCAGTTTCTGCAAGAAAGAAAAAGTTGACCTTGTTGTCGTTGGCCCCGAAGACCCCCTG
GCGAATGGACTCGCGGATACTCTGAACGGTGGCGGTATCAGATGCTTCGGGTGCTCGAAAGCCGCGGCCCGAATCGAAGC
GTCCAAGGCGTTCTCAAAAGACTTCATGGCCAAGAACAATATACCGACTGCGCGCTACGGAAACTTCACTGATGCGAAGA
AAGCTAAAGATTTCATCGCTAAAGCGGATTTCCCCGCGCTCGTTGTCAAAGCTTCGGGTCTTGCTGCCGGAAAGGGCGTC
ATCGTTGCCGGTAGCAAAACAGAAGCTATCGATGCTGTCGATTCCATCAGATCATCGATGGCGAAAGCAAGTGATGTCAT
CGTAGTTGAAGAACTACTAGACGGCAATGAAGTCTCTGTCCTGGCGTTTTCCGACGGAGTCAACGTCTACTGCATGCCTC
CCGCTCAGGACCATAAAAGACTCGAGGATGGAGACAAAGGTCCGAACACGGGAGGTATGGGAGCATACTGTCCTTGCCCC
TTGGTCAGCAAAGAAGTCATGAAACAAATCGAGGATGAAATCATGAAGAAAACGATCGACGCTCTTCGGAACGCTGGAAC
ACCTTTCGTAGGCTGTCTGTTCGCTGGCTTGATGATAACCAAAAATAACCAAGCGAAAGTACTCGAGTTCAATTGTCGAT
TCGGTGACCCAGAGACCGAAGCTGTGCTGCCGCTCATGACCTCGGACCTTTACGCTACTCTCGTGGCCTGCGTCGACGGC
AACTTACCGAGCGCCCTGCCCACTTGGAAGGAGAACACCTACGCTTGTGGAATCGTTCTAGTTTCTGGAGGATATCCTGC
ATCCTATCCGAAGGGTAAAAGAATCACCGGACTAAAGAGCGCAGCCGACCACGGCGTCAGAACGTTCCACGCGGGAACGG
CCCTGGATACCGAGGCCAACTTGATCACCTCTGGCGGACGAGTTATGGTGTGCCTGGCTCAACACAGCGATCTTCGAACT
GCCAAGCACTTGGCGCAGCTTGGGGCAGAGCTGATCAATTTCGAGGGACGCTATTATAGGAAAGACATCGCTCATCGTGG
GATCAACGTAGCTTGCCCCAAAGATCCGCTGACGTACTCCATGTCTGGTGTAGACATCGTTGCAGGCGATCGTCTGGTGC
GGAGCATCAAGTCGCTGACTGACTCCACCAAGAGACCGGGTGTCATGGGCTCCATCGGAGGATTCGGAGGGCTCTTTGAT
CTCAAGGCTGCAGGCTATAAAGACCCAATACTCGTTTCGGGAACCGATGGTGTAGGAACGAAGCTGAAGGTGGCAAACGC
TTGCAACGTCCATGACACAATAGGAATCGATCTTGTAGCGATGTGCGTCAACGATATCCTCGTGCAGGGCGCGGAACCTC
TGTTCTTCCTGGATTATTTCGCATGCGGTCATCTGGATCCGATAGCCGCCAAGCAAATTATCTCCGGGGTTGCGGAAGGA
TGCCGCCAATCGAGATGCGCCCTCATTGGTGGAGAAAGTGCAGAGATGCCGGGCTTGTATGAGCCCGGAGATTATGATCT
CGCAGGTTTCTCGGTGGGCGCCGTTGACAGGGATAAGATACTTCCCCGCGAAGATGATATCAATGACGGCGACATCGTGG
TCGGATTCAGCTCAAGCGGAATCCATTCCAATGGCTACTCTCTAGTGAGGAAAGTGGTCGAGCGGTCAGGCGTGCAATAC
GGTGATCCCGCACCCTTCGATGAGAGCAAAACTCTTGGTCAGGTTCTTCTCACGCCCACGAGAATTTACGTCAAATTGCT
GCTGAACGCCGTGCGTTCCGGAAAGATCAAGGGGCTTGCACACATAACGGGAGGCGGTCTGACCGAGAACATTCCGAGAA
TTCTCTCCAAGAAATTCGGTGTGTTCCTCGATGCTGCAGAATGGTACATTCCGCCGGTGTTCAGCTGGCTTCAGACTGAA
GGAAACATTTCAAACGAAGAAATGCTCCGAACTTTCAACTGTGGTTTAGGAATGGTGGCTATTGTTAGCCCGGAACACGT
CCAGGCAGTCATTGATGAGAGTGAAAATGAAGGTCGAGTCGTTGGAAAAGTACTTGCAACCAAAGAAGGATCCCCTCAGG
TGAACGTGAGAAATTTCAACGAGTCCATCAACCGATCTTCACCACAGCCCAAACCGCCGAAGAAGAAGTTCGGAGTCCTC
ATATCCGGCACAGGAACCAACCTCCAGGCTTTGATCGATCACGTTAAGAACGTGGAGCGCCAGTCAGCCGCCGAGATCGT
GCTCGTTGTTTCCAATGTCGATGGCGTGGAAGGATTGGATCGTGCTCATAGGGCTGGAATTCCAACGAAAGTCATTTCTC
ATAAGGACTTTAAATCCCGAGTTGATTTTGATATGAAAGTGCATGAAGCGTTGACAACCGCTGGTGTCGAGTACATTTGC
TTGGCAGGCTTCATGAGGATACTTTCAGCGGAATTCACGCAGAAATGGTACGGCAAGATTCTCAACGTCCACCCAGCTCT
CCTTCCGTCTTTCAAGGGCGCCAACGCGCACAAGCAGGCCATCGAGAGCGGAGTCAAAATAAGCGGGTGCACGGTCCACT
TTGTAGTCCCTGAAGTCGATGCAGGAGCGATCATCCTGCAAGCACCCGTGCCAGTTGAGGCTGATGACACGGTTTCAACC
CTATGCGAACGAGTCAAGAAAGCGGAGCATCGTATTTTTCCCGAAGCCATGGAGCTCATCGCGCGAGGCAAGATCCTGCT
CCGGCCAGACGGGAAAATCGCTTACAAGAACGATGAACTTCATTGAAACGGGACGCGTTTTCCGTCTTTGCTTAGTCATC
GACCCGGGCTGTTTCGCGCCGTGCTCCACGATGGGAATACATGATTTGGATTTCTGTAATAAATGTGATAACGTGAGAGG
TTCATGAAA
>Cluster-14096.22679
CTTGCGTAACGGAGCACTGCATCTAGTGGATCGCGTACGGTTCCTGCAGTGCTCCTCGGATGAGAGATGTCCCCACTTGT
TTCTCTTCATTCTTTCTTTCTTTTTAGTAAGATCTCTAGATACCAGAATGCTGCTCTTCTCTTCTCAGTGGTTCCCTTTC
CGTTTCGAGCGTTGCGTCGACTCGTGCTCGATTGCTCGCACGTTGGTTTTTTGACCACCGACAGTTCTTAGTTCCATCCG
TTGGTTTTTTTGCTCTTCTTACGACGACAGATATGGGTCTGGTAGACTCGCTACCGTGTCAAGCTGGATGGCTTCCCACG
AATCATCTGCTCTTCCACTTCGCAAACGTGTGCCTTTTTCTATCGTACTGTGCTCCACCAGGCCTGAAAGGTCTGCTGTT
CTTAAGGATAGTTCTATTCTTCGCATGTCTCTTCTTCGCTCTGTGGGGATGGCTGGTACTGTGTGCAATGGATACGTTCG
TCTGGAACGCGATTTTCACCATCATGAACCTTGTCCAATCCTACATCGCCTACATCATGCTACCGAAAACGGTCAGACTT
CCAAAAGTGGTGGAAAACCTTTACTCGAAACTGCTCGAGCCCCTCAAGGTCTCCAGAGAAGAGTTCGAGGCCGCCTACAA
CGCCGCTCGCGAAGTGATATACCTCGACGCCGGACAGGTTTTTGAAGTCAACCATTTGGGTGACACAACGAGTCTCGTGA
TGCGAGGCCGGATCGCCATCATTCACGACGGAAAACCTGTCAAGCAGTATTTCCAGTTTGAATTCGTAAGTCCTGCGAAG
TGTTTCGGTGAACAAGCGGACGATGACGTCGAATTCACGGCGATGGACAGGGAGACCGTAGTGATCATTTGGCGTAAGGC
GGACCTGCAGAATATCTTCAGTCGGGACCCACATCTCAGGATGGTGTTCGATTGTTTGGCAGCTCGACAACTACTGCCCG
CGGCCAAACCAATATCGGAAAACTGTGTGACAACGTATCCCATGGTGGAAGCTCCACTCAACGTGGAGCCGACAACTGAG
AACGATGGGAAAGAATCAGAACTCTGAGATCAGGGTTCGATTCTAAACTAATCCTGAAATGAATCGGTTGAAGGCAAATG
AACTCTCCGCAACATTGTATATAGGCATCATGGCAAGTGTTAAGGTGTCACAGGGAGCGACACAGCGGAGAATGTCTAAT
GAATGGAAATGTTGAATGAGACTGGCCGAGAGGGTTCCCCTATTCTGGTACGCGTGTTTAGTCTAGATAGACGCGCACAG
TGAGGATCAGATTGAATGAACACGAACTCGAACGATGGATGGAGAATGCATTCCGCCCGCATATTGTGATTGTCCTCCTA
GCGGATTCTCAGCTTTTAACTCGAATGTTATTGCTTGTCAATGTGAGATTGGTCGTTGACTCCCCGCAAGACTCCTGAGA
TCGTTATCCTTGAGAACAGGGAGCGCTTTCCCGTGATTTATTTTGGTAATAAATTAACATTGCGAGTTTGTTGATGTCTC
TGAGGTCATATACCACCTTCGTGTCCTCTGTACGTGGCATATTGAATTGTATACAGTGAATTGTACACTAGAAGGTAGTC
ACTTGTCAAGACCTGCACACCAGGCAAAAATCGCTCAAGTGATGTTGAGAGGTCGAGATCCAAACGTGGAGGAGTGTTCC
TAGTTTGGCCTTATCGAAGGTAGAACTAGGTTTCGAGAAGCTGCTTTTGCATCCGTAAGTTGGCCGTCCTCAAGATCGAC
GGGAGCTCGACCAGTTTGGTGACCGGTCACCATCGAGCAAGACAGAACTCGAGATGCTCGGTGAAGGGATTTCGGGTCCC
ATCGATCCAACGGGAAGCACTTTACTGAATAGTCTTTGGTCTTTGCATACATGGGCGCCTTGGCGGTCAGTGATGGCTCG
CGCCTGAGGTTTTCGCTGATTTCTTTTCGTGCGATTGTTGCTGGGAAGATTTAGCTGCGTCTTGAAGGTCCTTTCGAGCC
AATAACTCGGCCTCAAGTTTGGCCTGAATCTCCATGCATTCGGCTTTCTTCGACACCGGAATCTTCTTCTCCCAGGCTTC
TTCGGTGATTCCGGTAAGGTTGAGGATTTCAAGAACTTCATGATGCTTGCTCCTCTGGTGAGAGTACAATTTGCATCTGA
CAGTGTATTGACTCGGACACCATGGGCACTTGACGTAGCTCGATTTCACGGAAGCGGCCATGGTTTTATAGCTCTGAGGG
ATCTCTTGGTCGGGGTGCTTCTGTAGTATATGCTGCTTCCTCTTAGTGCTCGATTTGTAGCTTTTGTCACAATATGGACA
GGGGAATTCTGAAATGACTTTCTCGAACACGTCGTTCAGAGATGTGTTCTCCAACGAAATTTCTGGGTGCTCCTTAGTGT
AGTGCTGAGCGAGCATTCCTCGCTTGCGGAACGTCTTTTGGCACTTATCGCATTGAAAGCTCTCCTTCACGATACCGGCG
CCTTCTTTTTTCAATCGGCACTTGTTCTTGTTGCCACCATTATTGTTATTGTTGTTGTTGTCCTGCTGAGTTGCCGGAAA
TGTCGGTTGTGTTGAATCTGGGCTCGCTTTCGGACTCGAATCGAGTCTCTTCTGGCTTTCAGCCTGCAACTGCTGGTCTT
CCGACTTCTCCACGAAGTGCACGTTCTTAACATGATTCACAAGTTTGTCTTTTCGGCTGAGTATCTTCCCGCACTGTTCA
CACTTGAACTTCTTATCCTCTTGGTGAACCCTCATGTGTCTTTGGAATTTATCCGTATGGCAGAAAGTTTTCCCGCAAAC
ATTGCATCGGAAAGATTTCGTTGTAGGGTAGATGTGGTACAGTTTGATGTGCCGCCTGATCGACATGTAGTCTCTCAGAA
CTCGAGGACACAGAGTGCATTTGAAGCCTTCCGGTGTGCTGTGCTGCTCCGAATGCCGTTTCAGCATTATCCGACAGAAG
AACTCCGCGTCGCACAACAAGCACGGGAAAGTTCGTTTGCCCTCTTTCCTCAAATCCTCACTTTTCTTCTCTATAGGCTC
TATCTTCGCCTCGATCGTTTCGTTGCATCCTGCCGAGGTTATCTCAGCGTTTTGAACCTCAAGGTTCGTTGTGGAACTGG
GTTCCTCGTTGTTGGAGACTTGATATTCCTCCGGGATGAGCTTTGGTAGTTTCTTCTTCAAAGGTGTCATGAACGTCGCT
TTTGGACTTGGTGGCTTCTCCGCTTCGGGTTGGGTGGCTATCAGCTCGTCGCAGATGTCGGCGCTTTCCTCTGAAGGCAG
CGGAGAGTCGATTTCGACGATGTTGCTGTCGGCTCTGACATAGTGTTTGTTCTTGATATTCTTGATCAGTCTCTTCGGAG
GAGGAGGTTCTTCCGAGAGGATCGACGACCTGGACGAATCAGAGGTGGAGCTCTCATCGGAACGGTAACTCGACGATGAA
TCGGACTGTGAACTCGTTTCCGGACTGCGACTAGACTCTTCGTTGTGACGTTGATAAAACTTTGAAATTTTACTCGGCAC
AGTCCTCGGCTCCTCCGACACGACTTCAGGCGGTGCCTGATTCTGCACCGATATGGGTACATGGTCGAGCTTCTGCCGCT
CTCGGATGGTGGCATCAGTTTTCTTCTTCTTACAGGTGTAGTATGAGGTATCGCCGAACTCCTCAACGTTCGGTACCTCT
GGCATGATTGGTACTTCAGGCCGTTTCTCAAGCTCACGTGGTTCTTCCGTCGGGTAGTCGGCTCGGACGTTGAAGAACGC
CTCTGGCTCTTTCAAGTGAGGCAGATGTTGGTTCTGCAACGCCAAGTAGCTGTTTGGCAGCATATCGCCGGACAAGTTCC
CTGCACAATCGACCCCGATCGCTTGCGTGATATGCTCGATGATCTCGACCGGATCGAGACTTTTGTCCGCGTGGTACGGC
AAGAGGTCCTGATTGCATGCTTGAGGTGGATTGATGGCGCGCTTGCCTTTCCGTTGCACCTGGTTCTCCACAGGCACTGC
CGGTTCGCAGTAGACGTTCGGCAACTCTCCAGGAGAATGTGTGGACACTATGTTCATGATGTGCTGAGGCGAGTGCTGTC
TGGGCATCGGGGTTTCAGACCACTGGTTACCGCTGGGGTATCGATGCATTTTCGGTTTTCTCACCGGTTCCTGCGAGCCG
GAATTGTTGTCGTTGTGTTCGCTCATTATGTGCTGGAGAAGAATGTCCGCGTTCGGGAACTGCAGGTCGCACTCAAGCAC
GTAGAACTCTTGCGGCAACCAGAGTCGATACCGCTGGGCGTAGCCGTCTGAGTACCAGACTTTCAGCTCCGTCTTGGATT
CTATCTGGACGATTGATTTGAAGAATATCTGCGATCCCTGCTGAAACAGAGCGAGATTTTGCTCCACGGGCGAAGTTGCA
TAACGGACGAAACGCATCCAGTTCGATCGGTCGTCGTCCTTGGTGTCAAGGAGGACGCAGCCGTCCTTGTCCTCGGAAAT
ATAGATTGGGAAGGCCATACTGGGTTTGTGGGTTACTTGCACTCGGACGCCTTCCATTGGTCCGAAAACGGTTCTATTTG
GAATGGGTTTCTTACTGAATACTCCGAACACCGGCTGAGAGGCGTTCGGTGAGAGATTCTGGATTGACAAGTGGTTTGTG
GGTAAAGACGCGAAAGCCCTCGGCTGAACCATCTGATCCTCGATGACCATGACTCGATGCATAACGCACTCCTTTTCGTA
ATAAAGGCCGCATTCATCACAGAAAATTCCACACGCTTCTTTGGGTGGCGATCGTTGGAATCGATCTTTTTTGGGCGGTC
GAGACACGGTCGGAAAATCTTGGCGGTTGACTATTTGCGAAGGTATTCGGTTTTGTGGGCATAATGAGGTATTGGCATGA
CTCTTCGACAACGAGAGATCCACGCCGACTATCGTTCCCTCGAGGAGATCTACCGCGTTGTCGTCCTTGATCAGCTGCTG
TTGTGGCTGTTGCTGCACGGGATCCGGACCCATGTAGAGTTGGTGCAACGCGGCGGTCGAGTCGTTCGTGTCCATTCCGG
CGTGGACCATATGGGAGAAGGCACTGTTTTGAAGTTCCTCAGCAGCATACTTCTGAGCCAGCATTTGTTTGTGATTGATC
GGATAGTTCTGATTGCCGACCTGCTGACTACACGCGGTTTGCACCAAAGGCAAGGAGGGGTAGCTGTAGTTTTCCAGACA
GAACGGTAGCGATGCTTGGGAAGCTGGATGCGGATTGTTCTGGGGCGTCGTTTCGAGATACCTCTGACCTGATGGTCGGT
CCGGCTGTGGTGCCTGGAGGAAGTCGAGAATGGTGTTCTTGTCCAGATGCAAGACGGGTAACCCCGCGAAGGGATCCTGA
GAAGGAACCAAGACGAGAGATCCCGGGTCGACATCTTGGGAGCATGGAATCGTATTGCGATGGGGTAAAGGTTGATGCAA
ATCCAGAACTTCGGTCAGTCTGGCAGCCCGTTTCCAACCATCTCAACTCAACATCGCTGATGAGATC
>Cluster-14096.23215
TGTAAAACTGCACCACATTTTCGGATATGCATGAGAATATGCATTGCATAGAGCGCACAGCCCTGTTTATTAGAATTCGC
GCTAGCCATCGATTCTGCTCTACATCTCTTGAATTATATTGGAGGATATTGGGGCTGCTTCTTTCCGGGTAGATTCTCAA
GGGAAAAAATAATCTTCCGAATCGATCTCCAACTGAGAACACCGCATCGCAGAGGAGAGTCGTGTCTCTCAATTTCGTTC
AACATAATTTATTATTAGAGGGCTTCCCCGTCCGAACGTCGACTTTGGATTGAGGAAATCTCTAACCGGGTGCTTTTTTC
CTTGTTTTCTTCAGGACAAACAGGACGGTGCTGTGGAGATCGTGGAGACCATCCGTTGTGTATGCAACGACTTTCCAGAG
ATTAGAACCGCTCTGGAAAATCACGTGCTAAACGACTACAATACGCGCGATTTCGATAGCATGCGGAACCTATGCGAACG
CTACAACAAAGCAATCGACTCGGTCTCGAAACTATGGAAAGGCACTTCAGTCAGAAAAGAAACCAGACCAACGCTGCCGC
TGCTTCGGCACATCCTGCACAAAGTCTACAACCAGTCGGTGGACGACCCAGACCGATTAAATTCGTACGAACCTTTCTCG
CCTCAGGTCTACGGCGAGACGTCCTTTGACTTCATAGCACAAATGATTGAAGAGACGGACTTTGACGAAGATACGATATT
CGTCGATCTGGGGAGCGGCGTCGGGCAGGTGATCCTGCAGGTGGCTGCCATGACGACTGTGAAGCAGTGCATAGGAATAG
AAAAGGCCGAGACACCGTGTCTGTACGCGGAGCGAATGGACGAGAACTTCAGGTTCTGGATGCGATGGTACGGCAAGTCG
TACTCGGACTACAAACTCATCCGAGGCGACTTCTTGAGTGACCAAAACCGGCACTATATCGAAAATGCGAGCATCGTATT
TGCCAACAACTACACGTTTGGACCCACGGTCGACCATCAGTTGAAAGGAGTTTTCCAGGAGATGAGCGACGGATCGCGCA
TTATATCGTCGAGGGCGTTTTGCCATCTCCAGTTCCGAATCACCGACCGAACTTTGTCTGACATAGGAGCGATGATGCAC
GTGCGAGAGGTTCAGCCTAAAAAGGGATCAGTTTCATGGACGGACAAGCCCGTCTCTTACTACCTGCACTGCATCGACCG
AACCAAACTTCAGAGGTACTTCGAGAGCAAAAAGAGCTCGGCCTTAATTGAAGGGGACGGCAAGCGGAAACGTAATTTGG
TGAATTACAGCATGGAGTCGTCTAACGGCAGCCTATTCGACGAAGATTCAGAGGTCTTCGGACCCACCACGAGGCGAGCG
TGGACTGAGTGGATTAAGAATAATCGGAATGCCAAGAAAAATGGTAATGGAAACCAATCATCCGGTCATGACGAGGAGGA
AGACCCGGAGCCCAAGAAGCCTCAACCTGGTCGACGAGGCAGAAAACCGGCTGCCGCAACAGTTGCTGCAGCTTCAGCCA
ACACAAAGCCCAAACCTCGAGGGAGACCGAAAGCTGGCCAAAAGAAAGGCTCCTCGAAATCATCGAAATATGCCGCCAAT
CTTGAGATTCTGCACAATCGGACTGTACTGAGTACCGCGAGAGATGTGGTAAACGCAAGTCCACCGCCAGGATGCGTCGA
AGAGAAACTCCTGAGCTCTGACGACGAAGGAGACGATTCAACGACAACGCCTTCACAGACCCCATCGCAAACACCTTCAC
AGACACCGGCGCAGACGACGTCGGACAGCAGCTCACGAGAAAATGAGATCGAAACACTTCAAGAAGATAAATTGGACGAA
ATCGAGCAGCGCTTCAACGAGGATCTCGAACTCATGCTGTCAAACCTTCGCCACGAGTATCGGGCGCTACTCTACCAGTT
CCGCGATTCTGCGATGCGCAGAGAAATCGAGAAGCAAATCCTGTTGGAACAGAAGCGACAGCTCGAATTGCAGAGCAAAC
ACGACCAACTTGACAAACAAGTCAGAAATCTCCTGGAGGACAGCGTGACGTTGATGAAAGCTCGGATGTGCGAGCTGGAC
ATACACGTGTCAGAACCTTCGCAGCTTCTGGCAAAAGCTAAGGAGATCGTTGCTACACACAAGCAACTCCAAAGTCGGAG
CAGCCGTCTGGAGCATGAGGTCGCCCTAGCCGAGGAGCAGCAACGAAGTCTCATCGTGGCTCGTCAGCAGCACCTGCTGG
CGACGACGGGTAGAACCCTCACCAAAGAGCAACTACTCAAGGAGATTTCGGCGTCACTTTGTCTTCGACGGAATCCGATT
CCGTCCGGCCGCAGTCAGAACGGAAATACCCACATGGACAATGAGCCCGAAAGTGAAATTAGTCGACCAAGTGAGGGAGA
TTCAAACGCCCATACGGATACGAACGGCCCCTCATCCGACGGAAATGCTGCGGGCCCGCCATCGAGCTATGCAGCCCCTC
CCCACATGGTAGTTCAGAAATCGGGACAATCAACGAACGGATCAAACGTACCATCAAGCCACATAGTGCCACAGAGTAGT
AACCCACAGGTGGCTCAACATCCCCAGCAAGGCAATATCGTGTTGAACCTGGGCGATCTCTTGAGAAACTCTCCTCAGCA
CTCGAGTCATCAGACGTCCCAATCAGGTCATCACCACCACCATCACCACCACCACCATCATCATAGTCATGAAGGACACA
ACACGAGTTCGAACTCAGCGTCGAGTTCGAAGAAACAGAAGAGAAAACATTCGCAGGACTCTCATAAATCCAAATGTTCC
ATGACTCCAACATCAAGCGGTGAAACAGGCGGTTCAAACTCACAGTCCAACCAGAATTCAACGACGTCACCCGCTGAAGA
GCCGAGAGCCAGCGCCAGCTCGAAAACCCAGCAGCCGCTCGATGAGAAGAAGAAATGGGTTGTGGACACTCAAGGTGAGG
TTCGACGCCCGAAACGAATGTGCCTTTCATTTTGAAAAGAAAACCGACACCCAACATCGCTCATTTTGATCTATGTTCTA
TGATCATCACGTCGATTGAGCATATCCATCATGATATTATACTCTAAATTCCTGAGTAAGATACATTATTTTCACTATCC
ATAATCACGTGAACTTCGCTTCGGAAGTTGGAAGCTCGTTGGAGCCGAAGTTTGTTGAAGAGGGGAGCCGAGCGAAACGG
AAAGAAAACAGCAAAACTTTAGCTGCTGCAAGTGACACACATTCATCAGAAGTTGAAGCGGAGACCTCAAGTATTGTCCG
ATGGCTTCTCGAGTGATCTTTAAACCTCATCGAGGTCAAGAAGAGTAGAGATGTCGCTGGAATATGACAAAAGGACGATG
CAATGATCAATGCTGCCTCGAAAATACACAAGGCACAGATGACACGTCCACTCGGGACGCAATAGCAAAACAAGTGAACA
AGCGAAAAACCAAACTGACGAAAGAAACGAACAAACAAAGAAAGAAAGATCACGAGCTAGCGGAGGAGTTTCTATCAAAA
TCAAGGCCCTACCTCCGAAAAGTCCTCCGAAAGCATCGAGCCCTGAAGCAACGGCTCATTCACCTTCCCGAAGTTCAAGT
TCTTCAGATGGCTCGTCTTATGCGCATCGTCACAAGAAATTCCGAGAGAAACGGCACCATCACAAGAAGTTCTCTCGACC
CAACTCACCGGTATCGACCCCGACGCCGCCGGCGGTTCCTCCGCCGGCCGTTCCGGCTACGCCTACGCATTTACCCCCAT
CTCAACCTGTACTTCAGCAACAACAGCTAGTTCTACCCCAATCCCAAGTATCTCAAGCTTCTATGGCTCCTCACGGCGCG
CCGTCGCATCCTGGAGCGAGTCGTGTTGCGCCCAGGACGCAGACGGCCGCTGCGAACCAGCACATGTCGCGTGCTCCTGT
ACATCCTTCGGTTCAACAGGGACTCGCCCACGCTGGTCACAGAGCAGGAGGAGTGATGCCTCCACATCCCCAGCATTCTC
AGATGCCGAACTACGCGGCAGCACATGGAACGCCGAGTTTGTTCGGAGCGCATCCTCCTGGCAGCATGCCGCCGAACGCG
GCAAACTTCGCCCCTCCCCACACGCAATTCACACCCTCCATACCCCCAATCTATCCGCCCCACACGTCCCCGGCGCCACA
TCCCTATTACCGTTCGATGTATTCCCATAGACAATAAGGAGCAGAAGAAGATTAAGATGGTAGTAGTATTTTGCCGTTAT
TAGTTGAAGTACAAGAGGTTAGGGATAATTTATGCGTTGTATCATATATATACTTACCCAATGCCCAATTATTGGTAATC
ATCATCATCATCGTCATCACGCCGACGGATGGATGCTGCAGTGATCTCTTCATGTTACGTAATGTAAATACGTTCAAATA
CATACTGAAGAAACAAAGCCTATCGAACCGTAGCCTGCGACCCAACAGTCTCCAGTAGTGTGGCATCATCATCGACATTC
AAGCGAAACGCTCACATTCGGCGACAGCAGCATTCTTCCATGACACGGTCACGGATAGCGGTCAAATTTCTCATTGATTC
TCATTCTCTCTCTCTTACTCTCTATCGAGCTCGGTGTTTTGATCTTATTTCGATTCGCTATTATTCCCTTATCAAAGAAC
GGAAGCGTAGAGATCGATTATGGAAATTGTCAGATCACGAACACGGTCAGACGCAAGCCAGGTCGAGCGGTTTTCTCAAA
TCATCATCTGCCCAAATCTTCTCAGATACTCGATGAAATTCCAGAGGAGGATACTGTTCACTGTTTTTTCGTCCCAAAGC
GCGTGTGAGTTCTATTGAAAGACGCGGTAACGTCTCCATGACTTATTTTGTGAGTGTACTTGAAAGGAACAGGAAGAGGA
AAAAAGACTCCAGACGCAGAATATCTGCTTCCCCGTCCGCGAGTCAACTTCTCTAGTGAATGGATCAAATGGACATTCGA
TGTGAATACGTTTCGGAGTGATGGTGACGTCAGAACTTAGAACGCGTCTCATGTGCAGCGTCGGCCGCTCTTTGGGCCAC
TGGATCTTTTGCCACCTTTCACCTTCTCTATCTTTCTCTGTATACCGCCATCACAGTAACTATGTACCTCGCAACCGTTT
CCGAGACTTTAACTCTGACTTTGCTCTACTCTGACCCGACGTGTCTGTGTTCATTGTGTGAGTGTTTAGTGCAGTTTAAA
TGGACCTTAAGTTCTTCTGAATGCTAGAAGAATCGTCGACGATTATTATCAGTGCTGCGAATGGAATTTAAGTAGGTTAC
GCGTGATTTCCGACGATGGGAAATCGCCAACTCAGACGAAAGGCTTCTAGACCTCTATCTGAAGACAACAACCTATTTAT
TATTAGCTAATAAAGCGTCAGCATTCGAACTGGAAAAACTCGCGAGTCCCTCATTGTGCACAAACTTCCTTCGTCAGTAG
TAGAGTGTGGAGCGTCTTTCAGCTTCCGAAGTTGCAGGGATTTGGAAAAAAAATTAAATTTTGCTTTTTGCGCACCTTAA
GCGACATGTGGTAAAGAAGTCGATCACCAGCAGGCAGGAGCACTCTTCTAAACGACCTCGAGACCATTACGTAGAGTTAC
GTCCCGGTTGATTCACGTCACGTGCTCAATTCGGCGGGTTCTCAAATTTCGTCGATGACTTCTGAATCAGGGACTCAGTT
TGCCTACATTAGGGTCTCCATAAGTTCGGTCAGCTCGTGGCTCAGATGGCCTCGCGGCGCCACAACTTCAGTCTAGAATG
AGGCTTAGATTCTTAGGCTACTGTGTTGACACACACCTCAGTCAAGTGAAACGATCCGTCAGCTGTCATTAGAGTACTGA
AGACCCAAGTAAACTCTCGGCATCCTCTTGGAGCGGCACGGCCACTCGAGCCAAGAGATTCTCG
>Cluster-14096.23275
AGGACAGGAGTTCGTGAGAGTCTTCCCGTTGATTTATCTTCTTGTCCTAAAGAGCCTCCGAGGCAGCTAGTTGGGGGCCA
TTCAGAGACGCCATAAGCGAAACGGAGAAGCCCGGGAAATCCGAACGTCGGAGCAACTGTTTCAATGTCCGCTCATCGGA
GACTTGCCGCTAATTTCAGACGAAAATGGCGCCCACAGTCGAGAAGAAGTCTTCGCCGAAGAACAAGAAGCCGCGTCTTT
CGGTGACGATTGAAATGCCCGAAGGCAACGACCGGTATGTTGAGGAGCTAACACGGATGTCAACTCCTTATCGAGCGAGC
GAGTACGCGGAGCGCTGGCTCTCATCGAAAACCCCGTTCTCCAACTTACAGGTACTGCTGGAAGTGTCACAACGAAGACG
CTAACGTGCCTTGTACTACATGTCAACGGTCCTTCCACGAGTATTGCACGCCCGGGGATCAGGATCTTTACAGTCTAGTG
TGCTCGGAGTGCATGGCTATCATTCGTGCAGAGAAAGATAAACTCGAGGGGACCACGAAGGGTCCGCTCTCAAGAGTTAA
CGTCGATCTCCTTGCGGAACTTCTAGCGCTTGCCGTACAAACGATCCGACCGTACGCTCTTGAGGTCTTCCACAAACCAG
TGTCCTTAGAACAATATCCGGAGTATAAGAATTTTATCGTTAAACCTTTTGATCTTGAGCAATTGGAACAAAATGCCACC
AAAAAGAAGTACGCGTGCGTCGAGCAGTTTCTCGCGGATCTGAAGTGGATACATCACAATTCCGTCATCTTCAACGGACC
TCAAAACCGCATCACTTCCTCCGCCATGGCAATGTTGAAGGCCGCTGACAAGGAGGTCGACGAAATGACTCTATGTCCTC
AATGCTATATGAGCATGCGGCGTGTCAGTGTGGGATTCTTCACCGAACCTTGTAGCCCACCTCACATAATCGTTTGGGCG
AAAATCCGAGGCTTCCCCCACTGGCCAGCAAAAGTTATGAATGTTGATGGAGACCAAGCCGTAGTCAAGTTTTTCGGAGA
TCACAACAAGAGCTTGGTCGTCCTTTCCAACTGCACTCTACTCACAGTGAAGCCACCAGTGACTCAGAAGAGCAAGAAGG
GTTCCTACAGTAGTGCTATGGATGAGATAGCTTCGTACATTAAAAAATATCGCGCGAAATTCAATTCGGAGTTTCATTAC
GAAACTGAGCAGAAGAAGTTGACCCGGGAGATGTTCGAGAGGCGTATGTATGAGGAATTTCAACCGGCACAGCTCCCAAT
CTCTGCCGTGGAGGAGAGGATCGATGAAGTCCCTGAGAAGAAGGATGAGGAAGACATGGACAAGGATGTGCCAGAAGATG
GCGAGGAGTCTCGCATAGACACCGTACTTATTTCCAGAGTTCCTGCATTACTTGCCGAAGACGAAGAAGATAAGGACAGC
GGGACGGAGGAGCAAAACTCGATTTTGGAGAGCATCAAGAGAAAGTTGAATCTTGACAAGAAATCCGACTCGACCGATGA
GGACAAAGAGGAAGACAAAGAAGGTCTCGCAACTTCCCCCGCCGTAAATGCGGCGAACGACCAAAGCGACAAAGCCGCTG
CGGTACCTACTGCCGAAAGTCCGCCTCCCCAACCCCTCGGAGTCGATGACACTCCGAAATCTCCGGAGCGCACGAACTGC
GCCGAGGTTTCCAGCACAACCGCTGACACTGATCCACCAACGGTTATACCAAAGGTTGCTAGTGGAGACACTTTCTTCGA
GAAGCTACGTCAAACCATCGAAGAGTGTAAAGAGAAGGTCGGGGTCACCGAGTTAGCGAACTTGCCAGCTCCCAACGACG
TGTACGATGAGTCGGACACCGATGTCTCGGACACCGAACTGATGCCGTATCAGCAAAAAGCCATGGCTTCGCCGAAGAAA
GAAGTCGACGCTGCCGAAACCACAGTGTGCAAGGTTGACTGCGCCGTGCAAACAGAGAGAGAAGCTGTCGGTTCGGTGGA
TCCGTTTGATAAGCGTCAAAATCAGGAAATGGTGGCTCGTGAAATCGCTCTGCTGAAGCAGAAAATCAACATTCGAGAAT
TGATAACGCAAAGGACGATCTGGCAGACCAACACTAACCGAACGACAGAACTTATCAAGACGAAACAGTGGTGCTGTGTG
TGCAAGGCGTTAGCAACGATGACATGCTGCTGGAATACTTCATACTGCTCGCAAGCTTGCCAGAGCACACACTGGCCTCA
TCATATCAGACATTGTGAGCGTGCCCAACAAGGCGGCGAGCCTAGTTCAAGCTCTGCGAGTAGGAATCAATGATTTCCAT
TTTCCTGCGCTCTCCGGCTTCTGTCCGAGAGCAAGTGGAAACATTGAAGTGACACCTCCACGGTTTTAGCTAGACCTTGG
CAGTGAGAAGAGGCATCGCGTTCAAGATTTTAACGCGAAGGAATGTCGAGTAGGTCTCTGGGGTCGCTATTCCAGCGCGT
CGAATTAGTTGAAACTGATATGGCGCCTCCTGTCAGGCTTCCAGCAATGGTTCCGATTCGGATCAAACCGAGACCGGCAG
AAGCGAGTTGCAATATGGTCGGCAGAATCTTCCCATACATGATTGTGGTATCTGATTGAAATGACGCTGATCAAAATTTC
AAGTCGCTGCCTCTGTATATAGACGAAATTCGACTTCAATCCAATCACTCGCCTCGTTCAGACCTCACTCGGTCCCCGAC
TGGGGCTAAACCAACCAATTATTCTGAATATTACAATTATATTGACATCAGAGTAGCGTTCGTGTGGCTCGTTCCCAAAC
CGCCGACAACGTCGTGTCAGAAAGGATCTCATTATGACTGAAGAAAGAAGAATATGGACTGCTGTCGAAGCATCAGGACG
TACAGTTGCCGGTTCTGTTCATTTATGACGGCACGATCCACAACTTTTGACTGAAGAAGCGCTGGTTACGTGAATCGGAC
ACGCAAAACGTACTGCAGTGGAGGTTACACACGCGAGTACGTGTACCTGCTCTCGAGGGCTTTTATTAGTCTCAATCCTG
TTTTTGAATCTTCAAACCAGCGTCCGAACAAGAAATCTAGCAATCTTGACATTTACATTGATCGCCGATCTGTTGGGCCG
TTCAACTCATAGCCCCCAGAGTGTGCGAGAGTAAGGGCTGCGTGCGTTTCTTCTAGCTATGTCGTTATCGGTAAATTCAT
TGAACTCAGATTTGATGAAACGAGTAACCCCAAATCGTTGCTTGAATAACATGCATTGGGTAGGTAGAGGAGTGTGACAG
AGCTAGTCCGCAGCTACCTGCGGCGAAGCGTTCGACGGAGTCTAGAAAGGAATATTATCTTGAAAAAATCAAGTCTCAGA
TTTACTTCGATTGTCTCCCTGGAATTCTGACGATTGAATTCGTTCATATAGACGCGCGAGTGTGGCTAGAGAGAGAGAGC
ATAAAGTTTAAAGAGACCTCGTACGGGACATGAATCAAAGAAAGCTGCAACATTTATACATGTGAATGAACACACATAAA
ATGGAAACGCATATACATTAATATATTTGTGGGCAATGTCGCATAGGTGTATGTCGTGCAGTTCCGGTGAATGTTAGTCG
TTGTGTTAGATGAAATTGTGTAATATCTATGCTGAAGTTAAACAAAGCGACTCGTGCTGACACCTGGCCGGTGTCGGTGT
AAATACTAGAAACGTCAGTGATTCATCTCGGGTAGGGATGCTCGCTTCCTTATAATGTATGAGTGGCGAATAAATCTGTT
>Cluster-14096.24487
GCCAGCCAGCCACCAAGTCAGTCTGCCATAAGTGACTTACATCGAAGCACCGAAGGACGCTACAGGGCTACCCTTAGGCA
CAAAACTCTCAGCACCACCGGCAACACACGACACAGCTGTGAACGAAGACTAGAAGGCCGCCGTTCCAGAAGCTCAGAGT
CTTTTGATCCGAAGTTGTGTGTCATATTGTATTTGCCAGCTGTGATGTATTCCGCGTACCCGATCATGACGTCCTGGTGA
CAGCGGACCAACGGACCAAACAAACGTTCAATCGAGAGAGAAAACACGGGTCATACTCTGGAAACGCGGTCTGGTGTTCG
AGATGGTTCTGCATGCATGCGCATTCACGCGCCGCTTCTCTTGTGGTCTCCTTTCTTCGCTCTCGGATATGAGCCACGCT
TAGGGAAAACCAGGAAGCAAGAAAGAAGCCAATTGAGCCTTAGTTGGTAGGCTACTTTAGTCAACCGACGGGCTGTCCGG
GAAGCCGGACGGCCGACCGGCCAGACAGCAAGCCAGCACTCTATCTACGAGTGAGCTTTGTATGAGCTTCTCGTCGAAGT
GGGTTTGTAGAGCATTGCGTAGGAGGACGGAGAGCAGAAGATCCGCAAAACTGTGACAGACCACCAGAAAAAGCGAAGCG
GGTTAGGCAGCGCTGCGCAGCAGCACTAGCGGCCGCCGCAATGGTGGTGACGACAGCAGCGTTCCCGACGTAAAAGTTGC
GACAATAGCCACAACAAAATTTTCAACTGGCATGGAGTCATTTCAAGAACACGACCCAACCAGCGGCAACAAATGAAACG
AGTGAAAAATGATTGTAGTGGTGGAAGAAAGAAAGAGAAAAAAAAGAAAAAAAACCGTACCGATGAACCAGATATGCTCT
GAGAACGATCTTGTTCCGCTTCTCGATACTCGGACTGTTGAGACCCGTGGCGAATCGTTGAGGTCGGCGGATGTTTACCC
TTACCGAGCTCCGCCCGAAATCAGCAAAGCTTCTAGAGGAGTGGGCTGGACTCGGGATAAGGACTAAGAGTGATAATAAC
GAGCTCTGAGGAGGTCGAATGTCCGGCAAAAGGAGAGGAAGAGAAGCAGAATGCTCCAGTATGCAGCCAAGAGTTGATTG
GAAGAGCTCACGGTGATTCCGAGGGCCTCGGCGTGCGCTTCTTTCCATGCTGTAGCAGAGATGTGAGAAAATCGATTACG
AAATTTTCGGGGAACGCGGTGACATGAGCGACCACGAACTCGTGAGATTGGATCCG
>Cluster-14096.24588
TCGCGTTGCAATAGGAGCTGCATGATCTCTTCACGTTTCTGGGAGATGGCGTCGTGCAACGCGACGCCAATGTCAGATTG
ACCAACAACAAAGGCTTCAACCCTCTGCATCATGCGGCGCTCCGTGGCAACCCCCAAGCGGTTCAAATTTTGTTGGACCC
ATCGAGGTGGTACATCGTCGACGACCAGAAGGACGACGGTTACACGCCTTTGCATTTGGCCGCCCTGAACAACCATCTCG
AAGTCGCCAGATTGTTGATCTCCAGGGGCAATGCAAACGTTGATAAGCAGAACCTCATTCTGCAAACACCACTGCATTTG
GCGGTCGATCGGCAAAACCCAGAAATAATCCGACTCCTAGTGAATTCCGGAGCTGATTTGAATCTCAAAGACAAAGATGG
CGACACGGCACTTCACGAAGCGTTACGGCGGTATACGATGCTCCAAGTAGAGTACTTCAAGGAAACCGGCATCGGCGTCA
ACGTCGCATCCATGGCTTCAAACGTCTCCAGCGTGAACTCGAACATTCCCGCGCTGAATGTTGGTCTCGGCGCGAAAACC
AACCTGGGCGCAACAGCCGTCTCGATGGATGAAGTGAACGTTGGTGCTCAGATAGCGAAGTACCTCGTCAGCTTTGGTGC
GGATCTCGCCGCCAGGAACAGAAAGGACCAGACTCCGATGGACCTGTGTCCGGATCTGAATCTGCGGGCGTTATTGATCA
AGAGTCAGAGGCAGATATCGCAACCATCCCAAGAAGAGGAGAACGCCTACGCCACGGTCGGAATGCCTCCCACCGATGCC
ATGGCCGCGCTGAGTCTCGCTGGTCGCAACCTCCCTCCGGTAGTTGCTCATAGTCTCAACCCTCGACAGGCTCCACAGCC
GAGAATACTATCGCCTCAGCAGTTCCCGCCGATGGTTCCGAGGCAGAAGTTGAATTCCACAGCCACCTTCGGTGCTGTTC
GAACATCACTCGAAGACGAATGCTTGCTATGCTCCGAGCAGCCCTCGTGCACAATGTTCTTGCCGTGCACGCACGTTGTA
TCGTGCGAGTCGTGCGCTCCTCGGATCAAGAAGTGCTTGATCGACACATGCAAAGAACTTGTGCTACAAAGGATAAAGAT
TGAGGAGTGTCTGGTCTGTACCGATAAACTGGCTTCGGTGCAGTTCTCTCCATGCAATCACGTCCTGGCCTGTGAAGACT
GTGCGAAAATTATGAAAAAATGTATAAAATGCAAGAGCGACATCGTCAAAAAAACCGAGCTCGACCAGCCCACAACGCAC
GAAGCTCTTGAAGGCGGAAGGAATAATTGCGCCTCAGCTCGGCCGGCGACGGGTCCCGCGGCAGTGAAGATGAAAGACAA
CATTGTAAATTTGGGTGGGGTGCCCTCAACATCGAAACATCGGGAAAACGATGATCGAGAGAAGCAAAAACTCATCCAGG
AGTTGAACGACTTCCGAGAGAAAACGACATGCCCAGTGTGTTGCGATCGGTGGAAAAACATGGCGTTCCTCTGTGGCCAC
GGGACGTGCCAGGCATGTGGCGACAGAATCCACGAATGTCCGATTTGCAGAAAGAAAATTGAGACGAAGATTCTGCAATA
CTGAACGCAGTGTTGACAAGCGTTGACTTTCTTCCCTCGGAATCGCAACAATCAAGAATCCCTCACAGGGTTCCATCTGG
ACACCGGTCTCGAAGGGAAACCCAAGAGGGAGAGGGCCTCCCGATGCGGCGCGGCGTAGCAAATGTGTAACAATATGTGT
GAATGCTCCTGACAATTAACAACAAGAGCCGATTTCTAGGCTGAGTTTCCGACCAAGTTTCCATTCGACGGCATACATGT
ATGGCAGTCTCCTATGTATTGAAGTTGATCGTAGAGTGTACATACGATAATAAATTGTTAATTTTACGGCTCGCAAGCCT
ATCACGAAA
>Cluster-14096.24913
GGAAGGAGCATCCATCTCAAAATGGCAAACGTGATCTCTGCGAGCCTCTTGGCACTTCTCGCTCTCGGTTTCATGCTGAC
ACCCGAGGTTGAAGCCCATGGACGATTGGTGGACCCACCGGGCAGATCTTCAGCATGGCGATACGGTTTCAGAACACCAC
CGAACTACAACGACGTGGAACTGTGGTGTGGTGGACTCTCGGTAAATATCTCCCATTCTCGGACCCCTTAGCCTGTGGGT
AACTTGGATGAATCAGTCTCAACCAAGTTGGACGCCTGAACCTTTTCAGAGACAACACAACCGAAACGGCGGTCGTTGTG
GCGTGTGTGGAGATCCGTGGGATGCTCCCACACCAAGAGAGAACGAGGACGGAGGGAAATACGGAACTGGGACCATCGTC
AGGAGGTACTCCCGTGGTCAAACAATCACCGTCACAGTTCAGGTGACCGCCAACCACAATGGCATCTTCAGGTTCAGGCT
CTGTCCGACTCAGCAAGGAGTGAATCAGGCATGCTTCGATCGTCACGTCCTGACCATCGAAGGATCGGGCCAGAGCTGGG
AGCTGAGAAGCAACGCAAACGGACTCTACAACTTCCGCGTGAGGCTCCCGAACAACGTCGTCTGCCAACGATGTGTTCTT
CAATGGGATTGGACGGCCGGAAACAACTGGAACATGTGCCCTGACGGTGTCGGTCGAAGAGGCTGCGGCCCACAGGAAAC
ATACAGAGGATGTGCGGACATAGCCATCGCCTGAGAAGATGGTCGCCGGTACCACATCACTCCCCGATCTGCATTGGGGT
ATTCCGTCTTGAGTGGCCTGGAGAAACCTCACCGTAGAAAGCTTGGTACGGCAGATGCTATCTTCAATAAATATTTGTAA
CCCGCTCTCTGAATATTTGATCCAAGAGACCCAGATGGAACGCAGTTCCGGGGTCCTCTTGGTCTAGGCTGTCCAGATCG
CAATAGACACGGCTCGTCGAGTGCTTATCGATATCACTTTCTGCAGAACAAAGAATCTGAG
>Cluster-14096.25919
CGGAATGATGTCGCGGTGATGTTTCTCAAGTCGCTCTCTGGAGACGCGTTTGGCACCGTCTGGGAGTTGCTACTCTTTGG
AAAGCAGGAAAGGAAATCCGATGAATGAAATTTCATTTCGTGGAGGGCCGAGTGGTTTTGGCGGCAAAACTCCGCGCACC
ACCGGCGGGATGATGTGCGACGGAGATAGATCTGAAGCGCCGCTCCACTCGGATTCTTTGAAAGTTGTTGCGAGCCCAGA
GTTTTGATCGATCCGATACAGCGCAGCGTTTTGTGATCCGAACATGGCTGACAATGAGTTCGCGATGAATGGCTCTACCC
TGACGAATGGCTCGAGAGCGGCGGGGAAACATCCGGAGTACCAATATCTGGATACTATTCGACAGATACTGAAGAGCGGC
ATTCGCAAAGATGATCGGACAGGTACCGGAACCCTCAGCGTATTCGGCACTCAGAGCCGGTACAGCCTCAAGAACAGAAC
GATCCCTCTTCTGACAACAAAACGAGTATTCTGGAAAGGAGTTCTGGAAGAACTGTTGTGGTTCCTCAGGGGGTCCACTA
ATGCGAAGGAGTTGTCGGCGAAGAACGTGACGATCTGGGATGCTAATGGATCTCGAGCCTTTCTCGACAAACTCGGCTTC
ACCGCTCGAGAGGAGGGTGATCTTGGACCCGTCTACGGTTTTCAATGGCGGCACTTCGGGGCTGATTACGTAGACATGAA
CGCAGACTACACCGGACAAGGTGTCGACCAAATAAGCCAACTCATCGAATCAATTAGGAGAAACCCCAACGATCGGCGCT
TGATTCTCTCGGCCTGGAATGTCAAGGATATCTCGAGTATGGCTTTGCCGCCTTGTCACTGCCTTGCCCAGTTTTACGTA
GCTGACGGAGAGCTGTCGTGCCAGCTCTACCAGCGAAGCGCCGATATCGGTCTCGGAGTACCGTTCAACATCGCATCATA
CGCTCTACTCACCCACATCATCGCTCACTATACGGATTTGAAAACCGGGGAGTTCATTCACACCACAGGAGATACCCATA
TTTACCTGAATCACGTAGAACCTTTGAAGAAGCAGATTGAACGGGAACCCAGAATTTTCCCCACACTCGAGATCCTAGCG
TCGAAAACAATCCCGTTCTGGGAGCTGAAAGCGGAGCATTTCAAGCTTGTTGGCTACGATCCTCATCCGAGCATCAAGAT
GGAGATGGCCGTTTGACCCAACATTTGATCATGCCCATCCACCGATACTAACTATGGAATTCCGCTTGAGCGGAAGACTT
GTCCGCCCGAATGTAATGAAGTCGACGAAATGATACGAATCCAGGACGTCCGCCTACTCAAACCGTTTAATCAATTTCGC
ATTCCCTAAAAGAGCATTTCACAGGTCAATAGTCTCACGAAGTAATAGCTGAGGTGTGTTTTCTTTATCATACTCTGATC
TACTCTAATCTTGATTATGCACCCCTCACTGCGGTACACCCCATTTCGCCGCCAGTCTCCCCGTGGGCCATTCCGCCGAG
TCCTATGGGATCGCGCAGAAGAACGCACCGGGGGCCGCATGGAGGACTACGTATAAGAGCACAGAGTGGCTGGCACAGTT
GATAACTTAGGCTCATAGGGTTTCATGACGAATAATATGATCCAGAGCAAACTACATGGAGGATGATATGATGGGTTTCT
ACAGTATACGCTTCCGCTTAATCAGAAAAGCTTCAGAAGCTTTTTCGTCTCAGAGAAGCTCGTTATATGCAAACTTTCCG
ACAAAACAATCGCGTACTGGGGAGAGCGGCTCGACTCGGAACGACCGAGCTCATTGGCGAGAAGAATCCTTTCGATGACG
GACTCCAATCGATGATCCTCGGGTTTATCGCGACCCGCGGCGAGATGACCCAGCGGCGAAACGTCCTGACGGCGAAACGG
CGGAGGCGAAGTGATCTGATTCGACTCAGGGAGCCTGGGCTCTCTCTTGGAGCTTTTTTTGTCCCCTTGTGAAGTAAATT
GAATTGGGGACGATAAAGAGTGGATGGTAGCTGTGGAATCCGATACGCGCACTCCTCTGCTGTGAGAGTGATTCCGTCGA
TTAGTTGCAGATGTGTCCGAAGGTTACGCGCATGCAGGGACCAATCGCGATCTAACTCCTCAGGAAAATTCAAAGTGAGT
CGTGGAAGGCGAGTTGACAGACAGTCGTTCCACGACCTCTCAGCATCTCGCTCCGAGAATGTTCAGGAGCAGCCTCCTCA
TACTCAGGCAAACCAGACTGGGTTGCAGACACTATCGTCGGAAACCGCAAGTCAACGTGGATGCAACTTCCAATCCTGGT
GATGCTCTGAAATCGAACTTTGGAAGAAGTTTGGCATTCACTGTCGGTAGCACGACTCTGTTTTACACCGGCGCGACCTT
AACTATCTATGAGAGTTTGCGAGAGAGAGAGGTTCCTAAGAGGTTTCGACCGAAAAAATGGTTCGATGATCTCGAAGAAG
TGAAATGGTGGAGAAAACAGAAGCCTTCTAAGAAAATTTTCTACGGCATCCTGGCTGCAAATACTGTCGTATTCCTTATG
TGGCGAATCCCAAGGTTCTCTACTGTGATGTACAAATATTTTGTACACTCTCCAACACAGAACAATGTTCTGCCCATGTT
ACTGTCAGTCTTCAGCCATCAATCACTCGTTCATCTCGGGTGCAACATGATTGTTTTATATAGCTTCATCGATGCAGCCG
TCGCAATCATGGGGAAACAACAGTTCCTGGCAACGTACCTTTCCGGTGGAGTTTTCTCAGCCTTCTGTTCACATCTCGGG
AAAATTTATACGCAGAATCGGGCCGTGTCGCTTGGAGCATCGGGAGCGATTCTGACGGCCATCGCTTATTTCTGCATGGC
GTTCCCGGATGCGCCGATGCAGATAATATTCCTTCCGATGATCACGTTCAAAGCTATCAGCGGAATTAAGGGCATGATGG
CGTTCGATACTGTCGGTTTATTGAGCAGATGGGCTTTCTTCGATCACGCTGCGCACTTAGGGGGAGCTCTCTTCGGGATT
GGATATTTCCTTGGAGGACAAAAACTATACATGACGTATTCCACCGTTTTGCTCATGTATTGGAGCAAATTGAGATCTAT
TGGCCGGAAAGATGATAAGTGATAACAAGCGAGGGCGCGGAAGATACCCGGAGACTCCTTGGCAAGGATGTATCGCTCTC
GCGGGTTCCTCAGAACCCTCAGTAAAAATGGAGCAAAGCTTGAAACTGTTACGGTCGCGAAGAGCAGATTCCTCGTCCAG
AAACTACCTTCGACGACGGAATAAAGACACTCGTTGATATTAAGGATCAATAGTGCGTGTCATCGTTGCAGTGAGGCTAA
ATTCAAATTCATAGAAATATTCTTTATTGCGAATCGAAGGAACTCACGAGTATTCGGGAGGAGGAAGATATTCTCTGAAC
TGAGGGTACTCCACGAAGGAGAACAACCTGCGTCCCGAGTGCATTTGCCCCGAGGCAACCGGTGCATGTTTTAATAATAA
CAGTTTATTCACACGAAAAGTGTTGAAAAATACCTAATATTAATATACATCAAGTATTTATGTTCCGTCAGCCTGCTGGT
GTTCGGTACATGTTTCAAAAATCGCATCGGTAAACGATGGTTGATATCACGATGATCAGCTCGGTGCTCGATTACTGTTA
TATATACAATCTTATGATACATTGTGATTGGCTCAGATCATTTGAACGTTTACTTTCATTCAATCTGGCCTTTGTTGAAG
TAGTTCGTTGCTCTTCCGGTATCTTGTTCACCGTGATAGCTCACAGGCTCTCCTCAAGTTATCTCTCGGTAGGGAGATTG
GCCGTTCCGCTGGTTCTGCTGGGAGATCAGCCGACGCCACAGAGCATTCCATGAGATACCTTGGGTCGTCCCGGCCTCAC
TCGCGTTGTCGCGTTGACTTCGAGCGCCCTGGGCACGAACGAGATTGGGACCCTGACCGTTTTCCCCATCGACTTCCTGT
ATGAATTTCCACAAGTCAGAAGGTCGCACGTCGTTCTCGTAAGACTCTCGAATCGTCTCGTACGAATCCATGATAACCGA
GAGGAACAGAGAGATAACACAATATATGAACAAGATGAGGAACATGTAGAGATATATTCGAGCGAACCACCATATAATGC
CAGTAGACTCGCCCATGATCGCAAAAGTAGCGAACATGTCATCACCGTTCATCAGAGCGAACAGACATTCCGAAGTAGAG
CTCAAGGAGCGGAATTTTATGTTGTGTGGACCGAGCACAACCCAGCCGCAAAAACAGAAGCCCATGTACAGCAGCACCGC
GCACAAGAGAAAGCGTAAGATATTCGGGGTTGCTCGTTTCATGGTCAAAATGAGAATGTTGTATTTTCTAAAGAAACCGA
GGTAGCGTAGAACTCCCGCCCACACCAGCAAGTTACCGAGACCGAGTAGCGTGCTGCAGAAGTTGTACTGAGCACCGTCG
ATTATGCGCTGCTCGAGCTGCATCTTTATGAGCGAGCCTATGATGATTAGGATATCGTTCGTCATAATCATCACGTACCA
GAAATCTACAAAATCAAACTTCTCTTCCCAGCTAAGAACCGTTCGGTTCTTGATCCAGAAGAACTCTTCAGTTTTCCTAC
GAAGCAGTTGACCTCGCATTAGAGATCTCGCGCAGAGAACCAACGAACCGCAACATATCAGAATCACGACAACGTTCAAG
AACTGCCGCGAGAAGAATTCGAGCTGCCCAGTTTCGGCGTAGTGTACATTGGTTTGACATTCAAGTTTCGTGCTGTCGGT
TGTCAGCGAGATCAGCAACTGTCCGTCGTGTGCTTCATTGTTGTACTTCACGTTCACGGCGTACTTGTAGCATTCGGGGA
GATCGAATGTACTCAGACTTTTCAGGTAGATCGTCTTCAGATTGAAGTTTATGTTGGCTTCGATGAGTTTGTCGAATGAG
AGTGTGAAATTATGCTCCTTCGTGTAGTTCAAGATGGAAAACGTCTTCCACCCGTCATCGTTAATCGGAAAGAGTTTCTC
GATATCGATGCACGAAGTCACTTCGGTGTTATCGAACGTGAGCGTCTGGTTATGCGGGAATACGTGGCCATTTTTGTACT
GAGTCTTGCAGAACTGCACAGTTCCCAAATCGCCGTCGGGAGTATCGTAGCCGAGCGATGCTATCGCTGTTTTTGTCACA
TTTGAGTAACGCTTGATAACGCTGTCAATATGAGTGTAAAAGTCGCTCTTCGTATACACGGCGTACGGGCCGGATGACGG
CGGATATGCTGCCACCTCTCGGATCGCGGTCCATCCTTCGAGGAACATGTGATCCAAAGCGATGTTCGTATCTCGGTGCT
GTTGTTGAAACGCGTAGCTGTCGTAGCCGAAGAACACCAACTGGAGTGTGACGACGATGATTTTTATGATCTGCAACCCG
AGTTTCCACGGCAACCTTCCTTTGGCTTGGAACTTCTCAATTGGATTCATGAAAAAAAATCGTAGCCGGCGCCGCATACG
CTGCTCCATGCTATGGAACGATACTCGTTCCTGCTCCGTCTGCTCTGTAGATTCATCCTGGATGGATACACGGGGATCGG
GCTCGCTAACCAGAGGTGGAAGGCCTTCCGTCTCCATATTCCCATACGAGCGATAATCCTGAAAAACCAAGGCTTTAGCT
GAGCCGCATATGCGAGATTGACTCGGAGATTCGTTGCAAATCCCTCGAAGTTCGAATATCTCGCGTATCGAGGGGGAAAG
TCACGACAGAGTTCAATGAAATTTTGCCCGAACACTGTTTGGTCAGGTGTGGTTTCAAAAATAGACGGAAACTGCGGTAA
CACAGGTCTGTCCCACGAAATCGTCTCGGATGCCGCAACTCCTAGCGAGCTATGAGGGTACAGCTGGTCAACTGGAGAAC
ACTAAAGGCAATCGAAAAATCCGTCTCTTAATTCATGTTGTCGCTGATGCATGACGAAGGACACGATTCCATCTTCCGAT
GAGTGTCAACTGACCAACTCGGAAGCGGAACGAAACAGCTTCGTGCATAGAATAAGGCGCACAGCCGCTTCAAAACTGGA
AGCCAC
>Cluster-14096.26890
CAGAAATTTACTGATTGCGTTCGTTGAGGAGCAACAAACCGCTTCGATCGTCGCGGCAATCGGTGCTGTCTTGGCGGTGC
ATACCGTGGTGTTCCTCTTTGTCTATAAGGCTTTCCACGAGAAAGACGACGGTCCAGTTGAGAAGGAGAAAGTCCCGCAG
AAAATTGATTAGATCAGCGGTCTCGTCCATCTCTTCGGTATAATCATTGTACATAAACTGATTTCTGTGCACAGCTACTG
AATGGGTGCGAAGAAGGAACGTTATGTTTATTTATAAATGAGAAGAAAAGAACCCAAGGGGATTTGAACTTAATAAATGC
AGAGTCGTGCAGACCACTAAGAGCTTCGAACTCCTGAATACTCCTGCGAACTTGTGACTCGCAAAGTGACCCCATCTCGC
ACGATGGCTTTCCGTTTGAGGCTCTGTTTGACATTTATCTGGTGTCTCGCGTCACGATGTGGAGCAAACTTACTTTTGTC
TGACCGCTGGTGGATCGACCAGAGTCCCGTCAATTGGGCTGTTCAGTGTCATTATCCGACGAATCCTCGTGGCGATGGCT
CCTCGTCATTGTGCGCGAAAACGTTGCATATAAATTGTCGTCCATCGTCGGTTCGTGCAGTGTACCAGAACGTAGTTCTA
AGGTCTCCAGCTAATGAACTCGTTCTCAGCGTCCGTGCTAATGGAGAACAGCTGGAGACCGCAGCAGTGTCTTATTTCTT
GGGTCTCCTGGCGATGATCGATCTCCAACCTTCCGGGAAAGCTTTTGTAGAAGTCCCCGTTGACACATCTCGCTTGACGG
GACACCCGTCGGATGAGCCGATTCCTGCTCTTGCGACATATGTAGCACCGCCGGATAAGACTTTTGAGAGCATCACGCTC
ATGGCGGGCTGCCATGGCTACGTCGGTTCGGTGTATCTGTCCGAGATGGAGATGAAAGCCATGTTCAACGGAACACCTGT
CCGGGGGAGTCCTTGTCGATCTGAGATTGAGCCTGTCGAACGCGATTATGGCAAAACTCAACAGTACAAACCAGTTTACC
TTCTCGGAGAACCGCATCAAGCAGACTTCGGAGGGCTGCGCGATGACATCTCTCTCGTGACCCAGGTGTCTATGGATCGC
CTCGGTGTTCTCGAGCATACTCTAGATCAGTGGGATATGCCGGTATCACTCGTCATCTACGCTCCGCTAAAAGCAGGCCG
CAATTCAGATGATGATTGGCAACGACTGTACATTTCGAAGAAGGTGACCGCATTTAAACTCCACCCTTCAAGCGTGGTGT
GTCTCGTCTATGCGGCGAGTGTAACGGAGCAGTATCCGATCAATTCGTTGAGGAATATAGCCATCAAACAGGCTCACTCA
CAGTTCCTACTGCTTGCGGACGCAGATTTTCAACCGTCGCCCGACCTGGCCCCAAAAGTCCTCCCGTTGATACGCAGCAA
AACGAAGAAACTCCTGAAATCTGCAGTGGTGATACCAGCTTTCGAATACGCCGATGTGCCGCACAAGAGCGATGTCGTGG
CGGCTAACAAACATGAACTCATGCAACTGATACACGCCCAGGGGATCGTCTGCCCATTCCGTCGGCAAGATGCTCCGCAG
TCGCACGCGGCGACTGACTATTGGCGATGGTATACGGCTCAAGAGCCTTACGAAGTGCATCTGTTCTCCGACAAATTTGA
ACCCTATCTGGTCATAGAGAAGAACGCTCATCTACCCCTCTATTGGGAAAAGTTCGTCGGTTATGGCATGAACAAAATCA
GTCATATGGCCGAGCTGAGAGTCGCAGGTTACAACCTCTGGGTCGCACCAGACTCGTGGCTCATTCATGTTCCTCACAGG
CTATCCAGTCATTTCGCGGACCATCTACAAAATGCAACTTACAGATTGGCCAACCGCGCTCTGCGTTTTGAATTTCAAGA
TCACCTGCGATACAAATACGGTCTGGAATGTGGCGACGAGCGCGTCTTCTGAGCGAGGAGTGATGGCATCGATTCACTTA
TTGAGTGAACAGAGTCGTGCGACAGTATAGGTATGTCGAGAGTTCATAAACTCAAGAGTTTCTATTCCCGCAGCAAGATT
TCAATAAAAATGTGAATGATCGGTATCGATGACTCCGTAACTCTTAATGAAGATGTCACGCAGCCTCGATGTGATATGAT
CAAGACGAAAAACTTTATTAACGGGCAGTACATGCAGCGGGCTGGCCATTGCGCGGGATCACATTTCTTGTACACGTATT
TCTATCAGTGGTAATCAGCGGAGTCATGATTACGCGGGAATCCGGTGGTGTTCATGTGGAGCGGTCCATCCGAGTTTCAT
TGGCCTTCCTCGTCGACGCCTCTCGTGAGCAGGTTAGCCCATTTCTTCAGGTCGATCTTTCCGCTCTTGGTGACAGGCGC
TTCATTGAAAACATCGGTCGCTTCTTGCTCAGTGAGACGTTCTCCAAAAGTTGTGAGCATTTTGCGGAGCCTAGAAGTGA
AACCTATATTGAGAACCGGCGGTCGTTCCGGAAATATATACTGAGAATACATAAATGAACAAACGCACTTTTCTTCCTCG
CAAAGTCCGTCGCCCTCATCGAACACCGTGAACGCGTTGTAGATGACGTCCTCCTCATCCATTCCAGCTACTTTATTTCC
GAAAATCTGGAGGAACTGAGTGAAATTGATGGGTCCGGTGGCTTCCTTCATCATGTCTTCAAGTTCCTGATCGCTCGACA
GTCTCCCGACTTGGTCGAACGTTGCCCTGATATCACTCTTCGATAAAATTCCTTCAAATGATCAATAGAGAATTTTGACA
CATGCGATATGTGCATACATCTACATGGACTACTTTCTCGGCTCCGTTCAGGTGGTTCAAACGGGGTACGGGACACAGCT
CGCCTC
>Cluster-14096.27388
GTCTCCTACAATTTATTTACAGAGGAAGTTTGTACAGGATCTATTTGGCTTGAAACAGTTATCAGTCACACTGACTGGGG
TTTTGCGATCGGCGTCGACTACCGTCCGGTCGCGCAAATTCATTCCCGCATTCCGCCTATACACACCGTTCTTACGCACG
ACTATTTACACGAAACGAAATGGCATCTTTCTCTTTCCGTCTCTACCTAACGAACAGGTGAGCGAAATGCGCTCCTTCAT
CGCCGGATTTCTGGTTCGTGATGAACCCAGACAGTTGTTAGACCCTCATTGCAAGGATATAATTTAGATCCAGAGACTCA
ATCCCTTCCAGCCTGTAAAGTTTCCAGGCTTTGGGGTGGAGGAAGCTGGACGACACCGTCGTCCAGTGAGGTTATTCTAT
CGAGTTCGAACGCCAACAGCCTACTGTTCAAAGGCATGATGGGAGCTCGTTTGGGACTTCTTCGTTTTTCGTTCTCTCGT
TTGTTGTCTTCCTTACTCGTGGGAGTTTTGTTCAAGTTAGCAACCGGAGTCTCCGGCGCCGAGTGAATTTGACGCGGACG
CGGCCTGGTGACTGTTTTTATGGCTCGCGAGGGACCCGCGGTTTCCTCAGCGCGTTGGAGCTCGATTTGCGCCACGATTT
GCTTTGGTCCAGATGAGGAAGAGGAGTTGGCCGTTGCTGCTGCCGACGACGACGACGACGGAGTTTCTTTTGCTCGAGGA
ACTATAGGATCTGGGATGGCGGATCCGAAAGAACTAACTGAACTCAGCGAGTCCTGGGTCACGTGCATCGGTCGTCTGAA
ATCCGGACGCGGACGGGGCCGGGTGTCCTGGTACCGAGGTAAGTTCACCATTGATGAGCTCGGACACGAACAAGCTCCTT
GGCACTGACAGGGTTTTCGACGGTCGTCCAATAGGAAAGCTGCTACGAGACTCGCTTCGAGATTCCTCCGTGTTCTCAAC
TGGGCCGTCCGCCGATGCGCCGAACGAGCTTTCGCCGGCGAGGTTTTCTGACGACGATGATGACGTCGCTCGGCCGAACT
CGACGGCAGGATCACACGGAGTATCCGGCTGTTCTTATGCGTCGCCTCCCGATAAGTCGGAGGCGGACTTTCAGAAATCA
TGGTGAACGCGGCGTTTTCCACTCCCGGCAAAGTTCCGCCGGCGTTGAATCTTGTTAAAGTGGGCGAGTTCTCATCGATG
GTCGAGTATGCGGGCGGTGGAGGCATGTAGAACTTTATGACGTCGTCGTACGTCGGGGGCGGATCGAAAAGAGGAATATC
GCCGGGGTAGATGCGTCGACCGTCCCCGAACTCTGAAATGCTGCGGAGCGCTTCTCGGTTCAACGCTTCGATCTGCCGCT
GTTTCCGGAGCTTTATGAGAATGAGAATCGTCGTCAGAATGAACATTCCGAGACCGGCGAGCGAGGTCAGCAGGATTAGG
GTGTTCGTGCCGTTGTAGGACTCCTGGGACTCGGGTTTGGGAAAGTAGTAATTAGGCGTTAGATTCGTCCACCACTGCAG
GGCTTCCTTCGATTGCTTCTTCTCTTCTGTCAGCCGCTTCTCGAAGATGACTTTTCCATCGCAACCCACTTCGTCACTGC
CGTCGCCGCAGTGGTTGAACCCGTCACAATGGATTGAAGGATGTAGGCAGCGGCCATTCGCGCACATGAACTGATTGGTT
TCGTTGCAAGCGGTGTCGAAGGTGAAAACTGAGTAGACCACCGCGAGGCGCGATCGATTCGTGAACGAGCCCTTCAAGCG
GATGTAGTATCCCGATGTCGCGGGAATGATGTATTCCTGAGCGTGCTGTTGGTTTTTAGGTTGCTGTTGACTATTGAGTG
TGATGAGAGGATACGAGCCAGATGTTAGACCCTGTTTGATCTCGAGGGACGATTGGGGGCCCATTTCGTCGAATTGAGCA
ACTCTGATTGAAATCTGGCTTTCAGACGCCTCTCGGGCCGAGCTTTTCACCAACCAGATACAGTCGTAGGATTTAGGCGT
TCCGGTCTGAGCGACCATGTTCATCATTGTAATGGCTCCTCCGCTATCATCAACAATACCGCCACAATCGGTGGAGGGTT
TGTTGAACCAATACTTCTCGGGGTAGTTGACGAACGTGTATTTTGCACGGAAGCCCGCGTTAGCATACTCGTCGTTCGCT
CGGAATTTCACAGTGAGATTCACGCCGGACGAGACGACGATTGGAGGCCGGAACGTGTTTCCATTGTAAACGTCTATGCG
GGTGCCGTTCGTGTCCAGAACCTCGATGTACGACCACGGAGATAGCTGGAAGTCTGTGAAGACTAGCTGCACGAATCCAC
GAGGATCCGTATTAACGAGTTGGTATTCCACGCTGTAGTCCGAAGGGTACGGCAGTGGAAAATGCGGCGATTTGATGTAA
CCCGTTGAAGCTCCTTGGTAGAAGTCCGCCTGGCCTTTTAGTACGTAGACGTTACTTTTCGCTGTCACCTGCAGGCTGAA
AGCGTCTGCGTACGAGTAGGAGTACAGGAAGTCCACCGAAAGTAGTTTCCTCATCGACTCGAACACCATGCGTGAGTCGT
TCCGTTTGACGCCGCAAAGCTCTTCACTCAGCCGGCTTATCGTGGGTTCTTTCAGCCACACGTAATCGCATCGGCATTTT
CCGTTACTGCTGCAGGTTGGAATGTTGAGGTAATCCACTGTCACTTGGAAGTGACAGCTCGGGCAAGTAATGAGCTCGAC
CGAGCACCGCTGCGGCATGCGAGGACTCCAAGTGTCATTAATGGGGGACGTTTGCGACGTGACGTTTCCCACCGAGATTG
TGCCGGTCTCTCCCACCGCTATGAAGTACTTTCGTCCGTTCATCCACTTGCACAGATCTCCATCGGGCCGCGCGAGGGCA
CTGCCGTCCAAGCAGCTTACGATCGTGAAAAGCAGCAGAACGCAGGTTACATCTTTACGCATATAATCCATGGCGTCGTC
TTCTCCTGTCGCCGTGTGATTTACCGGTTCACTTCATGTCTGTGTCGCCACCGGGTGCTCTCTGGTTCGAACCTCAGCTG
TCGCTCGTGGTACTTATGATGTCCGCTTCTGCTCATGTGCTTCATGGCGAAAGAACAGAAAAGTCGACGCTAGCGAACAA
CCGTAGCGAACGCTAGCGAGTGGTCGATATTGGTTTTTGTCAAGCTGATTACCAATATCTAACGAAAGTCGACCGAGTGA
GTGGGTCTAACGAATGAGTGGTCCCGTGACTAGGAAAACAAACGGCTGTTGACAGAGAATTG
>Cluster-14096.30823
TACGGGTGCAGTAGTGGAGGAACTAATACTAATATATACGGCTGGCTGTCGTTTGTGGCGCCGTTGGCGCTCCATTTCGG
ATCGGCGCAGAGCTTCTCGGTCGACGATGAGCTCCTGGCATTACGACGGGGCCTCTCGACCTACGCTACCATGCACGGCA
TGAGACTTGACATAATCACTGTTGTTACGGCAGACGGATGGAAACTAGAAGTTCACCGAGTTAGGAACATGCGGATCTTC
AATTCGACTTTGTCAACTCCAACCTATCTCTCCCACGGCTACGGATGCTCGTCTTTCGATTACATGGCGAATCCGCGGAA
TGAGAGTCTCGCTTTCATACTCGCCGACCGCGGATACGACGTCTGGGCCGTCAACTATAGAGGGAACAAATTCAGCAACC
GAAAAGTTGTCAACGGCCGTGAAATGAAACCGAGATCGAGGGACTACTACAAAGCCACGTGGCAGTACATGGCAGAATAC
GACGTACCAGCCTTCCTGGACAAAATCATCGAAGTGACTGGACAGGAGAAGATTCATCTAATCGGCCAATCGATGGGTAC
CACGATACTTTTCGCCTTCCTCTCCGAGAACCACACCTATGACGATAAGCTGACAACTTTCATCGCGATAGCCCCTGTGT
TGAAATTCGGGAATGATACATCTTGCGTCATCCGGTCGCTGCTTCAGCTCGTGAATACGTTGGCTCGCGTGACCGTTTGG
CCATTCTACGAACCGCTTTTTGGAGCGCGGTTGTTAACGGCTCGCAGCGATGGAGTCAACGTGGTTGCCGAGTTGCTTCA
GAGTAGCTTGTGCCGCGCTGCTTCGAATGCTTGTGCACTCATCACAAACGTCTTTTTCCAAACCCGAAACCTGGATCGAC
TGCGCCAAAACCCTCATATACGGCCGGCGCGGATGGCTCTCTATTTCTCGAAATACCCGGCCGGTGTGACAATCATGAAT
AGTTACCTGTTCGCTCGTCAGTTACTGAGAAACCCGTGGACCAAAATGGACTACGACGATGCTCGTAGGACCGGATTGAC
CAACATGAAAGAGTACAATCAGAGTAAGCCACCTGCCTACGATTTCACGAAAGCGAAAGTGCCCATCGTTATGTATTACA
CCAGAAACGATATTTTCACCGGCGTTGAAACAGCGAAGCAAGTCATTGCGCAATTCAAACTCAATGATTCTGACTATGAA
ATCATAGACGGCCTCCGCATGAGCCACCACGACACCCTCTGGGGATGGGATGCACGATGCTGGATCTACAATTCGCTGCT
CGCCAGATTAGACAGCATCGAGGAGGGTCGGGGGAGCTTGAAGAGTCAATACTTCCAGAATACCGTTCCGAACTACATAT
CACAGTTGCAGCTAGAGGATGGGTGCAGGCGGAATTGAATAAACTCAGTTTCGGGGAGAAATCTTTTCGCATAATTCCGA
TCAGCTCCGGGAAATAAGTTGCCTTATAACTCCGTCACTTGGAATGTGCATTCACATGTGACGTCGAACATCTTCTCGGA
GACTACGGGCCCCACTTCATAAACGTTCACCGGTACAATAGACATTCGTAGTAGAAAAATTTCCACAGGGTCGTCAACGA
AATTCTACGCGACCTCCCTTAGTTCGCTTCAGGAGCGGTCAATACTCCGAGTGCATCCACTCCAATTTTAAGTGCAAGTC
TTACCCCCCAAGGAGGTAACATAGTCGTGCGGTGCCTTTCTCGAACGCTAAATGGTTGATGGCGAATTTCCATAATGCTG
ATTCTCAGAGCATATGTATTTGTGAGACAAATTCCTGATTCACAAGTGCCCGTCATAGTGCAAGAAGATCCGCACTCTCC
TCATAAGTTTTGTCTCTCGAATTCTATGGCAGCACTCTTCCTGTTCCTTCGCGATCGCTAATCTACCTACCATATTCTCT
CTAATTGAAGGGCACTCTCTAATAGAATAAAATAATTCCGGCCGTTTTTCGGAAGCAATCGACAAATCATGTCGATCGGT
TCCCGGGAAGGCTGCTCAGCAAGTCAACACCGAATGTTCCCCGTTCCATCGTAGATACTCAGCTGTCTCATCGTCTCTGG
CTAAGGAATGGTCGCAATATGTTCTGTTAAGCCGTCCTCGCTGAGGGCGAGGGCGGATCAAATAACTCCATGCTTCACAG
GTGGATGGGCGGGATCTCTGGAAACAATTACGGGTAAAATGATAGACGGACACTATCTTATATACGGGCATTCTCCAATT
GACGGGCATCCTCTCAAAGTTTGGAGAATAGACGGTCATGCCCTTCAATTAGAGAAAATTCGGTATTCTTTGGAGGTCAA
ACTTGCAAGTCTCTTGGGATAACAGGGCCTGCTTTGAACTGTTAGGCTTCGAAAGGCTTTGAGCTGAAAGGCTCTGTCAT
CGTTGCGGAAGATGATTCGCAGGAAAGATACAAGAGAAACTTTGAATCTAGATCAGGACTACTTCCATGTAAACATTTAA
ACACGATGTCTGGTGTCCACAGAGGGTTGCTGGGGTTGCCAGCTCTCATATCGCGGACAATCTCAACGACTCACGAGCCT
TTTGCTGATCTCAGGAATTGCATGAGCTGCGTTCTGCGGAGAACCTCCAGCGGTATGTATATCGAGTGCAATTCCGAACA
TGAAGTACAATCCCTCGCAGTCACACGACCTAAAAGCACTCGACTCCGCGAGGCGACTCTGGTATCGAGGCCGAACGATT
CTCACGGTTCAGGTTCTGCTGTTCGGTTCTCCGTTTAGTCGCTACGAACGATCCGACAAAGCCACCAGAGACCGCTCTCG
TCGACTGAGCAAAAAGAGGTTTGGCTGCGATTTAGGCTCCGTCGCATTTGTTCTCCCTGTATGACGGGTGCCGGAAATAG
AGGACCGAGGTTTGCGAGCGAACATTGAACGATTGAGAGTGTGGGTGAAGCGGTCTCATCCAGAGTCGCGATCCATCTCT
TCCTTCATAGTTTGTTTCCCTGCGATGCACTCTTCGTATGCTGGTGGTTGATCTGCACATTGAACCCCGTACGACTGTTG
GCTGTCCAGGAGCACCATAAGTTCCATGAGCTCAGCTTCTCTGAGCTTGAAGTGTGGATACACCGGCGGTACATTCGAGT
ATCGTCTGCGTCGAACGGACCGTCGCACTTCTTTTAAAATCGCAGAAATGAGCACGGCGAAGAGTACCAGCGCGGCAAGA
AAATACAGCACGATCATTTCCATCTGCCTCTAGG
>Cluster-14096.31249
CTGAGGGTTACCACCCTCTCAGTCCGAACGGCGTCTTTACGTACACGAGAGCAATCGGCGCCGTCAGGATCTAGTTGACG
TTACACTCACCACTTGACAACTGGTCTCCTGTGCCGTCACTCGAGCAACATACTCCTTACATTCGCCATGGAGTCCGAAG
AGCAGCATGTTCTTCCTCTGGCCAGGACTCGTTTCATTGGAGTATTCCGAAGCAAATCCGATGCTGCAGATGCAGTTTCG
CGTGAGCAGGCCGTCACGGAGCAGGCCGAGATTTGTGAGCGACTTTTGAAAAGTGTCAAAAAAGAGGTGAAACAAATCAT
GGAAGAAGCAGTGACCAGGAAGTTTGTGCACGAAGAAAGTAGCAGTATCACCTCCCTTTGCGCCGCTGTAGACTCGTGTC
TTTCGCACGGTCTTCGTCGTCGCGCGCTAGGTTTGTTCAAAACCCATTCGACGACAGCCCTGCTCCAGAAAATCGCTAAA
AGCTTCTCGCCGGCATACGAGGTAGTGCAGATCGTCGAACGCATCGAGCATATCCAAGACGGGAACAAACGGTCCTCATC
ATCCGGAGACAGCACCACAGGAACCCCTCAGAGAAACGCCAGCATCGGGAAACGTCCTGCAGCGAGCATGAGATACTTGT
GGATCAGAATCGCTCTATTTGAGAAGCATTTGACAAAAATCGTGGATTATCTCGTCGAGAACGCAAACAAATACTACGAA
AAGGACGCGCTCGTCGCCGACCCCGTATCGGGGCAAATCCTCGCCTCATTACTCGTTGGCCCGTGCGCCCTGGACTACAC
TCGTATGAAGACTCAAGATCACTTCTGGACGGATCCTCCTGCCGACGAGCTAGTGCAGCGCCATAAGCTGAGTAATCCGA
TGACACCATCACAGAAAACTTCGCACCCGACGCCTTCGACGCCGCCGACAACGAGCAAGCGACCGACGCTCAGCTATCGA
CGAGCGGCCGGGAGCAGTTCGGAAGACTCTGTAACCCGATACCATTCAGCGGGCAGCCTCGGATCTTCCATGGGCGTGAG
TCAGGCGCGGGACTATGTCGAAAGTCTCCACCAAAACCCTCGTTCCACCCTCATCTATGGGAAAAACAATGTCACCGTGC
ATCCGCACGACTGTCCTGAACCTCTCCGGGGATATCTATCCCTCCATCACGAGCCATCGGCCGCAGGATTGGTTTTGAAA
TGGACTCCAAATCAATTGATGAGCGGCAGCAACGACTCAACAACCTCGGCGTCAAACCAGACCGAAGGCACACCTCACTC
GATCTACTGGGAGCACGCCATCAAGGTCAAGCTTTCGGAAGTCGTGTATCTCCACTGTCATCAGAAAGCCGATCAGGGCG
GAAGCCTTGTTCTCGTCGGCCAAGATGGAGTTCAACGTTCACCAATAATTTTCCCTACCGGAGATTCCCATCTGATTCAG
TTCTTGACATGCCTCGAGGGAGCACTACTGCCGCACAGCCGACTAGATCCTCCTCTTTGCACACAGGCCAACCCAACCGG
AGGTTCCGTCCAGCCGAAACTCAAACGCCAAAGCATCTGTTCGAACCGAGACCAAGACCTCGTGTTCAGAGTGATTCATG
GAGGGCACAAATCATCGGTGGTCACCCAGCAAGGCAGCGGGAGCACTTCGGGCGAATCCATCGAAGAAAGCGAGGCCGAC
GGTCTCCCCAACGGGAAAAAGAAGTGCATCGAGCGTTCAGGCACGAAGGATTTCCCTAAAAACGGAGGCGAAACCCTCGA
GGCTTTGTGTTCCACCATGAGGAAACAAATCCTGAGCAGAGCTTTCTACGGATGGCTTGCCCACTGCCGCCATCTGCGCA
CAGTCCGGACCCATCTCTCTGGATTGGTTCATCACAACATCGTTCCGAGTACGGAGGAGAAATTGACTCCTGAGCGATGG
GATGAACTCGTAAACAACGATGGCTCGATACGAGATCCACAAGAAGTGTTCCGGCTTGTGTACTTTGGGGGTCTCGAACC
AAATCTTCGGAAAAAAGTTTGGCCTTATCTCCTCGGCCATTACAAGATGAGCTACACATATCAACAGTGCAAAGAAAAAG
ACGACAAGACTCACGACGCCTTCGAATCCACGATGTCAGAATGGCTCGCAGCCGAAGCGATCGTACGACAACGCGACAAG
GAGACCGCTGCAGCTCTCAGACTGTCTTCAGGAGGATCGACAACCCAATGTTCAGAGATGCCGCTCGCGATCCAGATGAG
CAGTGATAATAATGACGTTTTCGACGACGAAACAGGAACCGAAACGACGGTGGTAGACGAGCCCGTGGAACCCGTAGTGG
TCAGCGGGGAGGTGAGTCGATCTGGCTTGTTTTGTTCTTTTCGATTTCAGATCAGTTCCACTTTCAGATCTGATCTGATC
GAATTCGCTGCGGAAAGGTTGTGCGTTGTGTTCTCAGCAAGAAAACAACCTTCCAGAATAACACGAACAAACTTTCCTAT
TCGGAGGAGGAGTATTTTTGCCCAGACGATCTCCATCACCTCTCGAATTCGCTTTCCCACAACGAGCTCACGGTCGAGGC
CCGAAGCGAGTGCCCTTCGCCCGCCTCTTCGTCAGGAGCGGCGTTCACATCCGACCTGCTCGATCTGTTTGGACTGAATA
TGCATCGAATCGACAAAGACGTGCGTCGCTGCGACCGGAATATTGATTACTTCGTCAGCAACGATAATCTCGACAAACTT
CGGAACGTAATGTGCACTTACGTCTGGGAGCATTTGGACGTCGGCTACGTCCAAGGGATGTGCGACCTCGCCGCACCCCT
TCTCGTGATATTCGACGATGAGGTCATGTCGTACTCTTGCTTCCGTGAATTGATGAAACGCATGGCAGCGAACTTCCCTC
AGGGTAACGCAATGGATCAACATTTCGCAAATATGCGATCTCTGATCCAAATCCTGGATGGAGAAATATTCGCCTTGATG
CAAAAAAACGGAGATTACACACACTTCTATTTTTGTTACCGTTGGTTCCTACTCGACTTCAAACGAGAGCTGGTCTACGA
TGATGTTTTCAAGGTGTGGGAGACGATTTGGGCCGCTCAACACGTCGCGAGTTCTTCTTTCGTCCTATTCGTCGCCCTCG
GTATGGTGAAATACTACCGCGAGATCATCATCGACAATAGGATGGACTTCACGGATATCATACGCTTCTTCAACGGTGAG
TTCCCACGCATGCTCCGGTAGCTCAGGAAACTCAGGAAAGTGGAATGGCCTTCATTTGAAGCACCGCAATCGAATAGGGA
TCAACTCGTATCGGGTGATTTGAGAGGACATTTGAGGGGATCCACTTGGAGTCCTGACTTCGTCATAGAACTGAAATCCT
GAAACTGAATCGGATCGGGAACGCAATTCCTGCTCATGTCTAGTACATGCGCCTGATCGGAATCAGGAATCAGAGCGGGA
TTGGAAACTTGAATTGAAAAACTTTGAACACCGATGCGGGGAGTTCTACTTAAGTAATGAAACATGTTCTAGGTTTGATC
AGTTTTATTCCTGCGGTCGAATAGAAGCAAATTTTCCATTCATCTTTTGACAATCATGAAGGCAGTGTATCAATCCGATC
TCATCACAATTTAAGAAGTAGGTCTGATTAGATGTCTTGATTTCGGACAGAACATTTGTTTCAACTCTTCGATGCCCGCA
ACTGCAATCAGGTGATCATGCGTTTTAGCGTCGCAGATTCGTTCACACGGTGACCTCGTTCGGCCTCAGCTCATACAGAG
ATCAACAGAAAACAAAAAATTAGAGGCCGTTGTTGTAATGCGATGACTCTCCGAACCCAGAGATTTCGGCTCGGAGGAAA
TAATTATTGAGGAATATTGAGGAACAAAGGTCACCGGTGAACACCGAAGATAACTGCGCTCACCCCGAGCTGTCGTTTGA
ACGGAAAGAAAAAGGAATTCATTCCAACCGGTGGCTTGAACGAAGAATTTATCGATCGTGTGTTTGTTGAGAATTCGATC
AAGGGAGGTATGATGACTCTTTCGAACAACCGTTCAAAGAAGGCAGAGAAGAATTGAGAAATTATTTCGTTTCTTTTTTT
TTTGGCGCAACTCCTCTTTCGAAGGCCGCAGGTGGCTCTGGAAAGCTCGGCCGAATAGCCTCTGCAGGCAAGCGCTTCCA
GACGCCAAATCCACTTTTTGAAAGGCCTCGGAGGTGCAAATTGAAATAGGAGACGCAATTCGGCGTCTTCGCGAAATTCT
TCGTCAGATTGCTCCTGATTTTAGATGCGTTCGAATGTTCGAGTATTATTTGCAGATGTTGATCGTTTGCTTGGATAGTT
TACGACTCGAGTCAAAAGCTTACAGAAACCGTCCCCAATTCTCGACCGACGTAGGACTCGACGATACCCGATTTCCAATC
ACATGTTTTTCCTGTTGCGGAGTCGCGGCCGTTCTGAGGTCGCGTCTCTAGCTTGAGATCATTTGCTTAGCATCGCGTCA
TCCTCAATCGCGAGTCGAGAGTTGGGAGGCTTTCCGTCGACACCGTGCACTGTGGTCTTTCGTTGGTCGATCCTACGTGA
AGATACTCTTTCTCCATGCTTGTTGTTGTTCTACGACTCAGTCTGCTTCTATATCGTCGAGCTCCTCGAAAGCTGTTTTG
ACTGACTACTCGATACAGAGAGATGGCACCTATAGATCGCTTCGTGGCACGGACTCGAGCAGCCGCGCGACGTTAATGTA
TGTTTTTGCACTACGGCCATTGTGGGTTATACGTTACGAACAGCGTATCTGGTATCGTTTCTTCTCGCAATTCGTTTTCA
CTCTTGGTTAGGGGGAGGGGATGAGGACGAATTTACGAGGGGTGGGAAAAGTTCGAGTGCGCGATGGGGAAGCGAAAAAA
AATGGCTGGAAAGCCAGGGAGGGAGAGGCGGGGAAAACGCCTCGAGAACAGCGCGGAAAAAAAGTTGAGAGAAGGGAGGA
CCAAGAGCACGCGCTATCAACGCGTTTCGTTCGATTTGAGAAACCTCGTGAAATCGATTTCGAATGCCGGTGTCAAAAAC
GACAACCGGTTTCCCGCGTCCAGCGGACGGAAACATCATCGTTGCCACCGTCATAGTATATAATTATATACAACATATGG
ATAGGGGGATACCTTCTCTTCCACGGCTCGGGATTCGTGTTTCAGAAACCAAATCGAGACAGGGACAGGAGGGAGCTGTC
GTCGTCGTCGTCGTCATCTCCCCTCTCTGAGCGAGTCCCTCCAGTCGGGTGAAGATGATTGATTGATTGGTTGGTTGATA
GATTAATAATACTGCACAATATACACCGGCGCCCCCTGGAGCCAGAGCCAAAAATCGGCTGAACGTGCTGTGGGTTTCAA
CAAACCACATCAACAACAACTCTGAGCAATGCTCAAGGATCGGCTGCGGGGCGTCCGGAGTTTGAATCAAGAGATGAGAC
GACGAGCGGAACTCACAGATTCCGCAGGGTTGCTCGTCTGTAGCAGAAACTCGTGGAGAGGTCGTTCATCCACATTCGAC
AGAAGCTCCCATCTCAGTCACGGATTCAACACGAAGTTTAGGTCGCAACCGACGGTGCCTAATTACGGTTAAGTCACATC
CCTAGTTTTCCGTGAATGAAGCCGGAAGTCGCAATCGTGTTCGAAACCGGAGGATATCCAGTGCTCATCCATGTACATTC
GACAAACGGCTTCTTGGGGGAGTACCGGTCTTCTCTTTTTTCATCTTCATTTCATCATATACTTCACACCAACAACAAAA
CGTTATTCCTTCTGTCTTAAAACAGAAATGCCCCAAATAATGTACTTCTCACCATGAGGCTTAGCTCGGCCAGGTAGATT
CCGCATCGACTGGGGTCATGTCACAAGGTTTGAAGGATAGGAAGGGTAGGGAAGTTGGTGGTCATGTTGAAAATGAAATT
TAGCTCAACTCGTGTCCGCGACGTTATCTTTGGGTGTGGAGAGAGGAAAAGAATGTCCGAACAGCGACAGCAGCGTTGAA
CTTGCGCTGTCCGAATCGTTGGGTGAGTGGAGGTGCTTCCTCACGACGACACCTTTCAGGTCGATATTTTGATCATCATG
AATAATCCGATAGATGGATAGATAGAAATACTATAAAAAATATCAATCAATTCGAAAGATCAGCGACTGGGTGAGCAGAT
TTCACTCCACCGCTCAGTAATCATTCTTGTCGCCGCTATCTCGGACACGTAGCGCGAAAATCTTGGATCAAGATCGGTCG
TACGGACCCCAAAAGTTTTCCGTTGCTGCCACCGTTCGAAACACCGTCTCGGTAACTCTGCGAGAGCTCGTTACCTACGT
CACATTCTCTTCCCCGTTCTCTCTGTTTGTCTGTCTGTATGTTTTAATCGAATCCGGCTTGAGATCCACCGTCACAAAAG
CTTCCCGAGTGGGAGTCGGTCGGGGTAGGAGGAATACGCTATCACCATGTTCGTATATGCATTTGATAATAACATGATAA
AACCAGATGTCTCACGAAGCCGGGACATTGCACTCGCTTCTGTCAGAACGGGAGCAAAAATGCGGGTTCTCTTCGACTTT
CCAAGTTGGCCATCGCAGATTGTTTTTTGGGACTTCACACTCCATGATGAGATGAGCGTTGCGTGTCACATCACTCACTC
CGTACAGCTCACAAGCTTATGTATGCGAGTATGGATTTATGTACGATGTGTTTGAAAGTATTAGTACTTTATCTATAATG
TATGTAGAATGTGTTATAGGGTGACCACTCATCATGGATGTGTGCTCACGCTATCAAATGGTTTGTAACATTGATGGTCA
ATCACCTGGGTTTGAAATGGTGGCTCACTTGCTTGATTGTTTTCTGTTTCGGTCCCACGACCTTACTCGTGAATGTGCTC
ACGGTGTTCGAAGAGTGTTTGTCTGTCTTTTTTGTGTTTGTGTGTGTGTGTTTGTTTGTGTGCGACTCGGCTTCGTAAGT
CTCTTTGAAAGTTGCTCGTTTGTCTGAATGTCTTCAACAGAAAAGGGTGTCTATGAGTAACACACATTGTCAGCTCGAGA
ATGAATGCTCGCTTACCCGGCTTCGTGGACTTCTAATTGTCGTTGTGCCGTTCCATTTTTCGCGTCTATATAAGTTTTCT
GTCTCTCTTTCTCTCTCATATCATATCTGTCTTGAATTGGCATGGCTTCAATGACGCTTCGTTCACATCATCCACACTCT
GAGTCTACTCGCCTGAGTCCTTCGATTTAGGCGAAGTATTCCTCTTCAAATATCAAGTCATACGAATTCGCTCGTGGCGG
TCGAAAACGATCTCCTGGAGGAACTGTGAATCGTTCAGGGACCTCAATTTTCTTGCTGAACCGTTTTCCTGAGCTCGCTC
GCTCGTTCTGGTTTGCCAAGATTATCATCTAGTATTCTTCTCAAATTCGTCTTCGTATCTTCATATCGCCGATATCCATG
TTGATTGGCATCCACATTCTCCAATTCAATCAAGTCCTCACTAGTCGCAGTTCTCTTCGATCCGAGTTTCAGTCCGTCCG
ATTCTCGTAATTCTTCGCAGGACGACAGACGGCTTAAAGTTTGCGGCGACTAACACCTTGCACGTAGGCATTATGTATTT
TGGTCAAAAAGTCATCGTCCGTGTCCAGAAGATGAAGCAGAGCTGATTTGAGCTCGTAACGAGACAGTGTTTGGGGTGGA
GTCGAGGGTCCTTGTGACAAGGACTCTTCTAGCATCTCCGGTGTAATGAGGGTCAACTTCTTCTCGAGGCCAATATTGTT
CGGCAACGGACCTTTGAACGCCCTGAGGAGGGCTTCTTCAGTCGTGGGGCTATTCCGTGCCATTTCGGCTTCTCGTTGGA
CCTTTTGGGCCGACTCGTTCAGTTTGCTGAGAATAGACGCCATACAAGGGTTCAGGGGAGTGAGAGCCTCAACTTTGGTC
TCCACCAAAGCCACACTCGGAGGTGGGCTTTCGAGAGAGGATCGTGAGAGGTCACCCAAAAGACGTTCCAGATCGCCTCC
GCCACCACCGTTTTGAGCTCCGCGAGGAGTTTTCGGAGTGGTCGATTCCGGCATTGGACTGTAGTGCTTGTTTGCTGCTG
CTACTGACGACGACGAGGAACCCTGCTGTTGCTGCTGCTGCTGCTGCTGCACCTGCTGCATAGGCCTTGACTCTGATAGA
GTTGTAGAGCAGCGGTCCACAAAGAAGGTGTTGAAGCACAAGCCACAGATTTTCTCTTTGACACCGGGTATGATTTTGCT
CAAGTAGAACTCAATGTGAACGTCTCCGGCAACTTCAATGGGCTCAGTAGCAACATAGGTCCATTGCGATCCCTTATTCC
TCAGGTCACCCATATTGACATGTTTCTTGCGCTTGTTCACGTAGTAGACCGTGAAAACAGCCGATCCGGCGATTGTGTTG
AAAGGGATATTCTCAAAATAAATACCCTTCAGTAACAAACGAGTCTTTTCATACTGCAGAGCATCCTTCTTCATTTTAGC
GTAATACTCAACATAACGTCGTTGTGATGGTATCGTGACGCCCTTTTCGTCGACTGTCCGAACTTTCCCATAATGTTGAA
GTGCTTCCTCTGCGGTCGTGAAGCGACCACAATGCAGTAGGTAGCAACATATCATCACACCCGTTCGACCTTTTCCAGCT
TTACAGTGAACGGCTACGACATGGGTTGGGTCTTTGGAAAGCCAGTCTTGAACATCCTCGCAGAACGGCTCAATTTTTTC
TAAAGGTGGTGGCGCGTGGTCCTCGAATGCAAAGTCCTCACATACGTTGCCAGTGAATTTGTCTTTGTGGTAGTTATTTT
TCTGCCGCTCTTTGCAAAGATTGTATATCTTGTAGCGGTCGCGATGCCTCTCGTTGAGAAACCTGGCTACCTGATCGAGT
TGATTGCGATATATGGATTCAAGATTTTCCGCGGGATAACCCATGGCTATAATTGTAGGTTCGATGTAGGATAGGTCCAG
GTTGTAGCCGTCGCATTTGTAGCGCCTCTTATTGCGCGACACAGCAGCCCGAAGGTGGTCAGCCATGCTCAACAATAATT
TCAACAAGAATAACAACAACAACAACAAAAACTACAAACAATAGAAGAGGGCGACAATGCGAAGATCGACGAAAGAAGAG
GTCGTCGCCAACCCATTCAGCGAACCCCTTCATAAATCTTCATGTCGGAGATTCGCTTTAAGCCTCAGTACTTGATTC
>Cluster-14096.31737
CTTCGACGACAGCAACTCTCGACCAATACCAACGCAGCGGCGGCAACAACACACAAACATCGGCTCGGTGCCTGTCCAGA
AGCGGCGGAAAGCCATCGGCACGTCATAACGATCACACGCAAATTCCCGCGGCACGTAGTGGACCACATCTGGTGATCGT
TGAAAAGTGCGCGTTCAAAGTGTTTTGACATAACGTACCCTGCCTCACATTTCTGTACAGATCGTGTCAACTCGCATGTT
CTGCAGCAGCTCGCGATCAGTAGCCCGAAACCCGTTCTGTGGAATATCTTGAGCTATGTCCGCGCAGTATCGGCCGTACC
GGGATGAAGAGGATGTGCCGCCCGAAGAGCGAGCTTGGGTCGATGACGGACCGAGTGGGAGGATCCAGATCTACGAGAAG
ACGACGCACGACATCCATCATGTCGTCACTCAACGGCACCTACTGCTCGGTGGGTGCACGATCGCCTCCGTGGCGGCAAT
CATCGGACTCTGCATCGGATACTTTGCGCATACAGAGCACACGGTTTGCGCTCGTGGACGATCAGTGGCGCTTTTCTCAG
TTTACGATGAAGATCCCTTCGTAAAAGATAAAATTCTGGACTTGGTCAGCGCCAATCAATTTGCTCATCATGTCGAGCTT
TTCGGAGACAATGCGCTTCTGGAAAACCACATCGTAGAGATCACGAAAAGCGAGTGGAGAAAAGCGCTGGATGAAATTTT
CACCGACGACTTCGTGGCTCCGATCACCACTCAGGGCGATAAGCCGAATTCCATCGAGATCATAAACCCTAACGGGACTC
TGAAAGAAAGAATGGATCTCAGCCTCTCCTCGAAAGACTTCGTGTTCGTGGGGAACTCGATCAACAAGACGATAACGGGT
CACCTCGTATACGCATCGAAATTGGACTTCAAGGATGTGAGTTTCCTCGCATCGAAGAACTGCACACAAGGGAACATCCT
CCTCGTCAGGTACGGCGTCGCCCCACTCCGTCAGCAAATCATTCAAGCGACCTCCTTGGGAGCGGCAGGTATACTGTTGT
ATCAGGAGCCGTTCGATTATCCGAAGAACGATCCAACAGCTTTCCCTCGAACTAGCGTCCCCGAGGGTGAAGTTTGGTCG
GATAACTCTCTGGATGATCTCGATGCGAAAGCTAGCTATAAAAATTTGGTGGTTCAGACTATCAGCGCGAACCTTGCCGA
GCGTCTGTTCAAGCTCCTCGAGAGTTCGGAATTGGCTGCGCCCTCGAGAATGAAGGGCAAGATGAACACAACCTACCAAA
TCGGTCCCAGTAGTTTCAACTTGAAGCTCACAACCCTCCAAAAGACTGCCCCAGAGAAACTGACCAACGTTTTTGGTGTG
CTGCGCGGTCATGTGGAACCCGATAGATACATCATTGTGGGTGCTGGCAGAGATTCCTGGAGTCCATCAAACGTCGGGGG
CCTCGCATCGCTTCAGGAGCTGGCGAGAGTCTTCGGCGAGTTGAAAAGGAATCACCAATGGAGGCCGAGGCGGTCAATAA
TCTTCTGTAGTTTCGCAGCAGAGCACATGGGGTCTGTTGGACTGAATCATTTCATCAAAAATCGTTTGAACGTCCTCCGC
GGTCGTGCAGTGGCATACATCGATGTCTCGAACCCCGTCTTCGGCTTCAAATCAGTTCTGGCGACGGGCTCCCCTATCTT
GACGCAAGCCCTCTTCAACGCCACAAACTTGGTCAAGTCAGCCAACAGCGACGATAACAGCACAACGGTCTTCAGAGAAT
GGCTGAACTCATTCGCCCGTGATAAAGATAATGAATCGATACGTGACCTCGCAAAACTCGCGAAAGAAGTTGGCGAAGAA
GATAACGTTCCCGTTGAATATGACTTCATGCTGGGCGCTGGGACCACAAAGGACAACAAAACTATCACTTTGTTCCATAA
CTACCTCCATTCTACGTTGATCGCGAGACGACCCTACATCAGAACCTTGGACTACACCGACGGTTTCTCGAGTTTCATTT
CGCATGCCGGTGTTCCGATCATTCAGGTGGCCTACATCGATGACGACTACTACGACAATCGAAGGATGGACTGTAAGCCA
TTCTGGTTCCGTACTCAGTTCGATTCTCTCAGCAAGGTCCATGCTGCATCCGACGTCGGGTACAAACACCAGATAGCGGT
TACCAAAGTCGTTGCGGAACTGGTCCGGGATTTGGTGGACTCGTTATTCGTTCCGTTCAACTTACTGGAGTACGCATTGA
CAATGAAGGAGTTTACCAGCTCAGCTATCAGACAATACACACCGTTGTTCCCAGACCCAAAAGTGGACTTTGAGCCGTTG
AAACAAAACGTGGCGAATTTCACGCGGGCTGCCGTGAAATTCCACCAACTTCAGAGCAAACTGGATCTCCGAGATCCGAT
GGCGATCCGAATGATCAACGATCAATTGGTCTTCCTCGAGCGAACATTCGTTTACATGCGAGGAAGCAACCACTCAAAAC
ACGCTCTACTCGAGCCCCCTAGAGCCTATCCTCAGCTAGGGAGCGTTTATCCGAGTGTTCTCGATCTGATTATGACCTCC
CTGGGCAACCATGATCTGTTGGACCAAGATCTCTTGATGAAATCCATCGTTGAAGATCTGAGTCGTGTGATACGAGATGC
CACCGATCTAATCCGTGAGGTATCTGCGTTCTGAAAAGATGGCGGCAGCTCTAGCCCGTCAAGCTCTACCTCACACACTA
TTTCGGAAAGGAGCCCATCCGAATCACCCATCAAGCTCGAGCATAAGTAGCACAAGTGGGAGGGAATTGTGCTGCCCTCT
CGTATCCTTTCGATTCTAGATCCAGCACATCACTATTCGGCGGAAAGGGAGAAAAGGAGCAATTATAGCAGATCTGAATG
GTTTCGGAAGGCGCGAGGTGATTCGCCCATGAATCAACCCGTGCTCTAGGTATCACACACCTGTATCCCTAGATCGGGAA
CAGTTCTCCTATGTCGTTTCTTTCACTCCTTTTACGGATGAGGAGCATCTCTCAGCAACTCGCGACCGTCATTGGAGGGT
TAGAATTGAGCCAACTCATCTTTGAGTCAACGAATGCATTTCCGAGGATTTCCTCGATCGATACATTTTTTCACAAAGCG
GAACGGTTTGCAACAAAGTATGATAGACATTGAGGGCTTCTACCGCAGGATTCGTCTCCCACGCTCTCGAGCGACAGTTT
TCCGGAGACCAGAACCGTCCAGCGTAGTCCTCTCTAGCAGAATCTCGATCCCACCGTACTAAGCGGATCTTTCCGACCCG
GGTATCCTGATAGCGGCGGTGCCCTCTACATACTGCAGAGTCATCGTCTGGAAGTCCTGGATCCCCTCAATGTACTTATT
TCTACCTTATTTAAATCTTTACACGATCATCTTATTCTGATTCCGGGTCACTCGCTCCGCGTGCGAATAACACTCGGGGC
TTTTGGTACTTCAAGCGAATTTGGCCACTGGAGAGCAATCGAGAAGAGCTTTGCATCTTCAGCAACGATGGCTGTTGATG
AAGCGCGCGATGATCCAGGTCGAAGCTGTACAGAGTTAATGATTCCTAGTACTTATGACGCCAGGCAAAGTTAGGCCAAG
CTTCTGCCAATATTTATGCAAACTATCGAACATATCATGGCCACGCCTGCAAGTGAGCTGGTGAAGCGCACATCGAATCA
ACACGTAGCGATTTCTCATGCTTCTGAACATGTCGAAGTTGACCTCGCGCGGCTCGCAACAAACTCCGACAATTCAAACC
CGGTAATAACAGAGAATTCTGACACTGACATGTCGGGTCCCCGAGATCCGCCACAATAGAGGGAGCGCAAGTTTCCATGA
CGAGAGATTTAGGTTTACCCTCGATCGTAGGTTCTCGCAGGGGTGACTTTCCACGGCGTCGCAGTCGTTGATCGCACCTC
GCTGACACGAAATATAACCATTCACTCGTCCAGCTCTCGCAACATCAAAATCTTACTCTGGGGCCGCCTCCCGGCTTTCC
GAGCTGTGAGAACGTGATAGTTTTGACCTTCGATCAAAATAACTGCTGGTCTGGTGACCAGCTTCGTTCAGAGATGCACC
TCGTTCTGGAGCCGAGTGCGAGAGCAGCTGAACGGTTTGATTGGATGTTGGTTTAGTATATATATATTATATATATTTAT
ATATATAGAGCACCCACCTATAATTCCAAGTTATTCCACATTTCGATGATGCTGTCATTCCAGTCTTTCAAGGAATCCTT
AGTCGAGGCAAAACATTTAAAGAAATCCCCCTCAAGGGAGGTTGGTGTGGAAATTTTGAATTGAGCGGATCCTCCTGCGA
TCCTTCTTGCCTCGCGTCATCGAATCGAACATTTCGAGGAGTACGCTTGGCAGGATCTGTATTTCTAATATATTTATTAA
TCTTATTCGGCGGAGAGTTCATGTAGTGATTCTTCTCAACTCTCTGTACTAGGAAATGAAAATGTACGGAATTCGTCGCA
GATATCATGGTTCCAATTCGGTGAGGGGATTCGGCTAATTCGGTTGCCTAGTGCAATCCGAAACGCTCGATGACCCCACC
AAAAGTTTCCGTTGAGAATGATGATCATCTGCTGCTTGTGTTTAGATGTCTGGATCTATATATTCAAGTTTTGTTCGCCG
ATGCAGAATTATCGGGACGATTCATCATCGAAATATTCCCCCACCTGGAGGTATGGCTCATGACTTGCACATTTTCGGGT
GATTTGTGTAACAGCTAGCCACCATACGATTGAGATCGTTGTGCTGCATTTGCGGCACATGGTCTGATAGTGGAATCATG
GCCGGAGATGAGCGCACCTCCGAATATGACCCTTCCAAGCCGCATAGAAAAAACGACGAGGATCCTTCATGGAATCCGAA
ATGAAAAAAAATGCAAATAACTCAAGGAGAAGAGAACTTTTGAGACACTCGCGGTCAACATCTCAGCGATGCCAAGAAAG
TGATGCGTACACAAAACGAACGGTGATAGACCTTTATTGTAATCCTTGCAAGATTATTTAAACTTATTGTTCGCAATAAA
CTGAATCTCACGAAACGGACTCCTCTTTCGCACCCCCAGCATAAGCTTCGGAATCGAGGTTCCCAGATTGATCTACATCG
AAACGAAACTCAAACGAATGGTTGAAAAGATGTGGTCACCATGATGGGGCCTGTGATTTATTATCATGATACCAACTCAT
TCATGAGATTTCTTGTTCAAAACCGCTATTGTGGCCTGGGAGATGCCCCGCCAGAGACCTTGCTGAAGAGGACCAAGTTG
ACGAACTTCGAATTCATCCCATAATAGGGGTCCATGGGCTTATTGCCGACCGAGTCTTGATTGCCGAAGATTTCTCCCTT
GTCCATGTTCAGCGTGCCAGCACCGCAACCGAAGCCGACTCCTTTGGGACCGAATTTTCGGGAATAGCATATTTTGCACC
AGAGCTCTCCGTTGTGCTCAGTTGAGTTGGTGGAGTCCAGACGTTTCCTGCAAAGACCGCAAGTGAAGCAGATTTTGTGC
CATTTTGCTCCAGCAGCGAGCATTTCTTCAGCGGCGAACACCTGATGTCCGCATTTTGGGCAACGTGCCGCTTCTGTAAC
TTGGAAAGGCATTCTCTATCAAGCCCGCTCCACCTGGGGTCGGTTCCGGTACTCTGTTGACGATTCCGGTCCACGTCCGT
CCAAACACAAATCTGAGAAGCTTCCCCGCCAAGCTTTGTGGTCTAGCTTTTGAGTGTGTTTCGAGTGAGCGGAGAGAGGT
TTCTCTCCCGAC
>Cluster-14096.33956
GGGAGAGGAGCCTGCTGCTTTCTGTCTCTTAGCTGTGCGATTGCCTACGGTTCTGCTAGCCAACCTGCGTCGCCGTCGTC
GAATTCCGCCTGGTCAGGTTTGCTCAATCGGGCCTCGATTCTACTGAAGTAATCTCCCAAAAGTGATTTTCGCATCCCGT
CGAGTCGTTCTGTCTTGAAATATGTCTGAAACAGACGAGGGATCTACCGGTTTCGAACTCATAGACGAAGATAATTCGTC
AGACCAGGCACTGACCCCCCCAAGGCCCAAACCTCTTCCACTACCAAAACAACAACAACAACAAAGAAATGTTCCCAGAA
AAGCAGAACGGAAAATCATTCCCGAGCCGAAAAAAGCTTTGGAAGAATCAGCTGTCTCTGCCCCAAATGACGATTCCATG
CCCTCCGCGAGTTCGCTGTCTCCCGAACCCACCGTACCTGATGTCGCCAAAGTGCAAGCCACGAACGATGATCAAGGCGA
TTCGGCAATAACCCCGATCAACGCTGAGATGGTTTGGTCCGGTCTACAATGGGGAGCATCGTTCCTATCGAAAGTCACAG
AGAAGGCGAAGGAGTCCGTCGATAAAGTCATCACAACTTTGGATCCTCAAATGAAGCCAATTCTCTTCTCCGGAGGAGAT
CTTAATATCACGGTGGCGTCTGACAAGAAAAGCAAAGTGATGCCGATCCAAGATGCTTTCTGGGATGTCTTTGGGAGGGC
CACTGTCGAAGGCGTTAAAGCTCAACCGTCTTCGATGGCCGCTCAGCCTGTTGGATTCACTGCTGGCTTGAAGGCGGCTG
AAGACCGAGTCGCCTGTTTGCAGAACGCGGGCGAAGTTGACCTCCAGAGTCCTGTCGTTGCTGTTGAAGGATTCCTTGCA
GAGCTGAGTACCGACCGCTGGTTCGAAATATCATGCGTTCTGCTGGTCGATAAACCTAACGATATCAGCATCTCGATCTA
CACTCAAGCTACGCCTTTAGAGGAACAGTGGATAAACCAGATTAGGGACGGAACTCCTCCGGACTATCCTCTGAGTTGGT
GCGGTTTCGCAAAAACCATCGGAGAGGTAGCCGCCAATGCCTTGAAGTGTGAACGCGAGGATTGGCACGAGAAACACACA
GGAATACCACGATGTGCCACCATCTATCAAGCTGCCAAAAGTCTGGCATTTTTGTATCAGCAGAAGCTCCAGGAGAGAGT
CCCACCAGCACCCGTCGTACGAAGTCAACCTGAGGTGGCTCCTGTCGTTTCTCAGTAATTCTTGTGATGTTGTATATACG
CATATGTAATTCACGGATCGTCCGATCATTATATCCACCTCTTCCCGATAGACAATGTTGTTCAACTATTCTCAAATAAG
CTTAAGTATACAGATACCCCTGCATGAGTATTTGAGACGGAAATTCCAAGAGCTCGTGGCGCTACTTGAGTAATAAATCG
TTATAGAAAACTGCAGAGGAACGAAGCAAAACCGAGTGTTTGATGCCGCAACGATCCATAGCCGGATTTATTCAAAAGTC
TTATCTGGAATCAACTGTGCCGGGGACGATAGGAAAGCCGATGCTTAAGGTGTCGATGATTCGAATAAAAGGAAGGAATT
GGAAACTCTATTCTGCCTTTGTCATGACGAGGGAGTGCATCTATAAACGCATAGCATAACGATGCTAAGGTTGCTCAGGA
ATGTTGACGGGACTCATTGGGAGGATCAGCACGTTACCGTGCTTGTCCCTCCAGCTCTTGCCGAGATTGGCTGGATCGTG
CCGTGACGGATTGAGCACGTCCGAATCGAGGTGATACGTACCGGGTGCATCACCGTGGCGGTTGCTGTCGTGCCTGTTCG
GCTTGTCGTTCCACCCGTTGTAGGGTCTCATGGGATCCCGATCCCGGTATACACCCGGTTGTCTCATTGGATCGAGGGGC
GAACCACATCCCATATTGCATTGATGCCCAAATTGCTGATTGCTGAATTTGTCCATTACCGAATGGAGGCTGACCGGTAG
AGGCTTGCTGTCATCGTGCGGTGGGAGATAGTTGCTCTTCTTGAGGTGAGCCCTCACGAAAATCGTGTAGTTCATGTTCT
CTATGAGTGGCGCGTTACAGATCTGAACGTACATCAGCTTGTCACACTTCTCATCGACCCCGATCGAGCATACAACTTTT
TTTCTATTTCCACCCTGGAAACACGGGAATCTGTTATAATCAGGCCGGCGATTGTCCATCGCATTCTGCAAATTCCATCC
GTATGGCGAAACTCGGTAAACGGCTCTGATTTGCTTGCGCTTCATTCTGTCCTCTATGACCGCTCTCGAGAAGTCCGTTG
CTCTCCAGCTCAAGTGGTCATGCATCTCCACTGGACTGACGAACACCGATATGTTCGTGACCAAACCGGCATCGATTACA
TCTTTGAAGATGTCGTGATCGATCTCAATATCAACGCTCTGGCCTCCGACCGAGTTCACTGTCAGCTCTCGGGCGAATTG
AGATCGGAGATAGACATCTGCGACCGCTTCCTTACCGTAGACGAAGGAGCCGTTCTGAAGTCGATTGTACGGTATAACCC
TAACGAAAAGTTTCTTTTCGTAGAAACTAATGGGTTCGATGATATGCCAGGTGAAGTTGGTTTCGATTTCGGCGATGGTG
AGGTTCCTGTTGCTCAAAGATCGAAAACTGGACTCGGGTTTCTTATAAAGGCCGACGACATAGCCCGCGAGACCTCTAGC
TCCGATGTCTTCCGGCTGATGCCAACTCAGATTGAGTTTACGCGCGCGCGGCAAGTACATCACGCTGCGGGGCGGTGTAG
TTCTTGAACGGTCTCAGACGAGCAGAGGGATTCATGCTTGTAGCTTTCCTCATCTCGAACCTCAGTGTTTCTCGGTCACT
CTCAACATCGAGGAAATACCAGCGAGGTATTCGCGGCACTTTCGCGAGTCGGCTCAGGGGACTTTGCGTCAGCTCCGTCG
ATTCGTAGCACGACCAGGTGAACTCCACGCACACTTCCGAGTGGCTGTCGTAACAGATATCTTGGCGCATCACGTCGAAG
GCGACTCGAGCCGCTCCGTGAAGAGAAAAGTTCGGTCGAGCTGGGAAGCCTCCTTGCATCCATGTTGCTTGGCTTGAAGC
GATGCCGAAGGCAGCCAAGAGTATCAAAGGCACTGTTTCTAATGAGGGAAGAGTCATCGCGCTCTCTGAGCTGAAACGAC
CGACATAATAGCAGTAATAACCAG
>Cluster-14096.34913
TTTTTTCATTTGAACTAATTTGTAATACGTTTATTCTTAGTTTTCATTTTCATGTGTCTATCTCGGAGAGGTGTGACAGT
GTTGGGTTGCCAAGTATATTTATATATAATATATATGCATCGTCGGAAACTCGCTCCTAGGTTTCAAAACGGGAGGAAAT
GCTATGGAAACTAATTGATAAATATCATCAACTGACAACCGTGCGGCGGTCGAGGACTCCAGAGAACCATTCAAGATGGA
GTTTCGGCTCGATCAATCGCATTCTGCTCTCATGTCGATCTCACCATCGGACTGAATACATAACTTAGTCGGAGCCGTTC
GCTTGAGGCGACGGAAGGACTTCGTACTCACCGTTTCCAACGAAACACAATCAAGTTTGTCCTGCTATTCTCTCGTTCAA
ACACTCATTTGTGCGCGCCATGAAGCGCAGCATCTCGTTACGGAGCATCTCAAGAACGGTCCTCTCCCTTCAGATCTGAC
TCAGTCGTGTTCGCTCGTATGAGGTTACTACTGATGGAAGTACTCGCATTTTTTGTTTGAAACCCTGCGAGTCTTTCGTG
AAAGGAAGCTAATCGAACACGACTACTTGACGTGCTACAAGCACTTTCAACAGCCGGGGTCAGCAGAATAAGAGGACAGT
TAAGAAGAGAAGCTGTAGAGAACAACAGAAGTAATCGAGTTTGACAGGAACGACAAATCACAGCCGGTGGAATGCATTCC
CTCGGCTATGTTTCTTGACTGGATTGGTTGTATGTTTTTTCTTTAGGAATTGCTTAAGGAGACGAGTGGTAGCGTCGGTA
GAGGCGTGTACTTTGCTTGCGATTCCATTCGAGCGATTGAGTTTGCGCGCAGCCTTTTACCATTTTGATCGCCCGTTGGA
ATAACCGTTACCGCCCCCATTGCGAAACCCTCCACCGCCGTTCCGCGCCGGTGGACCACCCCAGCGTCGCTTGTTATTAC
CAAAGCCTTTCGCTGAATCTGCAAGCTCGTAGAGTTTCGGGTTGACCACCTGCTTGGCTTCCTGAAGAACGTCAATCAGT
TCTTGGGCTTGCTTCGCGTTGTTAGAGGTGAAGAACGTGTACGCGGTGCCAGTTTTGTTCGAACGAGCTGTTCGGCCGAT
ACGATGCACATAATCCTCGGAGCAGTTCGGGTAATCGTAGTTGATGACGAATTTCACATCGTCCACGTCTAAGGACACAG
GATTCGTTAATATTATTGAATATCCATCGGCTCTAGTGAATTGATATGGATGCTTGAAAATCCTTCCACTTTCCAGACCA
AGTTTCCGTCCTTTTTCTTACATGCATGTTATGAACAACAACTCGTTAACACAAAACCATACTCCTCGATATAATTATCA
CGGTAAAAAAAAAGCCGTTCGTATGATCAGTGAGCGTTTTCAAGAATTCTGGAATGAGCAAATCCAAAGGATAAAATGTT
GTCTTGGATATTCTCAATAGCGCCCCTTGAACTGATCTAGTGTGTCGAGCCATCATGAGAACCAGGCGATGCACGAATTG
CCTAACCTGGAAGTTACTGGGTGAAGAAATAATTGTTCCGGTCGTTGTTTGTTTCTCCAGTCTGTTGTCTGTCAGTCTGT
CTGCATGTGTGTCTGTTTGACCATCGATGTAGCTCTATCCTTACCAATTGAGAGCGGCAACGGAGTCTGCGGTTGAACCA
ATTCAGAAAATCGCAACGCTCGACAGGATTGAATTCAATGTCGATCCTCAGCGTACCAGCACTGAAAGCCCCCGCAGATG
TCGTACCTGGATTACGCCAGGCCACGTGTTGTCCGCGGCTGAGGTCAGCATCCTCGTGGGCTTAGTCTCGTCAAATGCAG
GAGGACACTGATGAGATCGTATTGCTTTTGATTTGATTCATTCCCCGATGCCGTCTATCCAATGAACTAACTCATGTCCC
AAGAAATCTTCGAGATGAACCAAATTTCCGGCCGGCTTCTAATGCCGCATCAGATATTCGGACTATCTCGAACTCACGCT
GACAGAGAAACAGGAGTTATGCGGAGGACTTGATAGAGATTTACATGTTATGCTTTCGGAGTATATGATCTTCTTATTAT
GAGGGATAATGGTATTCGATCCGGCCCGCGGCCGAAGAGTCGTTGCGTCCCAGGGGATAGCCGACGAAAGCTACGCACCT
AGTTCTGAACAGGAAGAGAGAAAATAGTGAAGACGTCCGCAGCGATGGTGACAACAACAAAAAAAATGTTCGCCTCCATC
ATCTGTGTTCGAGATCTTCCTAAATTGCTTCTGACTGTCATCATTACTGCTTCGGCAGTTGCTGGTGTTGCGTCGCCGAC
CTCCGCACACCGAATCCGTGGTCTGTCCGATGGATGGAGACCGGCCAGTGGCTTCAATGTAACGCGGGCAGGTTGGTAGC
AGCACCTAAAGTCGAGGACGCGCACTAATGAAATAACAACGCACGAACAGTAGCTTCACGCTGCAGGAGCTCGTTGGGGA
ATCGTTGTTGTATTGTGACGGCGACATCAGCAACGGCGGACAAACTAAGGCCGTACATGGCCGCAGACCGCAGGGTTATT
CGTCCAAAGCGGGCATCCTCCGATACACCGTGTATACACACCGTCCGCGAGCGAAACATTTCGGCAGGAAGGCGAGGCAA
GTCAGTTGGCCGATGTGGTCTCTCCTCAAGCTCCGTTGCATGCTCAAGCAAGTCAGTCAGCCAGCCACGTATCGCACCAG
CTGATGCGCTCGACTCGCGACCAGCCAGCGTCCATCGGAGAGAAGAGAGACAACTTCAATCAGCCGCACGCCTCACCTGA
GAACGAGCCCAAGAGAACTTTTAGCGAACCGCACAAATTCAAACTCGTCGTTCTACTCATGTTTGATCGAAAGATCGCTA
AGCTGGATGAGCTGTTCGCAAACTGTGGGCAACTCGGAACATCCAGAGTTTTGCGGCAGATGGTTTGCCCAGAAAACGAC
TAGAGTCTTCCGAGCAGCAAAGTTGCATGGACATTTTAATGATATGGTTGGGCGATTCACAAGAGAAACGTTCGTTTTGT
TACCCACAGTATGTGAATCGGCTCCCAGACACTTCAATGCCCATATTAAGCTGAGAGGATTAGAACTGTTCCACCGCTCG
AATCGAATGACGACGGCTGCGACTGCGAAAATCGCGAGCTAGACCGTGATTCATGAATGAGCGATCTCGCAAAAACTTCT
CCAACTTCTGACTATACTGAACCGGGTAGATTTTGTGGTTCTCAACAAACATTTACGGACTGGAAACGGAAGGATTACCT
AACACTTGGAGTGCAACGCGAAAAGGAACTCCGCCTCGAAAAATCGTCGATCTCCGATCAGGCCAAAGCTGACTCACCAA
GACCTCTTGCGGCGACATCGGTGGCCACCAGAATCGGACTCTTCCCCGAACGGAACTCATGTAGAACCCAATCACGTTCT
TGTTGGGCTTTGTCACCGTGTATGCACATGGCGGGCCATCCGTCGCGACGCATGCGACGAGTTATATCATCTACTTTCCT
CTTGGTTTCAGCGAACACGATAGTCTTGTTTTCCTTCTCGTTCATGATTTCCTCCAACAAGTTGATCAGTTTGTTATCCT
TTTCCGATTCGGAGCAAACATCGATGATTTGTAAGATGCGGTGGTTTGCCGACAATTGAAGGGCTCCAATGTTGATTTGG
ATGTAATCTTTGAGGAAATCCTCGGCCAGACTTTTCACTTCTTTCGGCCAAGTAGCAGACCACATGAGCACTTGCCGGTC
GGGACGAATTTGTTCAATGACTTTTCGGATTTGGGGTTCGAATCCCATGTCCAACATACGATCGGCCTCATCCAGCACAA
GATAGGTGCATCGGCGTAGATCCGTCTTTCCAGCTTCTAGGAAATCGATCAGGCGACCAGGGGTCGCGATGCAGATTTCA
ACACCCCGTTCCAAATCTCTGATCTGAGGTCCCTTGGGGGCTCCGCCGAATACGCAAGTGTTTCGGACGCCAGCCGGTCT
CCCGAAAGTGTCGGCAACAGTTTGAATTTGCTGAGCCAATTCCCGAGTTGGCGCTAGGACGAGAGCGATCGGTCCGTCGC
CTCTTTGGAGTCTCGGCTGGTTTTGAATGTGGATGATCGCCGGTAATATGAAAGCTAATGTTTTTCCTGAGCCGGTTTGC
GCGATTCCGACGAGATCTCTTCCCGAAAGAGCGATAGGCCATCCTTGCGCTTGGATACATGTCGGTGCTTGATACTTTTG
CTCTTGGATCACAGTTAGTACATCTGGAGGCAGTTCGATCTCTTGGAACGTAAGGATCGGTTTCGGAACGCCACGTCCGG
ATAACGTGATCTCATTGTTCTGCAAGAACATATCCACATCCATTGAAGACCTGGCGGACGTGATTTCATTCTCACGGTAG
AAGTCTTTCTGGAACGGAGGGAGTCGCTCCATGTCCCAGCGTGGTTTTCTCAAGGAACCTCCGGGTTGACTCCCACCTCC
CCGAGAATTCCCATTGCGGTACCCCATATCACGGGGATTCGAATTTCCGTAGCCGCCGGCCGAGCTGCGGTGGTACGACA
TGGTTTCTAGTGTAAGCGTCCGAAGGTCGCACAAGTTCCGAAACTTTGGTTGACACAAAACGTTCGGCGCACGGAGGGTC
ACTCAAGAGAATTGGAAATAACCACAGTGGCAGCCGTAGCGTTGCACAAGGGAATGCTCCTTCTCGTCGTCGCCGCCGC
>Cluster-14096.35023
TCAATCCATTCGAAGTTCTCCAGGTTAGGAGTTCGGGTGCTAACGAGCTTTACCTGTGATGATCGGATATTTTGAAACTG
CAATTCGAAATTGATACGAGTGCCTCTCTGGAGGACATCAAGAAGCGCTATCGACAACTCTCCATCCTCTTGCATCCTGA
CAAGAATCCGAACGACCAGGAGCGGGCTCAACAGGCATTCGATATAGTGAAAAAGGCTAATGAATCTCTCAAAGATGAGA
AGATGAGAGCGAAAGCACTCGCCATCGTCCAAGAGGCGACCGAGATGGCTGACGCCCAGATCGCTGACAAGAGGAAGAAG
GCCAAAGGAGAAAAGATCCCTGAAGACGATCCAGAAGAATACAAGAAAGCTATCTACGTTCAAACTACGAAATTATTCGT
GGAGCTAGAAAGGAAGCGTCGGTCTCTGGAGGAGAAGGATCAGCTGGAAAGAAAGCGCAAACGAGAGAAAGAACTTGAGG
ATCAGGAGAAACGCAAGGAAGAAACTGAATGGCAGAAGAACTTCGAAGAATCTCGAGAAGGTCGGGTCAGCTCGTGGCAG
AGTTTCAGCAAAAGAAAGAAGAGCAAAGCCCTTAAGCCGCCCAAAACTAAAATGGAAAACCGCTGAGGTTGACTCGACTT
AGAACTGGGATCGTGAAAACCTGTACTGTTGTAAATAGTAACCATTTGTGGAGCAAGATCGCTTCAAGAACAAAGAATTC
GAGACTCGCGCGATCGAGGCGTTCCTTAATCGAACGCACATTAATGACGAAAGATTCAAATGATCATCAGTCATGTACAA
TAAACGCTGAATACTGATCTTTCAACCAAGATGTCA
>Cluster-14096.36018
GTCGAATTTTGTCATTTTTATTCGTTTTCTGATTCAGTGGAAAGTTGTGACTAACGGAAGACAAGTATCCATCCCGCAAA
TCGGAGCCTGTTCGCCCACGACCACTCTGTACGTAAAAAAAAGCAGTGATCCCGTTGTAGAGAACAGTTGTAAACGACTG
ATAAGAGTCAACTAATCTGGTTCCACTACCACGACTTCACTCAACTGAGTTTCCCAGATAAAATAAATTAGAAAAAAAAA
ACGTTGTCAAACCTGCGACTTAGGAGCGCCGCGTTTCGGCGCCTCCCTTCGCAGAGATCAGTCAAATATTGGCCCAGAGC
ATCGAAGCCTTATCCGTCGATGGGAGTTTTTTGAAAATCAACCACAGCCGTACAGATATCCATCCACACTTGCTTAAAGT
AAAAATCGGCTCGAGGGACCAAACCTTATCCCAGTGTCATTTCAGGGTTCTGCTCAGTTTCGCATCCTTACTCAGTCAGT
CAGTCAGTCGTGCTCACACTCATCGTTAATGAAATGTACAGAGAAAGAGAGAAGATCTAACAAGGAAAGCTCAAAGTCCG
TGATTGAAACACGAACAGTCTCGAGAGTATGCCTAAAGGTGGTGAATGATTTCGCTGATGATGATGACGATAACGATATC
GTCTTCAGGATCGCCAGGGCCGGGACTAGGTTACGCCGTACGATGACGCGCGTGACGCTGTTTGTTCCTCGATAGCTTTT
GGTGTTTCGGAACGCATTCCTTCCTACGATGATTGTAAACCTTTCCTTCTTCACACACCCGAGGACAGAGCCCGGTCCGT
GCATCGAAGGAGCCTGTGTAACAGCTAGGCGGATCGTACTCTCCACGACGCACACCGTTCGACTCGGCATGGCCGAGCTT
ACGATGTCCTTTCTTGATGTTGATACATTCGTCTTCACCGTCGAAACAATCGCACGACTCCTGAGTGTCGCTTAAAACGC
GTCTCGCGAACGGCGGTGGGCACTGTGTGTGGTGTTTGTCATCGTAGTAGTCGTCGCTGTCGTCGTTCATTTCGTGCGGA
TGCGCGGTGCTTCTCTCGCTATCAACTTCATTGAACTCTGAATCTTCCTTGCAGACGCACGAGGTGTGATTCGTGAATAT
GTGTTTGACGATTTCGTTGCTCGTGCGGTTCGTGTCCACGGGAATGGCGTAGAAGTACAGATGCACGTACTCTCTGGTGT
CCCATGTACAAGATCGGCCTTTTCCGCAACAACCGGCTTCCGCGTCACATCTAGCGATGAATGATTGCATTGGGTTAGAA
CAAGTCCTATACACTCCTGGTATGGATCAGCTGCAACTCTTTCTCAATAGTTTTTATTCGATAGAGTCTCAATGGTCTTT
AAACATCTTCTACGAGAGTTTGAAGCATCAAAATCTTCGAGGCAAGTTGCCCATTCATGAGCGAAAAACGTCTTTGGAAC
CTCCATCATAGATCCGAGGGGCGACTTCTCAAGTGGCAGCGATCGTGGCCGTGATCCATCAGGATACGTCGACCTTTGCC
AGCCATGGGCGGGAAGTAATGCTTGATGGGACGCTTTCTGTGCTTTTGAATCATGGTTTCAATAAAGCGTCGGATGCACG
TATACCGTG
>Cluster-14096.37322
GCGGCCGGCGCCAGTTGGTCGATGACTGATCGGCGGTGCGGGTGTTCACAATACTTTTAGCGGTGCCGCACCAAAATGTT
TCGTGGTTCGATAGCAGTCCTCCTTGTCGTGGTTTTCATATCGGGTACTGCATTTTGACTCGTTTAGGCTAATGCCGATC
TTCCAATTAACCGGCTCATTCGAGACTGATTTCATGCTTGTATTTTTGTTCAGGCAACCGCGTTTCGGGCAGATTCGGCG
GGCATTCATCTGAGTCAAATGAGGACAGGAGCAGTGAAGAAGACGTGCGTTTGAAAGGTCACGGCTGCCCATTCTTCCCA
GAACAGTGCGCGAGACACTGTTTCAGGCTCGGAATGAAGACGTACGCATGTGGAGGAGCTCTGTCAATGACGTGCGGTTG
CTGATCTCCAGGAGCACGGAATGGTCGTATGAAATTTCCAACTATCTGGCGTGAATCAACCCCGTGCAGATGGCCAACAG
AACTGATCTGGTGAACTGGCGAAGTGCAGCTGCTGAAGTTTTCTGCCTCAAACCCTCTCAGAATTCATAGCCCAAAGCTG
TTCATGGCTCACGATGAACGGAAATATGTGGGCAAGTGTTTTGGAAAGAAAACATAGTTATTTTGACAGTAATAAATGAT
TTATTCACTATAGATACCGTCGCGTACGATTGCTCGTGAATTTCTAATTAGCTGCGAATAAGTATCGCTCCCGATAAGAC
AGTTCAATATCATCCGACTTCCGCCGAATCCGTCGACCAATGGGTTCGAGATCGTTGTAGCAGATGGGGAATACTTTTTC
CACGACTTCTGTAGCTTCTTCTTTAGACATAGGGTTTATTGCCATCAGAGAATTGACAGCCTTGTTCTTTACGCAGTTCT
GGTGAGTTGCGTGGAAGTTGAACGGTGTACTCTCGCCTTGGAGGAACGCAGTCATGAACGAGCAGTGTAATAGGTTGGCA
GCCCTTACCTCAGAGCAAGCTAAGTGAGCAGGATTATTGAAATCGAATTTCGCACGACAAAAGTCGAACATGTGAATCAT
TTCGTGAGCAAGATTAGACTGAATGACACCTTGAGAGAGCGAATGGTTCTCACAGATCACGATCTGATTCATTTCCGCGT
CGAAACCCCCTGTCACAGCTGGGTGGCATGTTTCACAAGAGATGTGCCGCCGAACATCGATATCGCAGCCTGCTTGCCGC
AGGGCAAACATCATCGTTTTAACGAGAAGGGAATTTTTCAAGCACTTCTCCACTGAACTTTCACATTTCATCTTCGATAA
CCCCGGAGTCGTGGTAAGCAGCGAAACCGCGAAGTTCTTCAAGCTTGGGTTCCTATCTGCTCTCCTCTCCGGGAAGAGAT
CGAGCCCGCCGACGTCGGAAGGTGCTTGATTGGTAGCGACCATCTGAATCAAACGTTCCCAAGTTAATTGACGCATGCTG
AGAGTCGCCTGGTTGGAGCTGCAAGATCCTGTACCAGCCCTTTTACACTGAATGTTCGATGACATAACTTCGAGTGCGAA
CTCTGAGTGGAAATAATAATTTTGAAAACTTCAGACCCTCTTTAGCCCGAACTATAAGCAGCCCATGCAGGGCATAATAT
CACATACCCAGCCAGTCGAATAAATAGAAATGAAAAGAGTACGATAGATTCCTCGGACCAATGATATTTTATTCATTTCG
ACGGAATTCCTTATTTACGTTTTTTTTTTTCATAGTTTACTCGTTTTCTTCTAGAGTGTTATTCTTTCGCGTCTGTGTGT
CATCCATCTTCATCGATAGTTAAATTTCTGATAATGTACAACGATGTACAATGTTATTTGTGAGCGACAGTAGCTGCAGC
AAAACATTCTCAAACAAATGACCGAATCGTTGAACAAACGCCATTTGCACATTGGGTTAGGACGAACCCAAATTAGTTCA
CTCGTTCGTTCGTCCGTTTCTTTGTTGCGTCCACCCGCTCGCTCGTTTCACGTTCAGCTCCGCCGTCGACTTCACCATGA
TCGTCGACGTTTCTCTTGATGGCATCATTATTTCGAAATCATTGAGCGCTTCCGGTCGCGCTTGCCGATCGATATTTAAA
GTATGTATAGTGCGGTGGCTTGCCGGCAGGACCCGTTAGCTGCGGCTCTTTCCTGCAACCCTCTAGCAGCCACGTGTCTG
TGTGTTCCCGTTGCTGATTCGTGCAGTTCGTGTCGAGCCATTTATCGTGCCAGGTCTGGAAGCGGTGTTTGAGTCTGCAC
GAAGTTATCCGAGCTTCCCGGAAAGCTTTCTCCCTCGATATCTGATTGTAGAGCAGGCCGGAATTCTGTATGACGAATAC
TGACTTGAATTTCGTGAGTTCAAGTTTACAGATCGCGCCTTCTTCGACCCGAGGCTTTTTGAATTCCTTGATCTCAACGC
CGGTCTGAGCATTTCGACGCTTGCGAGCGTTTCGAGGAAGAAACACCGGTTTCTTGAGGAGACGTTCTCGCACCTCCTCG
CAATCATCAATGGATTTGTCGATGAAAGCCGCCCATTTTTCAATATCACCCGCCGTCGAGTTATTTTCGTTCGACTCGTT
AGTTTCGGTGTCTATGGCTTCGAAGGTGACCTTTGCTTCGGAGTGGTAGATGAGCACCTTGTAGCAATTCTCATTCTCCA
TGATTTTCTCGCCGACAGCTTGATAATGACTCTCCTGAGATGCTCGCAGAGCCGCTGTGCTGCAAGCTCCACCAGCGAAG
CCCGCTTTCTTGTATTGCTGAATACAGTTCGTGCATTTTATGGACGTTTCGTCCGTGACAAGGTGCTGGAGTTGGCGAGT
CGCGTTCTGGACAACTTTGTCGATGGTGAAAGCGTGGTATGCGTTGATGCCGAACAACTCGCGCAGCTGATCTTCGAACT
GCGAACTGTCCAACTGTCCGTCGAGCAGCTGCTTGATCATTTCAATGAACGTGTTGAAGTAGTCCTCCACGGGCACCTGC
TGCTGTGGCTTCAACCGGAGAGCCACTGCGACCGAGTCTTTCCGATTGGATTTGTCCTTCTCCTCATCGTCCAGCAGCTT
TTGGGCGTACTTATTGATTGTGGCCAATCTCTCGCAGAGAATGTGATGCAACCGTAAGAACAGATACCAGTGACTATCTC
CCATGAAGAGCGTGTAAGTTTCGTCGCTCGTCTTGTTTTCCAAGAACATGGGCGTGGCCAATTCGTCGCTGGCGATCGGG
CCTAGATCACCGACGGTCTCTTGCTCTGACCCCTCGTCGTCGGACATCTCCTCCGCCTTGAGGTTGAGAATTTCTGGAAG
AACTTTTCGGACCAGCCACTTGATTCGTTGCTTGTCCTCCTTGTTGACCCCGGATTGTCGTCGGACGTAATGAATGATGA
GATTTGAGGCTTCTTTGACCATCTCCCAGTTGGCAGGGTAGTACAGCTGGAAGTGAGAGCCGGGGGGCGGGTTCTCTTTC
TGGCAATGCTCCTCGTATGCGGTTTCGATGTCGTTGAGGAGATTCTTTGAGCGGATGGTTTTCGAGTCGGTTTGCTTGAA
AGTCATTCCCTGGTGGTCCAAGGAACGCAGGTAGTACTTGTCCATCTGCTCTCGCCAGAGGTTGTTGAATGCTTTCTGAG
CCTCCCGCCATTCTTCCTCTTTGCTCCTCAAGCGTTTCAGTACGACTGCCACAACGACCACGGGATTCTTCTTCAGACCT
TCAATGACATCACCGGCCTTATCGCCGTAGATTCGACGTATGGCGCGCTGATGGATTGTCGACGACGTTCCTCCTAAACA
GTCGTCCAATCGGAAACGTGACCGCTCCTCTAGGTTCATGCGGTTGATCTTCTTCTGAACGGCCTCAAGAACTCGGATGG
TGGCAAGGTTCGCCTCGATCACGATGTCAAGCTCGAAGCGTTCGTCTTCACATCGATAGATGTGTTCCTCGAACTGGGTC
TTCTTTGAACTCACAAATGTTGAATCTTCACTCCACGACGGAAAGCTGACCCACGTGTCGTTGAGCACCTCTCGGCACAA
CGCAGTGCGTCCCGAGCACTTGGGCTGAACGTAGTTTTTCGGCATTCCTCGATAAGATGCGCCGTAACGCTTGCAGGCGG
TGAAGTCGATCTCCTCTTGGGGCATGATTCTCGGATGGTTTGGTGAATTATTATTGTTCTGATTATTGTTGTTGTTATTG
TTGTTTGATTGACGCTCGCTGCCGGTGCCGATCTGTGTTTCGACGACAGGAGAGAAATCCTTGAAGCCAATGAAATCCTT
GAACCATTTGAACAAATCCGGAAACTTTCCAAGGAAGGGTGTCACCAGATGAACGAGTTCCGACTTCGAGACCACCTCCT
GATTGTACAGGTTGAGGCAACGGAGGAAATTCTCATAGACTTCTGGGTTGCGTAGA
>Cluster-14096.37341
AACAACAACAGCAGCAGCAGCAAGCTCGCATACAGGTCCAGCGACAAACCGTGACTACTAACTCTCAGACGCAGAACACG
GCTAGCCATCTTCGTCATCAGCAGCTATCACAACAACAGCTTCAGCAACAACAGCAACAATTACAAGCTCAAGTGCCTTC
CCAAACCCTCGTCGTGCAGACTCCTCTACACCAAGCTCAGTCATCTAATCAAAGCTCGACGACCCTGTCTACGCAGATGC
AACAAAGCGGTTCGCAGTTGACAACTGCAATCGGCCTTGCCAATGGAGCTGGTTCTCAGAGTCACCCGAGCGGTCTGCAG
GCGCAACCATTGCAACAGAACAACCAAGTTCACAGTATGACTACGCAGCCGAACTCAGCAACACACGTCCAGCAGCCATT
CGTCATAGCTGCTCAACCACAAATGCTTCCAAACACGGGTGGCTTAGTCCTGGGTCAGCAAATACTGCTCCCGGGTGCCA
ACGGAACATCTCAAATTATCCAATTGCCAGGCGGGGCTGCAGGCATGATCCCTACGGCAGCTACTGCGGGTGGTGTGGTG
CAAATGGTGACCTCAAACGGGAGTATTTTCGCTGCGAATCCTCTGGCCCAGCTGTTCCAGGCGCAACAACAGAATTTCTT
AGCTGCTCTCCAACAACAAGCTATCCTGCAAGCTCTACAACAGCAACAGCAACAACAGCAACACCATCATCAGGTGCGTT
TCCAGAAGAAGCCTCTTGGAGCGCGTCGCCAGTCCTCGCCGCAGATCGGGCCCAAGCCCAAGCCGCTGAGAAGCAGTCTT
AAGAAGTGCGATTCTCAGCCCCAAAGCCACAGCGGAGGAGAGTCCGACAATGACCAAATAGATCAGCCGCAAGAAACTAG
TTCCAAGGACTCTCCTTCGACCCCTAAACACTAGACGTTTGTATTTAAAGTTCATCAATGAAATCGTATATCGGAAACAA
GGAACCATTTTCGACCAAATCGAACATCATCAGCTTTGACAACCCGTTCACTTGTGGTGGGGGTCATTCGCGAAATTATA
GCTGCCGAAATTATCGCAGCGTTATCTAAGTATACGAATCCCTTGTGATAATTCACGACATGATTCACACTTTCTTACCT
CGGCGAATTTTGGAATATCATGATCATCTCTATCTCTCTAAACTCTCCGAATGACACGAATCATTATCGTAAACTGGCTT
TGTTGTCACTCAACTTAGACACAGCTACCCCAGGCGTCTGAGACATCGCACACTTGGGACTGACCACAGCTGCAGCATTC
TATCAGGCTACTAGCGATTGATAATTTGACAAAACAAATTTAGATACAACGACAATACCTTGAGATTAATCAATCAATTA
AGCAATCAAAAAGAAATAATTGCATTGTATACATGCTAGTACATGCATTCCTCATGTATAACTGGACGAGATCTAGCGGA
CGGATAGGACGACGTAGCACAGTTACGAAATACTTGTCAAACTGTCTCTTTCTTCAAAGCATCGAAACGAACAAACAAAC
AAAGAAACAAACAAACAAGCCAAATGCAACTCAACAGACGAACCTACCAACGTCTCGTGATAAACCTCTTCACTACTTGA
ACTGTTACAACGTAGACGACAAAAACGCATCCTGAGATCTACAATCTTCTAGCAGCTGCAGCAGCTTCCACTGAGCACAA
CTACGAAACAATCTACGAAATCAAAATGATACATAAATCATCAAACGAAATCAAATCAACGAAACCAACTCAACAAGCAA
ACAAACCAGCCACTCTTTGGTACCACGAGTACTACAGTTCACCTTGTATTGACATCTCCAGAAGCAGCATGAGGGTCTCC
TTATCCTCACAACTTTCTTTTCGTGAGGTGGGGGACGCCGTCATCTGTAGAACATCTAAGTCAGCATAATTAAGTAGTTT
ACATCTTCCCTTGAACGTCCTACCGCTTATTTACACTCTTCGCTTCGGTTCACTGTGTAACTCGCTCTGCACTCATCTTT
CTCGAAGAGTCGAAGAGCTTTGTTGCGTTTATCATCGTTAACACATAAACTCTTAGAATCTGTGCAGTTGATCTCGTAGC
GCCTGTCATCTCATCATTTGAGAACTCTCGTACTCGACGTGGGAAATTCAAAGACACCAAAAAGATCTCACCGACAAAAG
CAGCCAAGACAAACGAACAAATTCAAATCCTTCATGTGTGGTCTCACGATCTGATCCGGAACCTCGGATCCCAAAACGAT
TTCCTTAAAGTTTTCGCAACCATTGAAATTTCAACGGACAGTTTTTCAACTATTTACCTGTTTTCGATTCGACGAGCTGA
TTCTGGAATTCCCGATTCGCCACTTCACAATACGAATCATCCGAAAGGCCTTGAGGGTGAGCGTTGTCATCAGAACCTCC
CCAGGACACAAAAATTCCTATGAGACATTCTGATTGAGGCAGTGTTAGCTATGAAATTCTTGTTATCTTTGAACCACTTC
TTCGATGATATTCCGCTTGATACTCCCACCTCCTCTTGTAGTAGTAGTGTGACCTGACCAGCTCACACGAATTCAGCACT
TAATAAAGTCGCGTTCAGACTACATACTCGCCTAAACAGA
>Cluster-14096.37880
TCTGGCAGCCGTTTACAGCACCCAACAGAGTTGAAATTTTTGTGTTCTCGTGTACAACTTAGTTGATTCTCGACGTGCAT
GCTCGTTTGACCACCTCATGCAACCATGCCCGAAAGCCGACGTGTCTAGCTCCCTGGATGTGGTGAAGACGGAGACAACC
GGATGATATTCGGACTGGACGCTAGCATGACCGCGGGGAGCAGTTGTGTTTAGAAGTCCCATCTAGGGAACGACGCGGCG
ATGGCCTCCGAACTGGAAGCCGCGTTCCTGAAATCTCCGATCGCCCTCTGGACCGCCCAGTTCTACTCCGGCAAACGGAA
TCTCACCTTGGCAGAATTCTGCAACGGGGATTTCCTCTACAACGATGTGTGGGTCCAGATCGACTCACAAGCGCATGAGC
TACCGTCCGGTACGGACGATGTGGCCACGCGGACGAAAACCCTCCAACGGTTGCTAGAAGCAATGCTGAATTTTTACAAA
AACCATTTAGGACAGGTGCTAGTGCTGAAGCTCCCAGATGTTCTACTATTAGCTCAATATGCTGATTACTCGAAGACCAA
AGCGGATACTGTTCGCCAGGTCATATCGGAGCTCACCTCGCTCATGTTGCTGCTTTTGGGATGCGCGGTTCAATGCGAGC
GGAAAGAAGACTTCATCACCTCAATCAAAAACCTCGATGTGGCCGCTCAGCACTCTCTGATGGAGTCAATCCAACAAATC
GCTGACAACCCAGGAGCAGTATGGCCAAGAGAGGGTGGCACCGTCGATGACAACGCTATGTACATTGCTTTAGTAGACAA
CGTTAGAAGGTCAGTTCGCATCTAGAAGCTCCATCGCTTCCGCACTATCTCAAAACTATTCAAACGGACGAGTTCCTCAC
CGTTCTGGACCGCATTCTCAAGCAAAGTTTCTATTCAGGCTCACCGATGAACGTGATAGTTTAGCGGCTCAGTGCATACA
ACTAACGCTCGATAAGATGACGTTGAAGGACAAAGAGGTTCAGCCACCGCCGAGTCCCGTGGTTAAAGAGAACTCCGGAC
TCACGGTAGAACTCGCCGACACCAAAAGTCGGATGCGGAGACTGCAGCACGACTACGAAGAGAAAATCGAAATACTATCC
GAGTGCAAGGAAGAGTGTGAACAGCTCAAGGAAAACTTGCAGAGATTGAGACAGGACAATCTTCAACTGGTTCAGGATTC
TCGTTGCGCCAAAGCGCTCCGAGACGAGATCGATATTCTCAAGGAGCGCTGCCTTCGTTACGAAACGATGGAGTCGACAA
TGCAGAAGTACAAGGAGAAAATCAGCGATTTGGAGTTCATGCGAAGCCGGTGCGAGGAACTCAAGGAAGACTTAAGGGTG
ACGAACGAGACCAAGTTCATGATTGAAGAACAGTTGGAAGCGTCGAGGAAGAAGCTGGACACCTTGGTCAGTCTGGAGTC
GGAACTGATTTCCCTCAAAGTGGAACTGAGCGAAGCTCATCTCGAACGAGACCTCGCCGGAGAACGACTGAATCGCTTGG
CTGAAGAGAACTCTCAACTACACGTCGATAAAAAGAATCTCGTTGAGGAGATATCTCGCTTGCAGTTGGAAAGTACGCAC
CGAGAGGATGAAGAGCAAGACAGCAATTTGGCATTCGAGGGTCCGTCGCTGCTGGAGCAGATGCATAACGATACCATGAG
CAGGTGCAACCAGTTGGAACTTGAAAGGGAGAGGCTGTCCTGTTCGCTGCAGGAGAAGGAGCGGGACAACGACAAACTGC
AAGGAGACATTTTGACACTGAGTCTTGACGTGAAACAACTTCAGAAGAAACTCGAACTGGCCCAGGCTGACTGCATTGAG
CTGCACTCGGTAGAACAGCAGCTCAGTGCGGTGAGTCTGGAGAAACAGCGAGCGCAGCGGGAGGCTGAGTCGACAGAGAA
GCGTTTGGAAGAGAACCAGTTGGAGTTGACCGCTCTCCGAAGTGAGAACTCTCGCTTGACGACTTCTTTGGCGACGATGA
GGGGCACAATGCAAAGAGTGAATCAATTGGAAAAGGAGAAAACCGAGCTTGAGAGCCGCATCAAGCAACTCGAGGACGAC
CGCAAAGCTTCGGAACGAGAGCTTCAGAGAGCTCGTCAGAGTGTTGAGGAAAGAGAACGCGAGGTCGACGCAATCTCAGT
GAAACTCACGACAGCCGAAAAGGAGGTGGACCAACTCAAGGAACTCGTCAACTCTCAGGACACACTCAAGGACCAATTTG
CTGCGAGCGAGAAGCAGGTCCACGTTCTTGAAGAGCAGCTTTCCATTGAAAAGGCTGCTCTCGTCGACTTGAGACAGGAG
ATGATTCAGGAGAAGGTGAAGAACGGTCTCCTCGAGAACGAACTAGAGCAAATTCACATCCAACTCGACAACATGGAGAA
GCAGCACAAGGAGCAACAGCAACTGCGGCAACGTGGTTCCACAACAGACGAATATCTCTCTACGGCAACGTCTCTGACCA
GTGGTACCCTAGAGGTGAACGAAGGTTCTACGACGCTGAGTTCTCCGAGTGTTGCTCTGGATCTTGACGACGACAGGATC
GACAATGAGATTCTGATGGAAAACGCGAATCCTTTGCTGAACGGAGACGGAGATCGAGCTTCGGACGGATCGGACGACCA
GGTGACCAAAATCAGGGAGTTGGCAGGGCCTTTCTCGCTACCTGCCGACACCACGTCAACGATGGAGCCGCAAAGAGATT
CTCTGGCCGGAGGAGTGGTGAGCTCACGAATTGCAGATCTCAAGGACAAGATTGTCCACTTGGAACAGAAGAAAATCCAG
AGTGAGAACGAGTGTTCCGCTGCCAAGAAGGAGCTCTCAGTGGTGAAACAACAGCTTCTGAACGCCGAGTACGGGATTGC
ACAGGAAGTGGCCAAGCGGGAGGCGCTGGCCAAGCAGAATGCGGCACTTCAGTCGCATTTCGCAAGGCTTGAGGTCGACC
AGAGCGTTGCCATCTCGGCCAAGCAACAACTTCAGGAGCAAACAGAAGTGCTTAAGCAAGAACTGGGACAGGTGAAAACC
AAACTTCGCGAAAAAGAACTTGAAGTCATCCGCGTCATCGAGAACCAAGACAAAATCAACAAAGACTACCAAGTACTCGA
CAAACTGCACAAACAGTTGGGTAACGAGTTCGAGCAGACTAAGGACACGCTCACGGAATCTAAAAATGTTCAGAAAACGC
AAAAGGCTAAAATCACGGAGCTACAGCGTCTCGTGAAACAGCTCGAAGATCAACTGGAGATTACGCGGGAAGAGCTGCGT
GAGAAATCGGAATTGGCATCTAGTGTGGAGCTTCTTCGTTCAATTCCTGGAAGCGCGTCGGATTTTGCAGACAGTGCCAA
GCTCCGAGAAGAGATGGAAACTCTCCAGAGCACGTATCGGCAGCTCAAGGACGTGTGCAACCAACAGTCGTTGAAGATCA
CACAGCTACAGGGTCAGCTGAGAGATTCTCAGGATGAAAGGAGCTCTCACGAGGTGGAGATATCCAGACTGACGACCTCA
TACCAGATGCTCCAGCATATAAATCAAGTTCTCGAGGAAGAGCGGAAGTCACTGCTGTTCAAAGTGACGTCTTTAATGAC
TTCTTATGACCAACATTTCGGAAGGCTGTTGGACGTGATTTCGACTTGTGACAACAACCAAGCATCCAACCAAGGACAAG
GAGTTGCAGGGTACGAGCAAGAGCGTCTCAGGATGGAGGAGGAAAGACGTTTGCTCGAGGAGAAACTCAACGAATATACT
TCGAAGTTGGACAATAGCATGTTTGTTAGCAAAGCGATATCATCGCGGAGCTCGACACCGTTGCCCGCTGGTGATGTGAG
TCGAACCCTCGCGACGCCTTCGCCGATACCATCGCAGCCGATGCGAGTCAATCGAACTGTGGAAAACCACACCACGGTCA
ACGTCGTGAATCAGGTTCATCACTATCCTCCTCAACCCGCGACCTCGACGCCCTACGGGAATTCCTCGGGCGGTTTGAGT
CGGTCCCCGTCTGCTAGGCACTCCATGTATGCTCGAAGAAGTGCGCAGCTATCGTTCGATGGACATCATCACGAACCTCA
TCGTGCGAGCAGTCCCGCCGCAGGACATCTATTCAGGACGACGCTGAAGAAAGAGGCGGCAGCCGCCCTCGGGTCTGGGA
CTTTGTCAGACGTCGATACGCCCTCTCGAAGGAGCGTCTCCTCTTCGGCCGTTGCGAGTCCATCGGCGACCGGAGGCACC
AACACACCGACGAAACAGGACGTCTGGTACGAGTACGGCTGCGTTTGACCAAACGTAAAACGCTGAGGCGGGTTTGCACC
TCCTCAAGTCGTGGTGATACGGAAATTTCTCGGTTTGAGACGCCCCACCGAGTTGGAAGGAAAAATCAAAAGTTCTCATA
GTTTCAGAATAGCCCCCGGCGACTGCTTAAAGTTTTTGACCCACCATCGACCTCTGACTGCGACTCTGCAATGAGCAGTA
TTTGGGTCGTAGAGTTGAAGCCAAGGTCTCGTTGCAGTCGCCGGACATTTGTGAAACTTATTGTCCTCGGCCTTAATTTT
GAAATCCTGCCACACACAACGCCGTTGTAGACTATGCAATCAATTCCGACAGAAAGTGTCTAAGCCGCTTACTGTAGCGG
GGAAGGGATTCGGATGTTCCCGTCCGGCGGCTCGGATGCGCCTCACATAGATTTCGGCAGAATACTTTTGTAAGGACCTT
TTCGAACATCTTTTGCTATCAGTAGAGAAATCGGCGAATAGTTCCTCAAGACCCGTAAGCTTCCCGCTGGACGAGTCCAA
CGAACGAGGAAGCAGTTCAATTTCCAGAACGTTCTTTCTGCCATGCATTTCGGAGAATTGTTATTTGTCATGATCATTTA
TCAGGGAAAGAGTCGTGTAGGGATGAGGTCCCTCCTTAGAGCCGCTATACACTATATAGGTGACGACGATAATAATGTAC
AAGAAGAATTTTGACTTCTGATGGGAAAAACTTCAACCTGCTTGGAGACAGAGACTTCAAGTTTGTGATTTGAATCGCTA
GAGTATTTTGTGAAGCTGACGAGATGGGAAGACATCACACTAGGACAAGATCGTAGAAAAACCGCTACAATAACTGCGTT
CCTCAGTGCAGACGAAATTGTTCGCATGCTTTTGTGTGGTACTTTGATAGGCCGGAAAATTGTTCATTCCTCCTCCTGTC
TATCGTTGATCCTCAATGTTGATCATTTCTGCTAGTTACCATCCCTAGGCCTTTTCTTGCCCAGGATTCTCATAGGGTAA
AACCGCATTGTAACGAATCGAACGAACGCCTCTCGAGAAAGGCTTATGCGAACCCGTGTTCAAAAATAAAGAATCGCATA
AAATCTCATCCTGAG
>Cluster-14096.38443
GATTTTTACAACAGTGCTCACGATGGAAGCGCCCTCTGGCGGTTGAAGCAGTCCCCAACCTTGCAGCTCACAAGCAGGCA
GGCACACCCTGGTCCACGGCTGGCTTTACGGGAATTCGATTTCGAGATTCGTGACATCTAAAAGCTCATCTGGCGGTCCA
CTGAGACTCCAGAAGCTGGCCGCGTATCAATAGGGTAGTATGTCGCATTAGGAGGCTGTGCAACCGTCCACTGTTTGACT
ACCCCCAGTGTGCAGAGTGACATTTGAACCCCACGACACTGGACGCCTCGGAAAGATGGGCAAGGTCCACTGTGAGCTTT
GTAAAGCAAAGTGTTCGGGAAATGCATTGAGAGTCGGAGAGAAGTATTTCCATGTCGACTGTTTCAAATGCGCGCAGTGC
GGGAGCTCGTTGGCGCAGGGTGGATTCTTCTTTAAAGCTGGAAAATACTATTGCACCAAGGATTACCAAAAACTATTCGG
CACCAAATGCGAAGCTTGCAAAGAATTCGTTGAAGGAGACGTTGTTACAGCCCTAGGTAACACGTACCACCAAAAATGTT
TCGTCTGTGCTCGCTGCACACAACCGTTCCCCAGCGGAGAGAAGGTCACGTATACCGGCAAGGAATGTCTCTGCGTCAGG
TGCATCCAGATCCCAGTGAAGAGCGAGTCGTCTCCACCCGAGGGGACCTGCGATGCTTGTGGAGGAGGTTTAAGCGACGG
ACACGCTCTGGTCGCCCTGGATAAACAATGGCATGTTTATTGTTTCAAGTGCGCGGCTTGTGAACAAGTCCTCCATGGAG
AGTACTTGAGCGAAAACGACCAGCCCTACTGTGAAAAATGTTACCTGCCCAGATTCGGAGTCATGTGCACACACTGTCAG
CGATACATACAAGGGAAGGCCCTCCAAGCCGGCGAGGCTGCATTCCATCCCACGTGTGCCCGCTGCTCGAAATGCGGGGA
TCTGTTTAGCGACAACGACGAGATGCACATCCAACGTAGGTTTCGAGACGTGGGGCAATCCGTTCTTAGAAATGTATGCC
CAGCTGGTCGGCGGAGCTCGATTCGATGAAGCAGGGGGGTTTCATCGCATCCCAAAAAAAATCTGACTAACATTTGCTCG
TTTCAGCTGGTGCCATTTGGCACCCCCGCTGCGGACCTCATCCCAACGGAGATCTCGAACATCCTGAGGCAGCGTCACCG
ACGAGCAGTTCACGTTGTGAGACGCCGTTAAACAGTTCCGCATCGATTCCTCTTCACCATTACGACTACTCAATGCACGA
CCGTTCCACAACCCCGATGCTGAATGACCTTTCAAGAGTGTATGCCTGTTCATACCTCACCCAAGGTCCGACACTGGGCT
ACCTGCGCCGACCACTCCAACCGAACCCTCCGAAGTCGCCGAACTTCCACCAACCTCCGCATCAAGACCGAAAGGTCTAC
GGCCGCATTCACATAAACAAGCAAGGAATGCAGGTGCTCGTCGACAGTCTTGCCCACACGGGTGACCGCGTCAGGTCGCC
GCACATGAACAACGAGGAACCAATCGAGTTGGCCCTCTATCCCGATGCGAAGAAACCTCAGAAGAAACAGGTCCCGCCTA
TAGAGCGAGATGATTTCCCAGCGCCTCCCTATCCGTACGCTGATCCAACGGAACGCATCCGAAGAAGTTCCGTTGGCTCA
GATACGGTAGAGCGGGAGGACCAAGTGGATCTGGCGAGCGTACCCGCCGACCCGAAACTGAAAAAAGAAGAGGAAGAACT
CGAGAAGATATCTTCCGGAATCGGAAAAGTCTTCCTCAAAACGGTCAAAGAACGCGAGAAGATGAGAGCTTACAAAATGA
CGCATATCGACCCGAGAAATGCGTCGCGCGTTCCCTCAGCTTCGCGAGAGATAGCCGCTCACCTCCGCTACGATAATCCT
GTCAATGCCTCCCCGTCACGGGATCTTGACCGACCTCGGCCGTGGGAGTTAGATCCAGATTTCGACCGGAATTCAATACT
CAGGGGCTCTGCGAGGCCACACGATGTGCACATAAATTACAATGTCGTTTCATCACTACACCAGCCTCCGAAACCAGGAT
ATGGTCTAAGTGCGAAGTCTGCAACTCTACCAGCTGGGACCACCTCCCACTACGCGACGACCATGACTTCACACTCAGCG
AATCCCTTCAAAACGGCATCGTCAGACTTCGGTTCGGACCGATCGGATGGCATGTCGATCGCGTCCTCAGATGTTCGGAG
TAAATCAGCAATGAATCACTCCCGCAGCGGAGAAGGTCACGCGTTTTGCGGCATGAGACATGCATCGTACTCACCGCATT
TACGGCGGTCAATGCCCAACGTCAATTGGCACTTGTCCCAGGACCCTCCGAGACTTTACCCCTACCACCTGCTCTGCACC
GCCAACTACAGACTACCGGGAGATTGTGACAGATGTCATCTCGAAAGACATCTTTCCAACCAGGAGTTCGATCAGATCTT
CCACATGGACCGGCTACAGTTCTATCGGCTTCCCGAATGGCGTCGAAACGATCTTAAACGTCGAGCTCGGTTGTTCTAAA
CGAGTTCGGATTGCAATACTTGCGTCACCTTGTCGGCCCACCGGACTCCCTCGGACAGGGAGCCGACCATGGCGTCGACG
TCAATGAAAACGACGACAGCGACGACGGGGACAACAATAATTATAGTCACGATGCTAAGCGACAATGATTAGAGAGTCTG
CATACCTAGATAGAAAAGGAAACATTTCTCTTCCCAGCCAGACGTGCCTCACATCATGACCTACAACATAACTACTGCCC
TACGCGAGTTTTACTTAAAGCGTTATACCCGTCGTTCACCGGAGATGCGGGGAACGGAAAGTCTGCTTCCGGAGGAACGG
TGCGCTTAGCTCTCTATTTCGGCTCCTTTTTCTTTTCCTGTCGCTCTCTATCTATCTCAGACCTCTCCCCGAAGCGGGAA
CCTGCGAGAGAAGTCTTCCTCAGAACTTCCACTGAGGAAGTCCCTTCCAACTCTTGTCCGTTGATAATCGTGCTGCTACC
ACTCTTCGTTGTTACCATGTTCACCATGATTTTCTGAAGATCTGCAGGCGGTGTGATGAGAGCGCCTCTCGGGGGTCTCA
TGACCTGATCTCTGGAAGGCGGGGACGAAATTCATTGGAGTCAAATGTCCAAACCGCAACGGGAACGAAACATCGACGGA
GAGTTGAGCAGTGTGCGTTCCTCGACTATTGGTTGTGCAGCCTCTGGTAGCGTGGCAGCTTTGAGGAGGAATTGATCTGA
AACGTCCATAGGGCATAACAAAGGAGGAGACGATAAGGAGCGGCAGTATGAAAGACGGAGGAAAGGAGAACTGGTTGGGC
CTGTGTTCGGGGGTAGCGAGGGCAGCCAAGATAACCTCTCACGACTGTTTATGGATGACAGTCGCACTTGCAGAGACTGA
CATCTCGTGGTTTCGGATCGGATGAGAAGTGCAATCGAGAAACGGCAGCGAACATGTTTCGGTTTCGACTCGGATTTTCG
AAGAAAATCTAGTTTCGTTCAGTTTGTAACCCCAAACAGCTGGAACTTTCGGTGATTGGAGCAATGATTAGATCCGGGAA
ACGAGGTCAGACGGGAAACTTCCGAACGAGAGACGGGAGCGAGAAAGAGAATGACGGAGTTCGGACGTTCGAGGCAAAGG
AATACTTCCATGACTCACGCTTGGATGTCGCCGAAACATAAGGCGAGGGAGATGTACAGAAACCTGGAAGAGTTATTTTC
ACAACAAGCTGGACCAGTATATGAAAGGTTTGACGTGGATTGTGGATACGAAGGCGGTGACGGAGGGATTGAGGATGGAA
CTCATTTTAAATTTAACGAATTTAGGATTTATGAAGGGAAACGACGCGAAGGTGAAGCCGATGAGGGAAAACCCAGGACT
AGGCAACGAGACGAGTCCCTCCGATGCGGAACCCATGTTTAGACATGAGCAATACAATCCGCAACGAGCCTCAACCTCGA
TCCGCGAAAGGCACGATCGGATTTTCGTAACTTCTAGACACAAGCCACGGAAACACACGTTACACAAGAAAATCTTAGCA
GTCGATGCCTGGAATCGTGGGGTTTCGCAACTTGGGGCGGATGCCGAAACCTTCTCTGATGGCAGAGTCCACTGTTGCAA
GCCTCTTGCTTGTTGGGGAAGCAGGTTCGCGTTCGAGAGAGGCCAAATGCGATCCAAGCAACCCTAAGGAAATCGGAACA
CGAAGTCTTCGGCGGAGGCATTGATTAGAGAGGCGGTGCAGGTGATGCGTTCACGAAGGAGTGGGACGGGGGAGGTTAAC
GCAAAGAAGTAATATATTCGAATTTCTAAATAAACGATGAGAAACAACAACATCTAGAGATACTTTCAGTAGATACACAT
GCAAGGAGGTTAGGTTAACGCAGTGCTTATGATGATGGGGAGGTGACTGCAAGGTAAAGTATGTGGCGGCTGATATCGTG
AACCAAGGGAAGCAACAGAGAGCGAAAACTGTTATGTCTGTGAGGTAGTTGACGGATGAATTCAAACACTCGGCCCATAC
TTGCTCGCAGTCGACAAACAACCGAATAAGCGAACGACTAATGAATAAATGAAGAGATA
>Cluster-14096.38455
CCGCCAGTCAGCCGTTCGGCCGTCGCCGCAATAACACACTCGAGTGTCGGTGTGTGGTTTTCTCGTTCGCTCGGTGGCCA
CTGTTCCGGGGTGGTGGGCTGAATATTTCATTAGAACCTTCTCATTCAACAAAGTCATCCGAACAGGAGCTGAATAGTGC
TGGTGGAGTAAAAGGTGTTGAAATCGAGCCGTCAATATCATTCCAAGAGCGTTGATCGTTCCGACTGCATGCAAAACTCG
AGGTGGCCACAGCGCTAGAAGTCTGGGCAACTATAGAGGAGTCAAGTGCACCAGAATCAGGCTTTCCGACGTGACCCGAA
TCCGCGCGTTCCGGAACCAAATCATAGGAGAATCGCGGAGGGAGAACCCCACAACTTCTCGCAATAATGAGTGAAGAGCT
GAATTTACATCCTCGGAGACGAACCGAGAATCGGATAGCCGATCCTGAGGACAAGGACGATCCATGGCTCTCCGTTGTCG
GCAAAACTGCCATGACAGTTGTGATACATCCTTTCGATTATGCGAAAATTCTGATGCAGATAGGTTTCGAACCACTTGCG
CCAAGTCCGTCGCGCACTCTTATATTCAGAAGGCCCGTATTGCGACTGCCTGGTATATTCACCTACATGGGTCATCTCCG
TAAAACCGATGGGTACCTTGGACTATATCGAGGATTAGGCGCGAGCATAACTGGCCGAATAGTCTACGACTCATGCTTTG
TTTTCGTCACGACCAGATTGCCACCGGTATCTTCTTTCCAAGAGGACGAAGCTCTGGCAACCGAGAGTGAAAAGATCCGA
AACTTCATTAAGCGCACTATTCAAGAGTCGGTCGCCTACGCCGCAGCCATCACAGCCGCACAGCCGTTCCGAGTTATCAC
AATCCGGATGATGGCCCAATTTATTGGTCGAGAAACAAAATACAGCTCCGTGGTAGGCTCGCTGGTAGATATTTACAAGG
AGGAAGGATTGTCGGGCTTATGGAGTGGCCTGCTGCCCAGAATCTATGGAGAGGTTCTACGGATTTGGGTAGCAGCAACG
ATAACTTTCTTAATCAACACCTACGTCATCGAGGATCCAACGGTCAGGGTTTACATCTCTTCGATGGCAAGCTTCGTAGC
GAGCTCGCTGACATATCCATTCACGCTCGTGAGCACGGTGTTGTCAGTTAGCGGAGCGCCCATCTACGCGGGAGGCCCAC
CTCACGTTGCCCTTTACTGTAATTGGACTCAGTGCTATGCTCATCTCAAGAAACACGAGCAACTGAAGCGAGGAGCGTCG
ACGTTCTGGAGAAATCACTATCCGGTTCACGTGAGCGACGGAATCGCCATTAAGGAGCACGTAGATCTCAGCATACTCGA
CTGAACATCCTGGACAGCCTTGGATCCGGCTCGTAGTGAGCTTTGGGAAGCTGATTGCCGAATCTGATTAGCTGCAAGAA
GCTGAGAACGCAAATCCTATCTCTAGCCTGCTGCGTGCGTTCGTGAAGTGTGAAATACTGCGTTTGTGGCGCCCCGATGA
GTGCTTTAATTCAGTAATGGTCCCAAAGAAGTAGCAGCAATGCTAGACCCTAGAGGTGGGCTTGAGCAGCGAGCTGCATC
CAATCTACGTCCTGCTGCTCGTTTCGCACTCACGCATATTTTTTTTTCCTCTCGGGAGCGAAACTGTACAACTTCGAATA
AAGCTCAATGCTCAGGTCTCAGCTTCCCCTTTCATCCAGTATTTTTGTCTCCGAACCTGACCGTCCTATGTGCAATTCGG
TTCTCGCGATCAGTCCTGGCGTGAAAGTTGTTAATCAGAAGAGCCTCGACGCGAGCGCCACGCTTTTTATTCGCCTTCCG
TGCCGATTGGGTCTGGATATTCCTCTCAATTGTATTTCTTCTGACTCTCCTTGAACATCCTCTCCCGTGCGATCTTCGGG
CTGCATGCGTAGCGGAAGAACGTGGCTAGCATCAATAAGGAGTTTATGGCGTAAATTGTGGCACAGACGACGCAGAAATC
GTTTAAGACGAAGATTAAGACAGCCATGAGGTACATCGACATGACGTTGGCGGCAATAACAAACCAGAGGGTCAGGTACA
GCACTGTGGGTTGGTGTATCAAACCTGGGGAGAAATTCCAGGATTATTGAGAGCAGTCCATCTGATGTCACCGTTGAGCT
CTTGATGAATTCTTCGTTAACTCACCCAGACAGAAAACGATCATATAGAACACGATGGCGAAGGCGCAGTTGGACATGTT
CAGCGGGGAGTCCTCTCCGAGCAGGCTTCCCAGGAGCCCGAAGCCGCGCGAATATTCTGACACAAGGACGCGCGAGCACT
TGACATGCTCTGATATATCACACATCGGTTGATAGCTTGGTGTTCTGATTTTGTTAACTTCCACGTAGAGGGCATACATT
GAAACTCCTATACCCATCGCACAAAATACCAGATGAGCTAATTGAGCCCGACGGTAAGGATGCCAGTCTTTGAAAGGCCT
CGGAATGAGGTCTCTCAGTTTCGTCAAGGTGGCTTGCACTGAGTTTTGAGGTTTCCCGCTCATTCTTGCTGCTGTCGACG
AGTTCTGTCAGAGACTACAGCTGATGTCGAACACCGTTTTCCATCTATCGATTCCTGATCAGATGATGCCGGAGCAGCTC
TGTGTGTTCTGCGAGGCCCTGGAGGAGTTTGTTGTGGCGGGAGAACTCAGACACAGGGCAAGAGACCGAGATGTGGGGTA
ACGAATGGATGGATGCGCCTACGCTGAGTCGCGGTCGAGGCCGCGGCCCGAGAGCGGGTTCTCCTCGTATCGTTACGGTC
AGTCCTGACCAGCTCGCGCTTCCGCGAAGTCTGGC
>Cluster-14096.41493
GTCCAAGACAGGAAATCGGAGCCTGCCCTCGACGCTCAAAACTCCAGCACAAAGGATGCTCAAATGCTGGCTGTCGTTTG
TGGCGCCGTTGGCGCTCCATTTCGGATCGGCGCAGAGCTTCTCGGTCGACGATGAGCTCCTGGCATTACGACGGGGCCTC
TCGACCTACGCTACCATGCACGGCATGAGACTTGACATAATCACTGTTGTTACGGCAGACGGATGGAAACTAGAAGTTCA
CCGAGTTAGGAACATGCGGATCTTCAATTCGACTTTGTCAACTCCAACCTATCTCTCCCACGGCTACGGATGCTCGTCTT
TCGATTACATGGCGAATCCGCGGAATGAGAGTCTCGCTTTCATACTCGCCGACCGCGGATACGACGTCTGGGCCGTCAAC
TATAGAGGGAACAAATTCAGCAACCGAAAAGTTGTCAACGGCCGTGAAATGAAACCGAGATCGAGGGACTACTACAAAGC
CACGTGGCAGTACATGGCAGAATACGACGTACCAGCCTTCCTGGACAAAATCATCGAAGTGACTGGACAGGAGAAGATTC
ATCTAATCGGCCAATCGATGGGTACCACGATACTTTTCGCCTTCCTCTCCGAGAACCACACCTATGACGATAAGCTGACA
ACTTTCATCGCGATAGCCCCTGTGTTGAAATTCGGGAATGATACATCTTGCGTCATCCGGTCGCTGCTTCAGCTCGTGAA
TACGTTGGCTCGCGTGACCGTTTGGCCATTCTACGAACCGCTTTTTGGAGCGCGGTTGTTAACGGCTCGCAGCGATGGAG
TCAACGTGGTTGCCGAGTTGCTTCAGAGTAGCTTGTGCCGCGCTGCTTCGAATGCTTGTGCACTCATCACAAACGTCTTT
TTCCAAACCCGAAACCTGGATCGACTGCGCCAAAACCCTCATATACGGCCGGCGCGGATGGCTCTCTATTTCTCGAAATA
CCCGGCCGGTGTGACAATCATGAATAGTTACCTGTTCGCTCGTCAGTTACTGAGAAACCCGTGGACCAAAATGGACTACG
ACGATGCTCGTAGGACCGGATTGACCAACATGAAAGAGTACAATCAGAGTAAGCCACCTGCCTACGATTTCACGAAAGCG
AAAGTGCCCATCGTTATGTATTACACCAGAAACGATATTTTCACCGGCGTTGAAACAGCGAAGCAAGTCATTGCGCAATT
CAAACTCAATGATTCTGACTATGAAATCATAGACGGCCTCCGCATGAGCCACCACGACACCCTCTGGGGATGGGATGCAC
GATGCTGGATCTACAATTCGCTGCTCGCCAGATTAGACAGCATCGAGGAGGGTCGGGGGAGCTTGAAGAGTCAATACTTC
CAGAATACCGTTCCGAACTACATATCACAGTTGCAGCTAGAGGATGGGTGCAGGCGGAATTGAATAAACTCAGTTTCGGG
GAGAAATCTTTTCGCATAATTCCGATCAGCTCCGGGAAATAAGTTGCCTTATAACTCCGTCACTTGGAATGTGCATTCAC
ATGTGACGTCGAACATCTTCTCGGAGACTACGGGCCCCACTTCATAAACGTTCACCGGTACAATAGACATTCGTAGTAGA
AAAATTTCCACAGGGTCGTCAACGAAATTCTACGCGACCTCCCTTAGTTCGCTTCAGGAGCGGTCAATACTCCGAGTGCA
TCCACTCCAATTTTAAGTGCAAGTCTTACCCCCCAAGGAGGTAACATAGTCGTGCGGTGCCTTTCTCGAACGCTAAATGG
TTGATGGCGAATTTCCATAATGCTGATTCTCAGAGCATATGTATTTGTGAGACAAATTCCTGATTCACAAGTGCCCGTCA
TAGTGCAAGAAGATCCGCACTCTCCTCATAAGTTTTGTCTCTCGAATTCTATGGCAGCACTCTTCCTGTTCCTTCGCGAT
CGCTAATCTACCTACCATATTCTCTCTAATTGAAGGGCACTCTCTAATAGAATAAAATAATTCCGGCCGTTTTTCGGAAG
CAATCGACAAATCATGTCGATCGGTTCCCGGGAAGGCTGCTCAGCAAGTCAACACCGAATGTTCCCCGTTCCATCGTAGA
TACTCAGCTGTCTCATCGTCTCTGGCTAAGGAATGGTCGCAATATGTTCTGTTAAGCCGTCCTCGCTGAGGGCGAGGGCG
GATCAAATAACTCCATGCTTCACAGGTGGATGGGCGGGATCTCTGGAAACAATTACGGGTAAAATGATAGACGGACACTA
TCTTATATACGGGCATTCTCCAATTGACGGGCATCCTCTCAAAGTTTGGAGAATAGACGGTCATGCCCTTCAATTAGAGA
AAATTCGGTATTCTTTGGAGGTCAAACTTGCAAGTCTCTTGGGATAACAGGGCCTGCTTTGAACTGTTAGGCTTCGAAAG
GCTTTGAGCTGAAAGGCTCTGTCATCGTTGCGGAAGATGATTCGCAGGAAAGATACAAGAGAAACTTTGAATCTAGATCA
GGACTACTTCCATGTAAACATTTAAACACGATGTCTGGTGTCCACAGAGGGTTGCTGGGGTTGCCAGCTCTCATATCGCG
GACAATCTCAACGACTCACGAGCCTTTTGCTGATCTCAGGAATTGCATGAGCTGCGTTCTGCGGAGAACCTCCAGCGGTA
TGTATATCGAGTGCAATTCCGAACATGAAGTACAATCCCTCGCAGTCACACGACCTAAAAGCACTCGACTCCGCGAGGCG
ACTCTGGTATCGAGGCCGAACGATTCTCACGGTTCAGGTTCTGCTGTTCGGTTCTCCGTTTAGTCGCTACGAACGATCCG
ACAAAGCCACCAGAGACCGCTCTCGTCGACTGAGCAAAAAGAGGTTTGGCTGCGATTTAGGCTCCGTCGCATTTGTTCTC
CCTGTATGACGGGTGCCGGAAATAGAGGACCGAGGTTTGCGAGCGAACATTGAACGATTGAGAGTGTGGGTGAAGCGGTC
TCATCCAGAGTCGCGATCCATCTCTTCCTTCATAGTTTGTTTCCCTGCGATGCACTCTTCGTATGCTGGTGGTTGATCTG
CACATTGAACCCCGTACGACTGTTGGCTGTCCAGGAGCACCATAAGTTCCATGAGCTCAGCTTCTCTGAGCTTGAAGTGT
GGATACACCGGCGGTACATTCGAGTATCGTCTGCGTCGAACGGACCGTCGCACTTCTTTTAAAATCGCAGAAATGAGCAC
GGCGAAGAGTACCAGCGCGGCAAGAAAATACAGCACGATCATTTCCATCTGCCTCTAGG
>Cluster-14096.42112
GTTTATTGTTGGTCAGCTTGTTGGGTTGCGCTTTGCTGGGGTAGGTGGCGAGAACGATGGATGTGTCGTAGCACTTCATT
GTAAGAGCCGCGGCTACGATTGACTAAAGGATTCGCGTGGCAAGAATGAACCGAAAAGTTATCTTCGCCATCCTTCTCTT
GGCCGCTTTGGCTGTCTCGAGTGAGGCTTTCCTCAAGGAGAAGAAGTTGGCTAAGCTATTCTTGCTCGGAGTGGCCCTTG
CTCCTCGTGGATTTGTTCCCGTTCCGATTCCTCAGTACAAACACCACCACGGTCACCACCACGAGAAAGTAGAGCATGTT
CATGTGCACGCCGCCCATCACCACGGTCACCATGACCATCACCACCACGTTGAAGATCACCACGGATGGCACTAGATGGA
TGCTGCAAAGTGGTTTCTGATCCCCTCAAGTTGACGACGTTCGTGTTCTGCCTGACATGTTCTGTGCGAGAGCTCTCGAG
TTTTCGTGTTCTCGTGTCCGCCCTGTGTGTATATTGTACATAGCTCTGAGCGCACCGCATCCTATCCTAATTTATGTGTA
ACAGTTGATCTGTGGAGTTGAGCCTTTTCAGAACCGTCAAGTCTTTGAAAGATTATGATGGCTCTACCTGTATATACTGT
CTCAGAATGTATATTGCGTCAAGTGTGTGAGACTTCGTTCGTTCGTGTATCCGTCTCATGTGAATGTTTCCAATAAAGCT
GTGATTCTAAGATCGGATTGCCTTGCCCAAAAGATCCGCTGTCAAGTCTGTAGACGCTATTCCGAAAAAAAGTGATTCCA
GAATCTCTTGAAGTCTATTGATGAAGTGTATCCCGATTAGATGATTTGAGCTCAGAAAAATAGCCAGGGGGATCTGGTGC
CTTACGAGAATTCGGGAGTTCAAGGCATGAGTAACAACCATGACAGCTATGTTTTCCCTTACATGACAATCCATTTTTAT
TTCAAACCCCGTCCTTTGTGCATGGATGAGTCATCGCAATCTTTCCATCGCTTTGTTGGCGGCCAAGTCTCATCAGCTCA
TTTTGAATGACTCAATGCAGTTTGTGACTTGCAATGTATGTATAGTAGGTACAATATATCGCAGTGTAGCTCGCCGAAAA
CGATGCTCTATTATTATCTACAACCTGAGAGTTCATTAATCATACCAAACATGCTCCCAGATCTTAGTTCTATGCGTTCA
TGCTTCTTAAGGGCTGCTGGCCGGCTGGTGGGTCACAACAGGTTTTTGCTCTTTTGAATGGGATCGCTTGCCATGTGTAA
ATTTGGCGTTTGTTTTCGGTGTTGATTTCGGTTGCACTGAAGTCGCGGGTCGCCCGGCTGTGTAAGATACATTGCTGACA
GAAGCACGCCTTGTCGGTTTCTCGGGAAGGTCACGAGTGAAGAGAGGACAATAGCATAGAGACTGATTCTCGCCGAAATG
TTCACCGTCCTCCAAAGTCTGCGGTAGTGGTTCGTGGGTTGTCTCCGGTATGAAGAATAGAAGGACCGCGGCCGTCAGAG
CCAGTATCCCCACAACCACGATGAGAGCGTTTTTGTTTATTTCCACGAGATAGGCCACAAGCGTTGCGATCACGTTTCCG
AAGTCGCCGCAGACCTTTGATAGCAGTACGCCACGGCCTCGCACCACGGTTGGAAACAGTTCCGCGGCGAGCTGATAGGT
TATATTGTAAGAGCCCGCGAGAGACACTATCAAAAGAACCGCCAGAAGCATGGTGACCGTCGGTCCGCCAAAGTCGCCGA
TCCAAGCGAAAGTGAAGGCCAGAATTCCAGCGCATGCCATGAAGCACACATTCGGCCATCTCCGTCCAACAGAGTCCAAA
CAAAATATCGTGAAGACGTTTATCGGAAGCTCAAAGGCCGCCGACATCGAGTATGCAGGGTAGATGCTCAGACCGAGATG
TCCAAGTCCCAGAGTGTCCGCCTGGTAGCAAAGACATATCAAGAACCATGAGACAAAAAGAAGGAACGTTGTTCGGCGCA
AGTTCGGGGTGGTCACCAGGGCCACCGTCTCGGCCCAAAACGAAGAAATCGACGAGTTGGAGTTTTCAGATGCCGAGGTG
TCGATTGAGCCCACTTCGCTGCTGCCTGTAGAGTCCATAGCGTGCAGAAGTGTTTTGAACTCGATTTCGGAAACATCTCG
CTTCCCGTTGATGTGAGCGACTCTCATGAGGTTCTCCATTGCATCATCTAAGCGACCGGCCGTCACCAGCCAACTCGAGG
ATTCGGGAACCACGAGGCACATGAGTATGAGAACTCCACTGATGACGCTGGTCGTGATCAGGAGGTATTCATAGCCGAAC
ATGTATTTTGCGTACCAGGGATACAATCCCCCAAGTATGGTCCAGCCAGTCGCCCAAGCGGTTCCGATGAGGGTCCGATG
ACTGGGAATCGTGTACTCCATGACCAATAGAAACACGATTGAACAAGTCGTATCCGCGCCGATGCCAGCGAGGAATCGAG
CAAGCATTATAGCAAGGTCATTGTGCAGCACGAGTGGCAACAGGTTCGCTACGGCAGCCAAGGAAGCGAGCACAATTATG
GTCGGCCGCCTCCCATATCGGTCAGAGAGGAAGCCGGATGCGAGGTAGCCCGACATGGAACCGACACTGAACAGTAGGTG
AGTTGCGTACTGTTTCCAAGAGTCGCCGCACACCCAATTATTCTCGGTTGCTAAAGTGGGGTAAAGCTCTCCCATGATGA
ACTCCCATCCCCCCTCACAAGTGTCCACACTTTCTTCAGCAAAAAGTTCACTTGATTCGAATTCTTCACCGTTTCTCAGG
CCGCACCTGTAGAGGAGTTCAGAAGATCCGTTCACCCGGCATCCATATTGGTCCGGCGGCAGCAGAATGAATATCTGCGA
AAGGTGATTGCTCGAGTAGTGCAGGGTTGCCGTGCACAGAAATACGGCAACCAGGAAGATTTGGAATCGCCCGAATCCTC
CAGCAACTTGAAGAGCTTCATCGAATGGACTGGCGTTATCCTCGTCGGACGAAGTATGCATCCTAGAATAGGCTGCTGAG
CGGCTCAGTCAGCGGCAGTCCGCGTTGTTTGACTCTTGGAACTTGTCACTAAACGTTCTGTTGCCTAAATTGAATATCTT
GTGATTAGAATCACAATACTGGAACGAGTAGAAGAGTTGGCTGACCGAGGTTAGCATGCAGAACGAATTGCAGAACCCCT
AGAGTAGCTTAAGGGGCGGGACCTTAGGCCCAAGAAGAAAAAGACGCTCAGCACGTGATTGACTGGATCGAGCAGCACAA
>Cluster-14096.42477
GCTCCCATGGAGTATTTTGGGAGGAGCGATGACGCGAGCCTTTCTTACGGGATGTATTTAAGCCGTCGATCGGAGTTCCC
TAGCATCAGACAGCTTTGCTCGATTCAACTTTTCTATTCGAGATGAAGGGTCTTGCGATTTTCATCGGTCTTGCTCTCCT
TGCATCTGCTGAGGCCCAGAGTTGCAATTGCACCATTCCACAAGCTTTGGCGAATACAATCGGCGGAGCACTCAATGGCA
CCATCTCAACTTTGGAGGCTGTCCGTAAGTAAATTCTGACAGATCCTTGAGCGGTCCGATGGGTTTTAAAAAATGCATCT
GACCGATCTTCTTCACACAACGTTCTGCTTGGTTTCCTCTAGGCAAGATCGCAGAAGCCCTTGGAGCGAGAGTGAGGACT
ACCGTCGACAACACTGGGAAGCAGGTGCTCTCTCTGGTCACCGATGTGAGGAACACGCTGGAGAGCACTGGCAGTAACCT
CGCCGGAGCCATCGAGGCTGCAGTCAAGCCAGTCGGCGGTTTGGTGACCGACTTGAGGAATGGAGTCTCATCCACACTCA
ATAATACCTTGAGCGGAGTCGCTAACACTGTGAACGGAACCGTCAACGGAGTACGCGATTCAGTTTCAGGGCTAGTCAAT
GGTTTGGGGAGCATTGGCGTCAGTGGTAGCGCTAGTGCCCAAGTCTCCGGGAGCGCGGGAAGCGGTAGATGATTGGGAAG
ACATCCATCGAGCGCAGAAAATCGCAGCGGGCGTCGATGAACCGAGGCTGTGAATAGCATGATCTCTTTTTGTCCGAATA
AATCTGTTTCCGAC
>Cluster-14096.43051
CAAAGGTCCAATAGCCGAAGCCAAGCTGTGCACCTTCAGAAGAAAGTCTCTGTGGGACGAAGACGTATTTCGGCGTGCGT
TGTTTGTTTAGGATTGAACCGAAAAAAAGAGAGTAGAGAAAAGAGAAAAGTTCAAGTGATTTCTGCCTCTTCGCTGCTTT
GGACTAACTAGTGAGACGAGCGTTTGACCAAAGTTCAGCGGTCGCCATGGTGGCGACTCCCAAGGAAGTCGAGGTGGTCG
AAGCCGTCACTGGCGTCGATACGCCGACCAACAATAGCAGCAATGGCTCTGAGAGCAACAAGAAGAAATCTCGGAAGGAG
CGCAAACGTGAGAAGAAGGAGAAGAAGCTCCAGGAGAAACAGAGAATCGAAGAGGCATTGGACCCCGCGGTCGAATTCGC
CGAGCCCCCAGAGGAAACAGATGAAAAGCTCAAGCAAGAAATGCTCCGGGAATTCAGAGAATGGGTGAAGTTACAGCCAC
ATTTCGTCAACTGCCGGACAGGTAAGTACCTATCACTGATTTTTCGTTCCGATGTATCATATCTACACCTGAGCATCAAC
AGAGATACTTGGGGATCCCTCTCGAGCCTCCCGGCAGGGATCGTTCCGATTCGAGACGGCATCTCGATTGAGAAATCTTT
ATACTTCGACTTTCAGATGACTCATTCCTGTTGAGATTTCTGCGCACGAGGAAGTACTGCCTCCAGTCTGCGCAAGATAC
ATTGGATAGGTATCTGACTGTTCGAACACATTACCCGGTGTTCTTCAAGAACCCGGATTTCAAAGACCCGGGTTTGAGAG
ACATACTCTCACGTGGATATATCTTCCCGCTGTTGGAAAAGGACCCTGAAGGCCGGACAATCGTGTTCGGTTTAGCTGGC
GCGTTGGACACGTCGCGACACAAACCGAATGACATTTATAGGGCTTTTTCAATGTCGTTCGAGGCTTTGCTGGAGGATGA
AGTGAATCAACGAAAGGGTTTCACATACATCATGGATGAATCCGGCTTCAGACTTCATCACCTCGCACATGTGAATCTTC
GCGACGTGCAAAGGGTGATGATTTCTGGCGAGAAAGGGTATCCCATGCGACACAAATCCATCCATTGGGTGAACGTGCCC
CGATACATCTCAGCTCTGACTGATTTCGCCCTGAGTTTCTTCAGTCCAAAGCTGCAAAATAGGATGTTTGTACACACTGA
CGTCACATCTCTCCACAAGGAATTCGATCCTAAGATCCTCCCGCTGGAGTTTGGTGGCTCCGTTCCATGGAAAGTCATGT
GTGATAAATGGCTCGAAGAGCTAGAGCGGAGGTACCCGAAGATCATGGAGATGGATGCGATGGGTGTGGACGAGAAGCTG
CGTCCTAAAGAGTCAAAATGTCGCATCAGTGGCTCCGGAGGAGGTTGGGGTCTGATGAGGCTGTGGACTTCGATCACGCG
CTTGGACATATACTCAAGCAATTCCTAAACGTCTACTCCGCATTCTCCGCTATGACTTCTCCGATTTCCTCGTTTAAACT
TCATCTTACGCAGAGAAAAACTTGAACCCCCCCCTGGAAAGCATAGCTAGACGTTCAATCAATCATTCACCGACCCAGTC
AATGAAGCAGATAAACAAGCAAGCGAGCAAGAAGCGTATCGATCCACCTATCGACCGAGCGACCCACCAACCGATCAAGC
AATCATTCATAGACGTGTCTAGGACAAGGACGACATGCCCATGTACTGTAGCGAGCTGGTGTAGAGCAAGTCTCATTGTA
AAGCCAGATGGGAACAATTACGCCTCTCTCTTCTGTCTCCTCCACTCACCTCTCCCCATCGACGATCACTTCTCAATCAT
TTCCATCACGGTTCGCACCCCTACCTGGAGGACTCTATGGAACTGGTAACGGTCTTAAGGTTTTTTTATGTTCTTCGATT
AATCTGCGCTGGGAGATCGGAAGCTTAGAACTCAACTTTCGATCTCGACCCTTTTGCGAGTTCGCAGAGAATTCCCTCGG
GCAGAAACATAATGCTCGTTATTGATTTCGAACTCAGCGCACGCTTTCACTCGGAGTGTACTACATTCTCGAGTCATCCT
ATTCCTTCTCGCTTAACTCGATACTAATAAATGCACTGCTCTTTCTTTACTTCGCACATTCAAGGTGTCAAGAAATCCTC
GTTTTCTTGACAATCTGTTCGTTGAATTTGTTGCGTGAATCCCCGTTGTGCTTAACCTGAAACATTGTTAGGAAAGGGAC
CGTGGGCCATCCTACTGATCCTCATCCGACAGATTAGCGGGGATGGCCAGCCTCTTTCCTAAACGGTTCTCCGCCCAGAC
ACAGCCCCTGCTGGGTCTACGGTCGATGGCCGTCGTCAATATGGTCTTGTCCTGCATGTGAATGTTCTGTGTCTTATCAC
TTCGTCCTGTCTTACAGGAACTCTTTCCAATGAAGACTTCCTTCACGTTCCTGAGTGGCTTCGGATTTGTTGCGACTTCG
ATCAAGGATTATTATTCTCTAGGAATAGTAATTTCCTCAGTTTTAGACAACTTTTGGTGTTGAGAGAGCTTGCGATTCGT
TTCAGGCTTCTCGGAAACAGCAAATTTGACACAAATATATTAATCGAGTTGCCCTGTGAGGAGATAGAAGACTCTGCGTG
ATTGTGAACAGCGACAACATCATCAATAAACAATCGTCAACTTGGG
>Cluster-14096.44635
TAGGGATTGTGTTGTCCAGATGATCATGGGGGATTCGATTGCGGATTGTCGTTTTGGTGGCGCTCAAGATCCCAGCGGGG
AGAACAGAGTGCACAAAAAAGTTGAGGTCACCTGTATAGATCAATAGCCACGATTGGACGTTACTTCAGACAGCTGATCC
CAAAAAGCGAAGTGGCACATGCTCTTTCCAAGCAATTGGAGTACCATAAATCATCTCTCTACATTCGAAGAATCAACGAT
CGTTCCAGAGTGCCACCAATTCCCCAAAGGAACCGGAATGATGGAGTTCAAGTCCGAGGCTCTAGTTGCTGTGGATGAAC
GGTGACACTGAATGAGGGCATCCTGTCTCTGAGTCATGTCCGGAAATAATGTAATTTTGGCCTGGTCCGAGCAGACCCTA
CAGATTTGATAAAATGTAACTGCACATCTGTCCAGATGTATGATGAGGCAGTCGGTAGATTGAAAGAGTTGTTAAAGGAC
ATCGATGAAGATGAACATGCTCCGTTCGACGCTTTCGCGATCGTCAGCGACATATCCACCGCGCTCGATGAATCGAAGCA
CGATCAGAGTGCAGATGTTCTCCCGAAAATCACAGACTTGGTGATAACCCTCCTGAAGGACACGGATACGTCGAATCTCG
TCATGACACTGCAGGCTCTGCAGGAGCTTCAGTCGATACTCTCCATGGCAGAGAGCGACGAAAGAGCTTCGACTCGAATT
ATTGGTATGATCCAATTCATCATAAATTTGTTCTTCAAGATTCTCAGCCTCGTTCTGGGGGGTGTGGTGCGCGTGTCGGA
CGGTGAACTCACGGTCGACGACAGTCCAGTGGGTCAAGACGCCATCAATCAGGCTCTCGGTAATCAGCTCCTCCAACGAA
TCGTGGGCACGATGACGAAACTTCTACAAAGCATTCTAGATATGTCCTCGTCGTGGAGCGTGATGGATATATTTATCAAA
GTAAGACCGCTCCTGGAGAGTCTACTCGGAAGTGTCAGCGGTGGACTTACTAACGTCACAAAGGTAGTTCTAAGTATACT
GACCGATCTCGTCGGGGGGCTTCAGGGAACGGGAGCTGATGAGCAAGCTGCGACGAGAGCTTCCTCGACCGGTATGTGCG
CAGAGCCCTCGTTTCACGAAAACACCATTAGCATCCCCATCATTCACACAGTGAAGATTGGAGATCTGAATTCCTACCTC
AACGCTGAGCTCATTGCGCTCGCGGGCAGCAACGACTTTCGCATCGCTTCCCAGGATGCCAAGGATATCAAGAATATGCA
AGCGATCGTCAACGATGTCGCGAAATCGCGATCCATAACACCTGACCAAGTGGAGCAGTTGATGCCGCTCATCTCTTCTC
TGAGAGCTCCTGAGAGTATAACTGACGCCCGAAGAATTTCAACTATCAACATCAATTTCCGGACCGAGACACTGGCGAAT
CCTATTCCGGTGTATGCGAACTTGAACCTTATGCCAGCCATTCGACGAGATCTCCTGCGTTGGTTGCCTAACTTGAGGGA
TATCTCCAAAGCACCCCCAGCCCAAGCCGTTTTGGATCGACTACAGACGACTATGAACGAGCTAACGGCGTACTCTAACC
CCAGCGCCGAGCTCATTAAAGTACTTATCTTGGGTTATAAGTTATTACAAGCGACTGGCTCAAACTCGTCCGCACTCGAG
GGGATGAGCCCCATCCACAACTTGATCAAAACTCTGCTGAATAGCCTCAGAACAGTGACCCCAACCAGTCGAGGCGTATC
TTCTGCTGTCGCCCTCCTCTCAACTTTAATCAATTCATTACACCAGAAGGGGAAACTCACTCTAGAACAGGTTATTTCAA
TGTCGGAGAAAATGGTTGACAACGGACAGGTGACCACAAAAAGCCTCCTGAAGGTCTTGGACGAGACTCTCGCGATGATC
CCAAACCTCCCACCGAGAATCTCCTCCGCTCTCAACGGGGTGCTTGAGCAACTTTCGAAATACGGGAACAATGGCGGCAA
AGTCGAAGATCTCATCCGCTCCTTGAAGGAACTGCAGAATGCAGTTGACTCGATCGTGGCCTCAGGACGAAGCAATTACA
CTGGCGCTTTCCAATGGCTCATCAATGTGCTCCTCTCGATATTCAGTGAGGACACAGCTCTGAGGAAACAGTTAGAACCT
TTCCTTACTTCAAACGTGAAGGTAACGACAAGCGTAACGGGTGACTGCGACCCAACTTCTTTGCTGGGAGCCCTCATCTG
TCCGATCTCCGATCTCGTCGACGATGGTTCGCATGGAGCTGTAAGAGGATTGAACTCGTTGCTACAAACATTGCTTGGAG
CTCTCGGCTGATACGTCACTCGAGACCTCCTTTCACCGAATAAATGTGGGATGACCAACGATTGAGCGAGAAGTACGTAG
TACGAGAGTACGAAAAAGCACGAAAGTTGTGCGCCCGTTGAGTACGATAGGAAATATGACGCGGAGACCTCCAGGCGAGT
GGTTATGCTGTCCTGCGGTTCTGCTACTGGGAGTCGTCGCTGCTAGGAGACCTGAAGATCGGATCTCCGCCGCATCGGAG
GTTCATGTCAATACGAAACTCCCAGAGAGATTGCACCACGAGAGAGGTGCGCCGTCCATTCCGCTCTTAATCGTTCCCAG
GTCGTCCGAAACATACTAGTCATCTCGTTTGATGCGGGAGATCCTCCTGTCAGATAAGCCTCCGTTATTATCCGAAACTT
CTGTTCATTTTGAATTGCGGCGTGGAGACCTGTCCGGGCCCGCTCCCGAAGTATTTAGAAGCACGTCTCTA
>Cluster-14096.45637
AGGTAAGTGGTCAGAGGAAAGAACGTTGGACTACATAAAGTGAAACCGAAATTCGACCACCATCAGTGTGACCCACCCGG
CCAACCATCAAACAATCGTGTACCGTTTCTCCTAGATCGTGAGAAAATGAACCGAAAAGTTATCTTCGCCATCCTTCTCT
TGGCCGCTTTGGCTGTCTCGAGTGAGGCTTTCCTCAAGGAGAAGAAGTTGGCTAAGCTATTCTTGCTCGGAGTGGCCCTT
GCTCCTCGTGGATTTGTTCCCGTTCCGATTCCTCAGTACAAACACCACCACGGTCACCACCACGAGAAAGTAGAGCATGT
TCATGTGCACGCCGCCCATCACCACGGTCACCATGACCATCACCACCACGTTGAAGATCACCACGGATGGCACTAGATGG
ATGCTGCAAAGTGGTTTCTGATCCCCTCAAGTTGACGACGTTCGTGTTCTGCCTGACATGTTCTGTGCGAGAGCTCTCGA
GTTTTCGTGTTCTCGTGTCCGCCCTGTGTGTATATTGTACATAGCTCTGAGCGCACCGCATCCTATCCTAATTTATGTGT
AACAGTTGATCTGTGGAGTTGAGCCTTTTCAGAACCGTCAAGTCTTTGAAAGATTATGATGGCTCTACCTGTATATACTG
TCTCAGAATGTATATTGCGTCAAGTGTGTGAGACTTCGTTCGTTCGTGTATCCGTCTCATGTGAATGTTTCCAATAAAGC
TGTGATTCTAAGATCGGATTGCCTTGCCCAAAAGATCCGCTGTCAAGTCTGTAGACGCTATTCCGAAAAAAAGTGATTCC
AGAATCTCTTGAAGTCTATTGATGAAGTGTATCCCGATTAGATGATTTGAGCTCAGAAAAATAGCCAGGGGGATCTGGTG
CCTTACGAGAATTCGGGAGTTCAAGGCATGAGTAACAACCATGACAGCTATGTTTTCCCTTACATGACAATCCATTTTTA
TTTCAAACCCCGTCCTTTGTGCATGGATGAGTCATCGCAATCTTTCCATCGCTTTGTTGGCGGCCAAGTCTCATCAGCTC
ATTTTGAATGACTCAATGCAGTTTGTGACTTGCAATGTATGTATAGTAGGTACAATATATCGCAGTGTAGCTCGCCGAAA
ACGATGCTCTATTATTATCTACAACCTGAGAGTTCATTAATCATACCAAACATGCTCCCAGATCTTAGTTCTATGCGTTC
ATGCTTCTTAAGGGCTGCTGGCCGGCTGGTGGGTCACAACAGGTTTTTGCTCTTTTGAATGGGATCGCTTGCCATGTGTA
AATTTGGCGTTTGTTTTCGGTGTTGATTTCGGTTGCACTGAAGTCGCGGGTCGCCCGGCTGTGTAAGATACATTGCTGAC
AGAAGCACGCCTTGTCGGTTTCTCGGGAAGGTCACGAGTGAAGAGAGGACAATAGCATAGAGACTGATTCTCGCCGAAAT
GTTCACCGTCCTCCAAAGTCTGCGGTAGTGGTTCGTGGGTTGTCTCCGGTATGAAGAATAGAAGGACCGCGGCCGTCAGA
GCCAGTATCCCCACAACCACGATGAGAGCGTTTTTGTTTATTTCCACGAGATAGGCCACAAGCGTTGCGATCACGTTTCC
GAAGTCGCCGCAGACCTTTGATAGCAGTACGCCACGGCCTCGCACCACGGTTGGAAACAGTTCCGCGGCGAGCTGATAGG
TTATATTGTAAGAGCCCGCGAGAGACACTATCAAAAGAACCGCCAGAAGCATGGTGACCGTCGGTCCGCCAAAGTCGCCG
ATCCAAGCGAAAGTGAAGGCCAGAATTCCAGCGCATGCCATGAAGCACACATTCGGCCATCTCCGTCCAACAGAGTCCAA
ACAAAATATCGTGAAGACGTTTATCGGAAGCTCAAAGGCCGCCGACATCGAGTATGCAGGGTAGATGCTCAGACCGAGAT
GTCCAAGTCCCAGAGTGTCCGCCTGGTAGCAAAGACATATCAAGAACCATGAGACAAAAAGAAGGAACGTTGTTCGGCGC
AAGTTCGGGGTGGTCACCAGGGCCACCGTCTCGGCCCAAAACGAAGAAATCGACGAGTTGGAGTTTTCAGATGCCGAGGT
GTCGATTGAGCCCACTTCGCTGCTGCCTGTAGAGTCCATAGCGTGCAGAAGTGTTTTGAACTCGATTTCGGAAACATCTC
GCTTCCCGTTGATGTGAGCGACTCTCATGAGGTTCTCCATTGCATCATCTAAGCGACCGGCCGTCACCAGCCAACTCGAG
GATTCGGGAACCACGAGGCACATGAGTATGAGAACTCCACTGATGACGCTGGTCGTGATCAGGAGGTATTCATAGCCGAA
CATGTATTTTGCGTACCAGGGATACAATCCCCCAAGTATGGTCCAGCCAGTCGCCCAAGCGGTTCCGATGAGGGTCCGAT
GACTGGGAATCGTGTACTCCATGACCAATAGAAACACGATTGAACAAGTCGTATCCGCGCCGATGCCAGCGAGGAATCGA
GCAAGCATTATAGCAAGGTCATTGTGCAGCACGAGTGGCAACAGGTTCGCTACGGCAGCCAAGGAAGCGAGCACAATTAT
GGTCGGCCGCCTCCCATATCGGTCAGAGAGGAAGCCGGATGCGAGGTAGCCCGACATGGAACCGACACTGAACAGTAGGT
GAGTTGCGTACTGTTTCCAAGAGTCGCCGCACACCCAATTATTCTCGGTTGCTAAAGTGGGGTAAAGCTCTCCCATGATG
AACTCCCATCCCCCCTCACAAGTGTCCACACTTTCTTCAGCAAAAAGTTCACTTGATTCGAATTCTTCACCGTTTCTCAG
GCCGCACCTGTAGAGGAGTTCAGAAGATCCGTTCACCCGGCATCCATATTGGTCCGGCGGCAGCAGAATGAATATCTGCG
AAAGGTGATTGCTCGAGTAGTGCAGGGTTGCCGTGCACAGAAATACGGCAACCAGGAAGATTTGGAATCGCCCGAATCCT
CCAGCAACTTGAAGAGCTTCATCGAATGGACTGGCGTTATCCTCGTCGGACGAAGTATGCATCCTAGAATAGGCTGCTGA
GCGGCTCAGTCAGCGGCAGTCCGCGTTGTTTGACTCTTGGAACTTGTCACTAAACGTTCTGTTGCCTAAATTGAATATCT
TGTGATTAGAATCACAATACTGGAACGAGTAGAAGAGTTGGCTGACCGAGGTTAGCATGCAGAACGAATTGCAGAACCCC
TAGAGTAGCTTAAGGGGCGGGACCTTAGGCCCAAGAAGAAAAAGACGCTCAGCACGTGATTGACTGGATCGAGCAGCACA
A
>Cluster-14096.47188
CTTAAATCTGCAGCTCTTTGGCGTAAGCTTTTGTGATTTTTCAAGAACTATCATATGATTCGCGCCTTGGGTCTGGACGA
ACGGGGGAGAAAGGAAAAACTAACAAGCTGATTTTCTATCAAGATAAATTAGGTTGGAGCATAGAGAACAAGTAAATGGC
GAAGGTCATGGTATTTATACCGGAAGTCTACCAGGATCGGCGATATCGGGCGTCGGCTTGATCTTCAACATAGGCCCAGG
TACGAGACGTCACACTTCGACAACCGAAAGTCAAGACTTGGTGGCAGTCCCTTCCTCAGAACGATCTAGTAGCCTTTTCC
GTAACCATCGTCCTTGTCACTTCCGTAGTCGTCGCCATCGTCACTCTTGTGCTTCTTGCCACAATGGAGAACGCTTCGGC
GGCCATACGGCTCACCCTTGAGGGCTTGGGAGTTACCAGCGACCTCGCGAGCTTCGAAGCAGTGAGCCTCCACGGATAAT
GGGGCTTGAGTTAAGAATTGTACCACCGAAATGGCCAAGGCAGTGGCTAAAGAAAAGCGCATTTTGTGTTTGGGTTATGG
GGTGATGTTTGTGGATTTTGATCTCGCCGAGAACTTTCTGGACGTTATCTGCCTGATTCTGGTTGATGAGATGGATGAGG
GGGACAAAGGAGTGGACCTGGGAGTCACTTATATACCATTCAGGTCCCCTTCGCA
>Cluster-14096.48919
GGGTGAGGCAAAAAGTTATTCTGCAATTGGATTAACAAGAATAGCGATGCGGAATTGGATTAACAAGAGATGCGATACAT
GGTAGGTAGATCCGTATCTTTCTGAGGAAACTGCGATCCCGTAGTTGACGTCTGGGACTGGGCTGAAGCTGTGACTAATC
TAGTGATTGCTGTAGGAACTGCTGTCGGAGGGGTAACTACCTCCATCGCTCCCGCCGCTCTTCTTGAATTCCGGGTCGCT
AGCTTTTTGACTGCCGTCACTAGCCTTTGAACCGTTTTCACCGGCGCTGCTGCCATCTTCATGTCCCCAAGGATCATCTT
CGCCGTCTTCTTTTTCAGGCCACTCGTCGTCACCGCCATCGCCATTTCCAGGATACTCATCGCCCCCACCCTTTCCGTAG
CTCGAAGGGTCTTCGGGTTTCTTAGCGTAGGACTCCTCGGGATCGTCCTCCTTTTTGTCGCCCTTGTGAAGCCATTTGCA
GAGGTTTCGGCGCATGAGAGTGGTGGACTTCAACTCTTGGACGCTGGGACTGCTACTGCGGAGCTTTAGGCAATGCCCCA
TGGTCAGGCCGGGCGCATTGATCACAAGGAGGCTCAGAGCCAAAGAGAGGATCAATGTACAACGCATCTGGTACGGGCAA
GTGGCGTGTTTGCGGGAAAAAAGAGGGTGATTGAGGTGATCTTTAGTGGAATGAGTTGGTGGCGGTTGT
